# Supplementary material for: CTCF-RNA interactions orchestrate cell-specific chromatin loop organization
Source: Sci Adv. 2025 Nov 26;11(48):eady5507. doi: 10.1126/sciadv.ady5507 (PMC12652319; doi:10.1126/sciadv.ady5507)
Supplement: Supplementary file 2 — Tables S1 to S5, and S7 to S9 [file sciadv.ady5507_tables_s1_to_s5_and_s7_to_s9.zip]

Archive with 8 entries (8 files):
- ady5507_table_s1.xlsx
- ady5507_table_s2.xlsx
- ady5507_table_s3.xlsx
- ady5507_table_s4.xlsx
- ady5507_table_s5.xlsx
- ady5507_table_s7.xlsx
- ady5507_table_s8.xlsx
- ady5507_table_s9.xlsx
