# Supplementary material for: CTCF-RNA interactions orchestrate cell-specific chromatin loop organization
Source: Sci Adv. 2025 Nov 26;11(48):eady5507. doi: 10.1126/sciadv.ady5507 (PMC12652319; doi:10.1126/sciadv.ady5507)
Supplement: Supplementary file 2 — Tables S1 to S5, and S7 to S9 [file sciadv.ady5507_tables_s1_to_s5_and_s7_to_s9.zip › ady5507_table_s3.xlsx]

## Sheet: Sheet1
Table S3. RNA-seq Deseq2 differential analysis comparing ESC ΔZF1 vs ESC WT.
gene	baseMean	log2FoldChange	lfcSE	pvalue	padj
Pkp2	1836.96	-1.33382	0.142278	4.93e-25	7e-21
Elob	829.179	1.58931	0.168089	1.52e-23	1.08e-19
Smoc1	294.907	-1.64992	0.216428	1e-16	4.74e-13
Hoxa10	76.4075	3.31405	0.461845	1.38e-16	4.91e-13
Arrb1	401.772	-1.56074	0.213873	3.97e-16	1.13e-12
Klhdc7a	95.4868	2.52581	0.339991	5.83e-16	1.38e-12
Apoe	2000.02	1.461	0.207672	7.26e-16	1.47e-12
Nckap1l	272.055	1.7082	0.237653	3.33e-15	5.91e-12
Vsir	153.444	-2.15308	0.298054	6.68e-15	1.06e-11
Fstl1	2170.63	0.911267	0.138056	8.99e-14	1.28e-10
Cth	746.942	1.06429	0.180029	5.09e-13	6.58e-10
Flna	14397.2	0.88147	0.138361	7.47e-13	8.85e-10
Laptm5	614.921	1.04031	0.178259	1.14e-12	1.24e-09
Sh3bgrl	1004.95	-1.49653	0.257395	2.32e-12	2.36e-09
Myof	1422.86	0.860657	0.137929	2.58e-12	2.45e-09
Tex19.1	1940.08	-0.960672	0.165452	5.17e-12	4.59e-09
Cited2	1324.99	1.03383	0.185589	6.38e-12	5.34e-09
Tro	1824.16	-0.83878	0.136608	7.25e-12	5.73e-09
Hpcal4	148.315	-1.6315	0.28703	1.39e-11	1.04e-08
Mt1	1483.16	0.874137	0.15074	2.86e-11	2.04e-08
Rpl10l	655.956	1.14504	0.224978	3.89e-11	2.63e-08
Hoxa7	91.0468	2.05262	0.355083	4.14e-11	2.68e-08
Prex2	443.818	1.14288	0.225692	4.56e-11	2.82e-08
Srxn1	1407.36	0.837714	0.145317	6.91e-11	4.09e-08
Mt2	3791.94	0.767696	0.132931	2.09e-10	1.19e-07
Cdx1	842.046	1.12356	0.234448	2.37e-10	1.29e-07
Zfp553	904.833	0.944375	0.184656	3.53e-10	1.86e-07
Gm364	308.701	1.07146	0.224779	4.09e-10	2.07e-07
Ahnak	10681.3	0.755909	0.134016	5.36e-10	2.63e-07
Armcx2	2149.71	-0.737051	0.131129	7.78e-10	3.69e-07
Cemip	239.428	1.36439	0.300211	8.81e-10	4.04e-07
Igf2bp3	2841.43	0.76877	0.142657	1.76e-09	7.84e-07
Med12l	283.075	-1.113	0.259505	3.67e-09	1.52e-06
Tsc22d1	3802.65	0.659451	0.119847	3.7e-09	1.52e-06
Hoxa9	37.0022	2.70844	0.609014	3.74e-09	1.52e-06
Tgfa	114.708	-1.71415	0.391777	7.89e-09	3.11e-06
Nynrin	737.294	0.948882	0.212754	8.95e-09	3.44e-06
Myh6	94.6535	-1.72006	0.397173	9.52e-09	3.56e-06
Atp1b2	333.538	-0.901306	0.201341	1.73e-08	6.32e-06
Man2a1	1504.9	0.667626	0.129497	2.18e-08	7.77e-06
Pttg1	743.745	-0.730456	0.148002	3.11e-08	1.08e-05
D1Pas1	209.889	1.05896	0.276113	4.81e-08	1.63e-05
Hoxa3	113.5	1.83436	0.469834	5.29e-08	1.75e-05
Hdx	283.586	-1.1238	0.302852	5.68e-08	1.84e-05
H2ac1	354.598	-0.829814	0.186489	6.33e-08	2e-05
Sntb1	139.4	1.34602	0.3772	7.93e-08	2.45e-05
Zfp704	1116.87	0.683201	0.141604	9.57e-08	2.85e-05
Mthfd1l	2253.84	0.737397	0.157848	9.84e-08	2.85e-05
Dlg4	242.066	-1.02463	0.274011	9.84e-08	2.85e-05
Ccm2	926.449	-0.736446	0.157743	1.01e-07	2.87e-05
H2-K1	631.827	-0.839339	0.196363	1.15e-07	3.21e-05
Sfrp1	774.662	0.765129	0.169258	1.29e-07	3.54e-05
Bach2	238.954	0.968957	0.2556	1.39e-07	3.73e-05
Znhit3	718.833	-0.719073	0.155434	1.55e-07	4.08e-05
H2bu2	515.473	-0.850815	0.20518	1.64e-07	4.23e-05
Mrpl10	1760.54	-0.647391	0.135692	1.81e-07	4.6e-05
Ak4	2028.89	-0.635672	0.132948	1.93e-07	4.74e-05
Mmp28	59.4136	-1.84479	0.531785	1.93e-07	4.74e-05
Hdgfl3	447.089	-0.883566	0.222416	2.02e-07	4.88e-05
Lrp8os2	105.563	-1.38631	0.419531	2.37e-07	5.62e-05
H2bc1	307.504	-0.813899	0.195561	2.74e-07	6.34e-05
Ttyh2	550.491	-0.715319	0.158713	2.77e-07	6.34e-05
Clu	321.295	-1.13055	0.339579	2.93e-07	6.61e-05
Cdkn2aipnl	1504.31	-0.607688	0.128205	3.02e-07	6.71e-05
Map1b	2916.73	0.604141	0.127464	3.11e-07	6.81e-05
Atf5	456.119	0.895702	0.234753	3.18e-07	6.86e-05
Cpn1	124.702	-1.20372	0.37088	3.32e-07	7.04e-05
Klhl42	676.82	0.696509	0.154296	3.4e-07	7.11e-05
Ass1	1372.7	0.640872	0.138091	3.55e-07	7.31e-05
Mcf2	316.249	0.800142	0.195855	4.6e-07	9.21e-05
Tspan7	139.961	-1.27141	0.405751	4.68e-07	9.21e-05
Hoxa5	64.8359	1.89106	0.609171	4.72e-07	9.21e-05
Rflnb	225.402	-0.978205	0.282206	4.73e-07	9.21e-05
Rad50	1772.37	-0.63281	0.13815	5.04e-07	9.69e-05
Ctcf	10593.2	0.540404	0.114215	5.17e-07	9.8e-05
Sh3tc1	557.012	0.830604	0.212065	5.54e-07	0.000104
Parp12	256.076	-0.820317	0.209749	6.6e-07	0.000121
Celsr1	810.417	0.80885	0.204667	6.72e-07	0.000121
Nup85	3026.98	-0.644359	0.14348	6.72e-07	0.000121
Cnp	423.477	-0.783871	0.1941	7.04e-07	0.000125
P4ha2	349.614	-0.894638	0.248606	7.37e-07	0.000129
Ly75	1250.78	0.617645	0.136516	7.47e-07	0.000129
Esx1	1430.01	-0.784923	0.195408	7.53e-07	0.000129
H3f3b	8858.18	-0.55991	0.121163	7.62e-07	0.000129
Osbpl7	299.2	-0.881024	0.242884	7.92e-07	0.000133
Tom1l1	439.237	-0.753869	0.183634	8.47e-07	0.00014
Vwa5a	400.613	-0.792056	0.201639	9.43e-07	0.000154
Tdrkh	244.182	-0.905101	0.259769	9.82e-07	0.000157
Fn1	6511.48	0.582907	0.128754	9.85e-07	0.000157
Gdpd1	214.306	-0.97683	0.300112	1.07e-06	0.000168
Plagl1	1775.95	0.605972	0.136011	1.12e-06	0.000175
Amer1	319.036	0.764181	0.193107	1.27e-06	0.000197
Pakap	1752.2	0.58996	0.13305	1.41e-06	0.000215
Ddc	353.373	-0.712568	0.173158	1.43e-06	0.000217
Eomes	220.046	0.825212	0.225223	1.49e-06	0.000224
Apela	176.219	0.871588	0.250851	1.54e-06	0.000226
Repin1	405.929	0.796566	0.211113	1.54e-06	0.000226
Igsf10	105.381	-1.2514	0.44532	1.57e-06	0.000226
Tex11	295.459	-0.771153	0.199253	1.58e-06	0.000226
Pou4f2	111.61	1.11001	0.380707	1.59e-06	0.000226
Meis2	477.909	1.05075	0.351469	1.63e-06	0.00023
Onecut2	65.5636	1.7131	0.652995	1.67e-06	0.000232
Cdh3	475.463	-0.73333	0.183784	1.74e-06	0.00024
Rgma	287.506	0.963607	0.306102	1.75e-06	0.00024
Fsd1l	333.284	0.811421	0.221624	1.83e-06	0.000248
Epha1	255.448	-0.90031	0.273095	1.99e-06	0.000267
Xlr3a	81.3279	-1.11823	0.39517	2.09e-06	0.000277
H3f4	368.585	-0.950162	0.303675	2.11e-06	0.000278
Rapgef3	135.553	1.09448	0.385011	2.2e-06	0.000287
Tll1	47.2646	1.66539	0.666927	2.32e-06	0.0003
Snap47	1514.96	-0.618289	0.145588	2.42e-06	0.00031
Ltbp4	1618.59	0.727978	0.186819	2.61e-06	0.000332
Chd3	1351.65	-0.646208	0.155879	2.76e-06	0.000348
Actg1	15710.4	-0.517668	0.117909	2.82e-06	0.000351
Cpped1	296.722	0.753117	0.200222	2.96e-06	0.000365
Halr1	355.083	0.73028	0.190439	3.14e-06	0.000385
Gpt2	1599.72	0.619016	0.148609	3.33e-06	0.000405
Kbtbd11	324.776	0.724133	0.189778	3.63e-06	0.000438
Cpt1a	835.758	0.60308	0.144946	3.91e-06	0.000463
Tes	693.822	-0.618775	0.150072	3.94e-06	0.000463
Wdr45b	2174.95	-0.549287	0.128867	3.94e-06	0.000463
Sec14l2	201.588	-0.799978	0.232402	4.33e-06	0.000505
Firre	528.656	0.763141	0.213512	4.72e-06	0.000546
Ddx17	4884.82	0.511367	0.119633	4.77e-06	0.000547
Myorg	272.442	0.746394	0.20732	5.44e-06	0.000615
Aoah	53.3614	1.25399	0.521803	5.5e-06	0.000615
Pnma5	462.758	-0.635365	0.159174	5.5e-06	0.000615
Chst11	93.6833	-1.16119	0.471649	5.85e-06	0.000649
Gosr2	1481.04	-0.557901	0.134738	6.04e-06	0.000666
Mettl16	2792.7	-0.507604	0.120329	6.13e-06	0.000671
Tgm2	224.19	0.781452	0.230398	6.41e-06	0.000696
Tmem117	42.4892	1.42659	0.649452	6.52e-06	0.000702
Plxnb2	1439.79	0.615689	0.154511	6.8e-06	0.000727
Drg1	3071.45	-0.549756	0.133567	7.04e-06	0.000745
Cnn2	1917.71	0.563284	0.137735	7.07e-06	0.000745
Fam149a	111.95	-1.18104	0.498221	7.16e-06	0.000748
Txndc17	1389.41	-0.544718	0.132342	7.29e-06	0.000756
Hook1	1471.71	-0.66198	0.173553	7.72e-06	0.000796
Tmem11	880.331	-0.587183	0.146558	8.03e-06	0.000821
Clgn	500.771	-0.662854	0.174708	8.18e-06	0.000831
Zmiz1	1834.07	0.529975	0.129681	8.98e-06	0.000906
Nefh	522.799	-0.688381	0.187496	9.05e-06	0.000907
Cgn	1017.21	-0.647968	0.171571	1.01e-05	0.00100907
Esyt2	1308.53	0.594398	0.151768	1.05e-05	0.00103172
C1s1	29.5972	-1.44642	0.80674	1.18e-05	0.00115411
Gpcpd1	496.457	0.702582	0.200188	1.24e-05	0.00120593
Pitpna	1565.62	-0.517467	0.128829	1.26e-05	0.00122113
Tcaf2	123.836	-0.950696	0.377358	1.29e-05	0.00124048
Mrpl38	1198.84	-0.624677	0.165625	1.3e-05	0.00124089
Gm12258	75.4869	-0.976874	0.40003	1.34e-05	0.0012716
Ncam1	832.063	0.582783	0.150592	1.35e-05	0.0012716
Psmd12	3697.83	-0.544024	0.137905	1.38e-05	0.00129289
Cfap36	454.304	-0.640939	0.17324	1.39e-05	0.00129579
Ank2	435.119	0.669217	0.187867	1.56e-05	0.00144431
Prpsap2	720.897	-0.568699	0.147592	1.6e-05	0.00146304
Blmh	2832.85	-0.505178	0.127269	1.61e-05	0.00147004
Cd34	72.4758	-1.04442	0.467911	1.63e-05	0.00147187
Psmb6	3535.39	-0.571948	0.149004	1.64e-05	0.00147187
Flii	1775.54	-0.578034	0.151282	1.66e-05	0.00148007
Tubg1	1306.21	-0.537959	0.13822	1.73e-05	0.00154027
Skp1a	5065.34	-0.528621	0.13544	1.77e-05	0.00156518
Acta2	369.314	0.781534	0.261905	1.87e-05	0.0016406
Skida1	89.9897	0.933425	0.388415	1.92e-05	0.00167517
Enpp5	116.457	-0.96192	0.414134	1.96e-05	0.00169864
Nxf3	116.826	-0.83431	0.307008	2.01e-05	0.00173087
Evc2	442.375	-0.674366	0.195654	2.04e-05	0.00175091
Nexmif	1294.15	0.576613	0.153633	2.09e-05	0.00177
Tasor2	2209.78	-0.638015	0.178462	2.09e-05	0.00177
Timp2	165.267	-0.834409	0.30974	2.12e-05	0.00178194
Tmem97	1181.86	-0.520426	0.13474	2.15e-05	0.00178704
Zfp229	934.976	0.627572	0.174387	2.16e-05	0.00178704
Acox3	188.357	0.756036	0.248247	2.16e-05	0.00178704
Trpv2	179.003	-0.789553	0.274377	2.19e-05	0.00179889
Slc4a5	225.474	-0.722149	0.225413	2.2e-05	0.00179889
Meioc	415.893	-0.842374	0.320257	2.27e-05	0.00184684
Nt5c	305.616	-0.752684	0.248391	2.33e-05	0.00188021
Adcy2	67.9504	0.972316	0.438674	2.37e-05	0.00190059
Xbp1	1502.45	-0.52186	0.13642	2.41e-05	0.00192493
Marcks	1076.14	0.538194	0.142039	2.45e-05	0.00193139
Grb2	1737.4	-0.506943	0.131833	2.46e-05	0.00193139
Pbx1	1358.13	0.658024	0.191153	2.47e-05	0.00193139
Nle1	793.699	-0.601365	0.165492	2.47e-05	0.00193139
Pck2	788.792	0.689035	0.208822	2.55e-05	0.00197854
Ppia	8181.67	-0.459742	0.117736	2.57e-05	0.00198223
Dact1	261.582	0.842948	0.328037	2.59e-05	0.0019866
Arf2	724.138	-0.563098	0.151574	2.61e-05	0.00199816
Sox7	190.88	1.15924	0.637687	2.63e-05	0.00200083
Rnf219	196.96	-0.716902	0.228001	2.7e-05	0.00203945
Hoxa11	14.6688	0.343733	0.716767	2.82e-05	0.00211226
Trim37	2430.85	-0.480541	0.124904	2.82e-05	0.00211226
Pgpep1	727.662	0.543721	0.145798	2.86e-05	0.00213209
Elovl4	365.528	-0.635114	0.183438	2.96e-05	0.0021891
Selenoi	972.722	-0.642941	0.187384	2.97e-05	0.00219095
Usp22	5708.56	-0.46061	0.119498	3.04e-05	0.00222501
Papss2	58.6626	-1.07515	0.570579	3.08e-05	0.0022458
Tnfaip1	1693.49	-0.503928	0.133257	3.1e-05	0.0022458
Dhx40	1429.84	-0.54817	0.148487	3.13e-05	0.00225686
Ascc2	1133.26	-0.513692	0.137498	3.39e-05	0.0024342
Ankrd33b	440.97	0.622385	0.180266	3.43e-05	0.00245011
Tfcp2l1	10799	0.456311	0.119379	3.45e-05	0.0024522
Lrrc59	9247.12	-0.450933	0.117959	3.53e-05	0.00249616
Vmp1	1185.74	-0.553079	0.152388	3.66e-05	0.002573
Ifi35	59.8098	-0.974824	0.487326	3.68e-05	0.00257753
Syngr2	1099.46	-0.512678	0.13856	3.82e-05	0.00265569
Lrp1	1529.77	0.630747	0.186633	3.84e-05	0.00265569
Hrk	93.6052	0.885842	0.39845	3.85e-05	0.00265569
Glod4	1161.31	-0.504487	0.135994	3.89e-05	0.00266908
Urgcp	512.517	-0.674321	0.211472	3.92e-05	0.00267732
Akap10	968.383	-0.529029	0.144831	4e-05	0.00270979
Mtss2	1146.33	0.581756	0.165139	4.02e-05	0.00270979
Nabp2	743.648	0.549308	0.152322	4.02e-05	0.00270979
Cisd3	239.88	-0.6624	0.205171	4.05e-05	0.00271499
Pdgfa	870.245	0.610969	0.178227	4.07e-05	0.00271499
Cldn4	1218.4	0.628876	0.18775	4.22e-05	0.0028059
Capns1	3813.49	0.458369	0.122097	4.27e-05	0.00280616
Plac8	49.598	-1.13313	0.762495	4.29e-05	0.00280616
Gemin5	5150.39	-0.507917	0.138379	4.3e-05	0.00280616
Ankrd40	1306.17	-0.506523	0.137908	4.31e-05	0.00280616
Snf8	809.644	-0.574523	0.163346	4.32e-05	0.00280616
Dync1h1	10565.2	0.54869	0.153386	4.4e-05	0.00282277
Lsm12	2878.05	-0.46891	0.125756	4.41e-05	0.00282277
Vcan	521.718	0.62898	0.188894	4.43e-05	0.00282277
Dnajc7	4126.72	-0.450037	0.119891	4.44e-05	0.00282277
Epm2aip1	657.45	0.630438	0.189717	4.45e-05	0.00282277
Dst	6171.71	0.508595	0.139449	4.6e-05	0.00290798
Zfp185	561.436	0.606057	0.179458	4.86e-05	0.00305427
Crybg3	852.023	0.548129	0.154783	4.9e-05	0.00306709
Mfsd10	457.208	0.623737	0.189225	5.07e-05	0.00315727
Pkd2	449.2	0.598896	0.177014	5.09e-05	0.00315727
Iqgap1	6054.54	0.439416	0.118346	5.28e-05	0.00326414
Cpeb4	557.981	-0.666115	0.216175	5.44e-05	0.00332475
Npm1	38690.2	-0.425731	0.114418	5.44e-05	0.00332475
Fat1	7980.9	0.478535	0.131296	5.45e-05	0.00332475
Emc6	803.34	-0.525543	0.14794	5.5e-05	0.00334142
Dsp	2055.3	0.504494	0.140448	5.55e-05	0.0033463
Slc39a11	456.589	-0.584303	0.172062	5.56e-05	0.0033463
Dnah8	956.047	0.564417	0.163482	5.58e-05	0.0033463
Slc6a1	93.4107	0.783521	0.322806	5.75e-05	0.00343189
Fignl2	688.614	0.627177	0.194304	5.78e-05	0.00343786
Utp18	2283.27	-0.482742	0.133554	5.84e-05	0.00345834
Lamc1	13014	0.47995	0.132746	5.9e-05	0.00348295
Ets2	827.11	0.532759	0.151822	5.94e-05	0.00349019
Clca3b	29.0296	1.04871	0.73436	6.14e-05	0.0035846
En2	168.728	-0.697867	0.244361	6.15e-05	0.0035846
Slc43a3	146.105	-0.729413	0.272641	6.2e-05	0.00359524
Serpine1	435.234	-0.666526	0.221097	6.24e-05	0.00360539
Mlx	656.585	-0.525439	0.149919	6.3e-05	0.00361337
Myl9	129.618	0.795149	0.34316	6.3e-05	0.00361337
Ankfy1	3450.61	-0.446958	0.122708	6.35e-05	0.00362514
C78283	79.6162	0.847669	0.408001	6.44e-05	0.00366292
Ube2z	4659.18	-0.451227	0.124341	6.49e-05	0.00367617
St6gal1	193.097	-0.730241	0.277021	6.59e-05	0.00371941
Zscan4a	117.036	0.800067	0.353969	6.67e-05	0.00374935
Psme3	4434.81	-0.453987	0.125725	6.76e-05	0.00378586
Nmt1	3957.85	-0.475379	0.133054	6.85e-05	0.00381692
Bloc1s6	437.737	-0.609902	0.189334	6.88e-05	0.00382284
Aatf	1639.23	-0.535298	0.155658	7.09e-05	0.00391936
Dcaf7	2481.74	-0.470354	0.132352	7.41e-05	0.00406614
Epn2	1631.01	-0.477283	0.134751	7.41e-05	0.00406614
Ptrh2	595.131	-0.546908	0.161264	7.44e-05	0.00406614
Ago2	6950.25	0.426955	0.118139	7.49e-05	0.00408056
Plp2	907.395	0.523105	0.151829	7.52e-05	0.00408198
Psmc5	2698.38	-0.470877	0.133092	7.73e-05	0.00418015
Pknox2	218.179	0.756051	0.316368	7.82e-05	0.00421349
C1qbp	5317.17	-0.42951	0.119775	8.05e-05	0.00428908
Sycp1	77.5371	-0.792474	0.363312	8.06e-05	0.00428908
Arrb2	907.747	-0.545897	0.162345	8.07e-05	0.00428908
Nrp2	814.766	0.543197	0.161289	8.11e-05	0.00428908
Patj	781.518	-0.59998	0.188199	8.12e-05	0.00428908
Smg8	1255.09	-0.47896	0.137428	8.62e-05	0.00453863
Mrpl22	570.028	-0.53709	0.160015	8.69e-05	0.00455823
Lama5	4978.36	0.555219	0.167946	8.72e-05	0.00455823
Ppp1r3b	84.6956	-0.806492	0.391876	8.8e-05	0.00458124
Eif4a3	4206.4	-0.482422	0.140158	9.53e-05	0.00494464
Cep68	1227.98	-0.470319	0.136323	9.89e-05	0.00511515
Utp6	2932.34	-0.451107	0.129685	9.99e-05	0.00514446
Hebp1	490.458	0.592198	0.189752	0.000101	0.00516481
Lgals3	106.029	0.733232	0.310766	0.000101	0.00516481
Fam114a1	126.069	0.822822	0.437419	0.000102	0.00521653
Pes1	4105.22	-0.482633	0.141478	0.000103	0.00524579
Cd81	2271.33	0.464674	0.135044	0.000104	0.00526768
Fem1a	613.731	0.569686	0.178884	0.000105	0.00526768
Septin8	1168.07	-0.507029	0.151109	0.000105	0.00526768
2900097C17Rik	709.015	0.561591	0.175411	0.000107	0.00535805
Alkbh5	3507.14	-0.431038	0.123984	0.000109	0.00542633
Sox1	304.491	0.661032	0.240278	0.000109	0.00542633
Slc25a34	38.1055	-0.893726	0.593685	0.000112	0.00552574
Spint1	989.648	0.529235	0.161552	0.000112	0.00552574
Lpin3	237.665	-0.659342	0.240256	0.000112	0.00552711
Nxt2	567.919	-0.622069	0.211656	0.000113	0.00553296
Gm4779	155.127	-0.667426	0.249802	0.000117	0.0057268
Mrpl45	2184.1	-0.457431	0.134796	0.000122	0.00592341
Sqstm1	4748.1	-0.474744	0.14119	0.000122	0.00592341
Alyref	2693.98	-0.45487	0.133952	0.000123	0.00593169
Cd276	916.765	-0.507996	0.154617	0.000124	0.00599231
Taco1	300.38	-0.58425	0.19142	0.000125	0.00600636
Farp1	1000.95	-0.52238	0.160913	0.000126	0.00601066
Atpaf2	648.047	-0.530989	0.164808	0.000126	0.00601612
Dis3l	700.211	-0.534552	0.166865	0.000129	0.00611863
Lpin1	648.873	0.527779	0.164052	0.00013	0.00616473
Dppa3	48.0161	-0.824497	0.48917	0.000131	0.00616473
Rpl26	5913.85	-0.46293	0.13791	0.000131	0.00616473
Pspc1	1006.88	0.492979	0.149601	0.000132	0.00617203
Tlcd2	70.6278	-0.803046	0.450548	0.000132	0.00617203
Ptges	419.656	0.559836	0.179913	0.000133	0.00619965
Shmt1	2247.04	-0.454345	0.135391	0.000136	0.0063366
Prss35	251.998	0.59481	0.200859	0.000138	0.00638908
Cbx1	3600.38	-0.416011	0.122081	0.000138	0.00638908
Mat2b	1159.79	-0.495438	0.151756	0.00014	0.00645754
Neat1	340.867	0.601781	0.20614	0.000141	0.00647064
Aldh2	1284.88	0.512535	0.159143	0.000142	0.00647947
Sorcs2	134.782	0.709205	0.31546	0.000147	0.00671795
Arhgap17	803.143	0.505851	0.157186	0.000148	0.00673137
Myo1e	1181.3	0.489413	0.150893	0.000153	0.00690977
Zfp534	284.897	0.602043	0.20987	0.000155	0.00699956
Stac2	161.413	-0.686093	0.291093	0.000158	0.00706198
Aldh3a2	893.522	-0.494469	0.153639	0.000158	0.00706198
Tcf7	1111.89	-0.472035	0.144625	0.000158	0.00706198
Ints2	2059.38	-0.480573	0.148022	0.000158	0.00706198
Mrps23	953.875	-0.485443	0.150299	0.000161	0.00715184
Mypn	69.6993	-0.743391	0.383138	0.000164	0.00726356
Psmb3	2055.78	-0.466848	0.143367	0.000165	0.00730152
Prr5l	323.246	-0.671667	0.278842	0.000168	0.00740937
Heatr5a	1566.48	0.460917	0.141867	0.000173	0.00759101
Irgq	349.477	0.594671	0.209531	0.000175	0.00766258
Ckap4	2006.68	0.480001	0.14983	0.000176	0.00768224
Pxdn	1691.63	-0.525925	0.170398	0.000178	0.00770685
H2bu1-ps	186.565	-0.641689	0.249644	0.000178	0.00770685
Stk10	554.126	-0.540736	0.178024	0.000179	0.00774019
Arnt2	290.755	0.591365	0.208771	0.000182	0.00782328
Pus10	1322.72	-0.454249	0.140208	0.000182	0.00782328
Wrap53	488.587	-0.585735	0.20527	0.000184	0.00785857
Rtn4	6218.47	-0.447593	0.137841	0.000184	0.00785857
Mael	211.756	-0.607445	0.222354	0.000189	0.00804659
Msc	69.5708	0.719471	0.364203	0.00019	0.0080469
Gpc4	1131.97	0.4796	0.151203	0.00019	0.0080469
Pex12	300.204	-0.566816	0.194775	0.000192	0.0081047
Appbp2	4383.48	-0.505731	0.163017	0.000193759	0.00814772
Sall3	415.472	0.554123	0.187668	0.000194	0.00814772
Gja1	3520.15	0.503983	0.162424	0.000195	0.00816158
Emp1	940.137	0.523198	0.171551	0.000196	0.00816158
H2az2	754.767	-0.486924	0.155217	0.000199	0.00825407
Zcchc18	132.34	-0.675256	0.299841	0.000201	0.00831175
Hspa4	17939	-0.397903	0.121309	0.000203	0.00838793
Arhgap30	241.91	-0.592143	0.21416	0.000204	0.00840726
Med9	604.296	-0.496991	0.160322	0.000205	0.00840726
Mpped1	85.1627	-0.793062	0.597419	0.000208	0.00851292
Gstm5	164.977	-0.669895	0.296223	0.000208	0.00851292
Nkiras2	765.116	-0.479037	0.15319	0.000211	0.00861465
Hyal1	104.072	0.670053	0.299219	0.000214	0.00866468
Zfhx3	2284.1	0.459463	0.145294	0.000214	0.00866468
Vps53	844.828	-0.489312	0.158383	0.000218	0.00881932
Gga3	1576.84	-0.446355	0.140676	0.000221	0.00889257
Nt5c3b	525.825	-0.501789	0.164417	0.000222	0.00889628
Soga3	64.5085	0.734531	0.428173	0.000223	0.00891644
Rasgrp1	35.4129	-0.778134	0.57388	0.000223	0.00891644
Smtnl2	1356.22	-0.491359	0.159934	0.000224	0.00893564
Pnpo	647.205	-0.541383	0.185364	0.000227	0.00901679
Ccdc43	1268.34	-0.470068	0.151131	0.000229	0.00908843
Prelid2	113.313	-0.664414	0.299211	0.000231	0.00911287
Nme1	1545.01	-0.442066	0.140124	0.000234	0.00923032
Bmpr1b	25.3445	-0.698956	0.756701	0.000238	0.00933512
Klhl9	805.811	0.528543	0.180409	0.000243	0.00952675
Rec8	471.458	-0.577179	0.21155	0.000248	0.00967075
Jpt1	2536.62	-0.481442	0.158076	0.000251	0.00973711
Gng3	497.076	0.514551	0.173929	0.000251	0.00973711
Cops3	2919.35	-0.496844	0.165629	0.000255	0.00987346
Mtfp1	199.249	-0.598846	0.231123	0.000258	0.00995149
Ap3b2	260.314	-0.636347	0.271561	0.000258	0.00995149
Alpk3	296.063	0.564765	0.205021	0.000261	0.0100431
Tagln2	3185.81	0.438798	0.141025	0.000262	0.010051
Rtkn	333.085	0.565168	0.205792	0.000264	0.0101071
Lclat1	202.285	-0.598766	0.232871	0.000266	0.0101366
Golim4	199.27	-0.602922	0.237214	0.000268	0.0101861
Crlf3	1388.23	-0.438768	0.141695	0.000271	0.0102865
Lef1	143.061	-0.674456	0.33873	0.000272	0.0102946
Map7d2	803.468	-0.495327	0.166842	0.000274	0.0103471
Gm49089	16.0678	0.613641	0.752795	0.000282	0.0105649
Fgd5	353.197	-0.557071	0.20291	0.000282	0.0105649
Rbm20	122.806	0.669892	0.335942	0.000283	0.0105649
Epb41l4a	1521.75	0.430953	0.139419	0.000283	0.0105649
Cdh4	115.458	0.709466	0.43296	0.000284	0.0105877
Tbkbp1	312.911	-0.62756	0.269748	0.000287	0.0106538
Phb	1492.06	-0.464451	0.153852	0.000289	0.0106717
Aftph	1155.73	-0.461852	0.152744	0.000289	0.0106717
Mpp2	178.802	-0.632086	0.277374	0.000292	0.0107482
Usp43	227.857	-0.631502	0.277762	0.000295	0.0108503
Brca1	3172.93	-0.410705	0.13251	0.000298	0.0109318
Tmed3	155.388	-0.636816	0.286735	0.000299	0.0109318
Tmem79	175.957	0.611526	0.257361	0.000313	0.0114133
2410137M14Rik	92.5264	0.656418	0.327713	0.000316	0.0114744
Foxo3	1676.58	0.417498	0.136438	0.000319	0.0115543
Mki67	7225.75	0.426208	0.140107	0.000321	0.0116098
Ttc1	1127.17	-0.463823	0.156198	0.000322	0.0116098
Rab5c	2074.05	-0.408223	0.133055	0.000323	0.0116143
Cldn3	99.7142	0.689455	0.42	0.000328	0.0117845
Nudcd2	2189.74	-0.417153	0.137232	0.000334	0.011944
Eftud2	6790.83	-0.438275	0.146002	0.000335	0.0119703
Adamts3	44.4229	0.710662	0.565825	0.000338	0.0119939
Stx8	345.28	-0.52272	0.18801	0.000338	0.0119939
Eif4enif1	2982.75	-0.398754	0.130327	0.000339	0.0119939
Rapgef6	1614.23	-0.45413	0.153147	0.000339	0.0119939
Mdga1	83.1846	0.687875	0.432365	0.000344	0.0121345
Itga5	2250.93	0.476603	0.164146	0.000347	0.0121949
Tcfl5	386.317	-0.529352	0.193053	0.000347	0.0121949
Arf1	6661.03	-0.389319	0.127461	0.000352	0.0123092
Cct4	11840.4	-0.406618	0.134171	0.000352	0.0123092
Gm21742	100.617	0.653295	0.341863	0.000354	0.0123112
Gjb2	34.686	-0.645588	0.698374	0.000354	0.0123112
Tln1	6203.45	0.483917	0.169127	0.000364	0.0125948
Mis12	1007.1	-0.464772	0.159815	0.000364	0.0125948
Arap3	516.117	-0.634061	0.309681	0.00037	0.0127796
Zfhx2	2229.31	0.494425	0.175622	0.000376	0.0129509
Kat7	6414.65	-0.377162	0.124219	0.000378	0.0129879
Ncoa7	238.25	0.593688	0.253989	0.000389	0.013298
Pcdhgc3	188.784	0.59189	0.251931	0.000389	0.013298
Cmtm7	597.299	0.477864	0.168765	0.000399	0.0135881
Ttn	593.925	0.577368	0.238608	0.000403	0.0136464
Zfp626	338.563	0.522867	0.194787	0.000403	0.0136464
Acadvl	550.516	-0.562759	0.224869	0.000404	0.0136464
Pafah1b1	6128.68	-0.441908	0.152039	0.000404	0.0136464
Mrm1	244.458	-0.5795	0.241577	0.000407	0.0137101
Snx9	528.727	0.505913	0.184849	0.000408	0.0137218
Ddx56	2241.32	-0.446682	0.154691	0.000412	0.0138054
Rftn1	142.238	-0.596519	0.262943	0.000413	0.0138054
Ddx25	234.203	-0.587435	0.251715	0.000414	0.0138054
Tsnax	1118.17	-0.430065	0.147545	0.000416	0.013858
Pkd1	881.681	0.489867	0.176535	0.000417	0.0138629
Smad7	2106.04	0.455191	0.159144	0.00042	0.0138851
Becn1	1069.57	-0.467415	0.165074	0.00042	0.0138851
Ryr2	114.887	0.612658	0.290299	0.000424	0.0140015
Dnah6	34.9478	0.672957	0.53828	0.000429	0.0141199
Nsmce3	513.061	0.473726	0.168963	0.00043	0.0141199
Arhgap27	199.577	-0.581547	0.24862	0.000433	0.0141919
Dhrs7b	636.732	-0.482491	0.174466	0.000442	0.0144601
Cox10	850.718	-0.452248	0.159462	0.000447	0.0145604
Mrpl27	399.251	-0.528255	0.203081	0.000449	0.0145933
Zfp532	1093.43	0.427501	0.14832	0.00045	0.0145933
Hspg2	12803.3	0.485015	0.176469	0.000451	0.014603
Gdf15	79.6169	0.635469	0.355827	0.000458	0.0147374
Atxn7l3b	1324.82	0.444831	0.156655	0.000458	0.0147374
Spdl1	1010.31	-0.431751	0.150726	0.000459	0.0147374
Zhx2	67.24	-0.662975	0.527982	0.000459	0.0147374
Ncan	59.9471	-0.659834	0.471571	0.000462	0.0147671
Wdr92	625.92	-0.468952	0.168745	0.000462	0.0147671
Etv1	159.26	0.578375	0.250971	0.000466	0.0148632
Ogdh	4426.86	-0.434211	0.152544	0.000472	0.014924
Myo7a	68.1738	-0.645517	0.40356	0.000473	0.014924
Nsd1	8882.29	0.366258	0.124417	0.000474	0.014924
Mrps24	650.503	-0.471393	0.17083	0.000474	0.014924
Vegfc	312.711	0.525277	0.203558	0.000475	0.014924
Coa3	664.929	-0.458969	0.164507	0.000475	0.014924
Cyb561	388.77	-0.512158	0.19467	0.000476	0.014924
Abcb1a	215.177	0.555391	0.228496	0.000478	0.0149682
Spp1	1916.79	0.492585	0.183449	0.000486	0.0151988
Nr2f2	90.0134	0.644867	0.425255	0.000495	0.0154266
Map4	7239.53	0.406507	0.141674	0.000497	0.0154508
Lnpep	1900.18	0.479117	0.176776	0.0005	0.0155309
Uhrf1	7061.16	0.426026	0.150644	0.000505	0.0156402
Gnasas1	194.927	0.582172	0.263457	0.000506	0.0156402
Psd4	74.2204	-0.630312	0.377041	0.000515	0.0158835
Mpg	334.052	-0.505173	0.193829	0.000519	0.0159781
Sulf2	2529.18	0.388982	0.13558	0.000524	0.0160788
Ccdc117	1226.24	-0.422974	0.15044	0.000528	0.0161773
Sarm1	173.576	-0.561532	0.242183	0.000531	0.0162367
Aif1l	419.4	-0.517378	0.203375	0.000533	0.0162616
Rasa4	199.978	0.547502	0.228612	0.000537	0.0163505
Tenm4	471.422	0.541328	0.22406	0.000547	0.0166173
Triml1	453.631	0.50093	0.193698	0.000552	0.0167419
Dusp3	798.04	-0.46899	0.175067	0.000559	0.0169
Chka	825.271	0.452013	0.166092	0.00056	0.0169
Gprc5a	1033.93	0.462196	0.171988	0.000569	0.0171534
Tfap2a	182.241	0.588357	0.290087	0.000579	0.0173861
Aldh5a1	331.492	-0.507979	0.200667	0.00058	0.0173861
Tex2	1348.55	-0.421778	0.152653	0.000584	0.0174866
Fignl1	2199.67	-0.456541	0.17041	0.000594	0.0177513
Cybc1	305.11	-0.51313	0.205933	0.000598	0.0178249
Hip1r	295.738	-0.547071	0.237438	0.000612	0.0182072
Tmub2	394.461	-0.506671	0.202462	0.000614	0.0182092
Klf15	302.094	0.517086	0.210877	0.00062	0.0183687
Nid1	1520.64	0.410111	0.149114	0.000624	0.0184448
Med1	2763.3	-0.394243	0.142302	0.00063	0.0185872
Acan	111.832	-0.585433	0.299102	0.000634	0.0186627
Brip1	605.399	-0.462864	0.176229	0.000636	0.0186722
Manba	932.747	0.414364	0.15165	0.000637	0.0186776
Sh3bp5	230.981	-0.600089	0.341564	0.00064	0.018714
Cryl1	135.574	-0.576126	0.283072	0.000645	0.0188233
Derl2	725.756	-0.498137	0.198927	0.000647	0.0188352
Cdc6	2097.95	-0.415646	0.152927	0.000652	0.0189701
Zfp977	198.585	0.547454	0.244674	0.000666	0.0193227
Fdxr	294.068	-0.522801	0.220065	0.000669	0.0193811
Piezo1	3979.61	0.430735	0.161189	0.000673	0.0194606
Kremen1	822.171	-0.468825	0.182108	0.000678	0.0194976
Pank3	2174.26	-0.486311	0.193158	0.000679	0.0194976
Nup88	2834.5	-0.378176	0.137312	0.00068	0.0194976
Tfb2m	127.738	-0.569991	0.279523	0.00068	0.0194976
Fbxw11	2239.62	-0.406714	0.150757	0.0007	0.0199716
Gps2	270.047	-0.544502	0.245475	0.0007	0.0199716
Akap1	3241.88	-0.413801	0.154154	0.000701	0.0199716
Myo6	482.703	0.491291	0.19815	0.000703	0.0199941
Apoc1	124.531	0.57398	0.294211	0.00071	0.0200985
Prpsap1	2402.37	-0.414935	0.155107	0.000711	0.0200985
Elac2	2110.63	-0.440601	0.168179	0.000714	0.0200985
Tfap2c	1704.81	-0.395291	0.146097	0.000714	0.0200985
Arhgef5	625.484	-0.533173	0.234474	0.000714	0.0200985
Fn3krp	405.101	-0.472073	0.18635	0.000716	0.0200985
Pip4k2b	2198.9	-0.405601	0.150942	0.000717	0.0200985
Fam222b	973.097	-0.416556	0.156207	0.000718	0.0200985
Uqcr10	1308.26	-0.416237	0.156529	0.000729	0.0203735
Zc3h12a	157.56	0.567772	0.287159	0.000736	0.0205128
Rbpms2	1407.86	0.391153	0.145165	0.000739	0.0205532
Suz12	5102.27	-0.467381	0.184956	0.000743	0.0206248
Mink1	1198.03	-0.453981	0.177488	0.000752	0.020847
Retreg3	1052.03	-0.434902	0.167124	0.000755	0.020894
Cad	10363.7	0.465845	0.184876	0.000758	0.0209349
Nbr1	2552.74	-0.392331	0.146553	0.000762	0.0209868
Pcx	445.276	0.512721	0.219512	0.000765	0.0210312
Cyb5d2	85.8217	-0.585658	0.353462	0.00077	0.0210967
Agrn	2747.96	0.468316	0.187069	0.00077	0.0210967
Ctdsp1	900.405	0.469557	0.188186	0.000776	0.0211978
Pigs	1062.34	-0.440718	0.171299	0.000778	0.0211978
Carm1	2990.49	-0.378703	0.141037	0.000778	0.0211978
Apom	49.2442	0.591776	0.444941	0.00078	0.0211978
Dio3	43.3468	0.590768	0.452883	0.000784	0.0212118
Klhl13	2277.64	-0.461656	0.1837	0.000784	0.0212118
Fnbp1	1126.72	0.403713	0.152729	0.000785	0.0212118
Lipa	254.433	-0.534545	0.244383	0.000791	0.0213395
Zfp936	487.398	0.487413	0.201728	0.000799	0.0215157
Zbtb7c	102.458	0.578698	0.338571	0.000801	0.0215157
Aoc3	20.5861	-0.507694	0.606836	0.000826	0.0221608
Dcakd	2541.89	-0.431315	0.16866	0.000833	0.0223069
Ugp2	1024.62	-0.48561	0.203248	0.000844	0.0225614
Dmrt1	251.79	-0.527182	0.242177	0.000852	0.0227135
Recql5	664.541	-0.440675	0.17478	0.000854	0.0227135
Padi3	53.9216	-0.580611	0.40271	0.000855	0.0227135
Dnah2	116.179	-0.553536	0.285149	0.000868	0.0230177
Sh3bp1	187.446	0.534537	0.254211	0.000876	0.0231826
Gys1	1008.63	0.410439	0.160173	0.000894	0.0236085
Fut4	129.581	-0.568139	0.337459	0.000895	0.0236085
Gm43803	90.1526	0.561853	0.314257	0.000898	0.0236316
Sh3d19	1331.62	0.391863	0.151223	0.000899	0.0236316
Commd1	541.47	-0.475425	0.199628	0.000909	0.023817
Hnrnpab	11369.8	-0.343979	0.130141	0.00091	0.023817
Zfp36l2	820.566	0.438145	0.176247	0.000921	0.0240591
Tug1	2091.79	0.462025	0.191217	0.000925	0.0241259
Smim10l1	305.949	0.53078	0.255072	0.000927	0.0241417
Cdc42se2	2171.1	-0.38678	0.149844	0.00093	0.0241788
Nhp2	3293.97	-0.413097	0.163207	0.000938	0.0243428
Scube3	590.49	0.45677	0.18882	0.000946	0.0245014
Nqo1	1110.88	0.45255	0.186263	0.000949	0.0245396
Zcchc10	665.937	-0.455986	0.188655	0.000953	0.0245965
Abcc2	38.7215	-0.562179	0.456812	0.000971	0.0250134
Irgm2	62.063	-0.565379	0.423448	0.000973	0.0250153
Shc1	1883.29	0.39768	0.157124	0.000989	0.0253867
2610507B11Rik	12473.5	-0.344016	0.132594	0.000999	0.0255833
Ndn	228.274	-0.517917	0.245692	0.00100051	0.0255833
Fam189a1	39.6395	0.558567	0.448118	0.00100754	0.025683
Sar1b	616.698	-0.455906	0.191212	0.00100803	0.025683
Cox6b2	120.23	0.54568	0.295998	0.00100996	0.0256863
Bmp2k	463.235	0.501354	0.228191	0.00101324	0.0257237
Axin2	799.108	-0.460557	0.194802	0.00101694	0.0257716
Cox6b1	1914.22	0.371023	0.145236	0.00102009	0.0258054
Map1a	957.082	0.464788	0.198702	0.0010353	0.0261215
Myo1d	249.647	-0.520382	0.252645	0.00103755	0.0261215
Cdk12	4337.58	-0.352432	0.137304	0.0010381	0.0261215
Usp32	1859.02	-0.413555	0.167632	0.00105315	0.026442
Zfp39	163.126	-0.510525	0.241542	0.00105456	0.026442
Cyfip2	864.483	-0.416895	0.169683	0.0010591	0.0264807
Clint1	2501.37	-0.366361	0.144295	0.00106254	0.0264807
Tmem132e	28.9599	-0.366782	0.585366	0.00106406	0.0264807
Apobec2	80.5589	0.553898	0.351488	0.0010649	0.0264807
Pcsk9	123.448	0.55119	0.333346	0.00106541	0.0264807
Mrpl58	718.574	-0.459606	0.19668	0.00106945	0.0265315
Ndrg4	180.391	-0.513876	0.247214	0.00107119	0.0265315
Prdx2	2837.67	0.382957	0.152604	0.00107631	0.0265494
Psmd11	5693.03	-0.339731	0.132789	0.00107886	0.0265494
Smyd4	468.751	-0.46519	0.201198	0.00107907	0.0265494
Ccdc40	125.33	-0.541324	0.29946	0.00107938	0.0265494
Wdr1	4605.47	0.353993	0.139318	0.00108735	0.0266992
Zmat5	228.94	-0.495869	0.228575	0.00109549	0.0267993
Igfbpl1	63.2981	0.549397	0.435868	0.00109608	0.0267993
Gca	339.821	-0.464444	0.201572	0.00109765	0.0267993
Wnk2	473.086	-0.527254	0.270755	0.00109896	0.0267993
Slc43a2	896.987	-0.43485	0.181843	0.00110331	0.0268593
Nol11	3556.51	-0.42138	0.174277	0.00111567	0.0271135
Fam104a	633.157	-0.412142	0.169181	0.00111949	0.02716
Gm21781	87.7298	0.550273	0.385318	0.00112235	0.0271831
Haspin	729.046	-0.406931	0.166544	0.00112611	0.0271863
Slit3	173.322	0.540014	0.306807	0.00112631	0.0271863
Aldh3a1	31.2382	-0.517761	0.521071	0.00113075	0.0272474
Tceal5	94.4718	-0.534666	0.480009	0.00113587	0.0273244
Fxn	153.42	-0.529106	0.281899	0.00115006	0.0276189
Irgm1	94.7551	-0.547161	0.386554	0.00115469	0.0276834
Agtpbp1	493.963	0.443356	0.189858	0.00116659	0.0279216
Pwwp2a	816.259	-0.405383	0.167167	0.00117055	0.0279692
Scml2	298.857	-0.494403	0.232492	0.00117331	0.0279798
Slc7a1	3639.07	0.358393	0.14364	0.00117512	0.0279798
Pogk	108.896	-0.545058	0.368535	0.00117689	0.0279798
Inf2	589.208	0.496297	0.235005	0.00117949	0.0279947
Npepps	4428.09	-0.339171	0.135525	0.00120105	0.0283742
Rnf144a	134.472	-0.527146	0.285702	0.00120138	0.0283742
Muc3	28.5798	-0.517827	0.500615	0.00120147	0.0283742
Tmem130	45.0669	-0.502976	0.525913	0.00120432	0.0283943
Nup210l	28.2257	-0.497118	0.531033	0.00121733	0.0286517
Cwc25	522.036	-0.424833	0.180127	0.00122047	0.0286517
Platr15	19.1366	0.452849	0.566712	0.00122128	0.0286517
Prkar1a	3063.41	-0.347295	0.139839	0.00122785	0.0287584
Coq2	436.221	-0.444507	0.193567	0.00123739	0.0289342
Ppp1r9a	613.056	0.42512	0.181233	0.00124632	0.029084
Polm	233.799	-0.501005	0.245879	0.00124789	0.029084
Nlk	1279.54	-0.388279	0.160858	0.00126416	0.029415
Spag9	1309.39	-0.404217	0.169673	0.00126895	0.0294783
Ift81	267.043	-0.481197	0.225378	0.00127417	0.0295513
Cdkl2	201.981	-0.504645	0.254075	0.00128498	0.0297534
Fabp5	147.832	-0.515666	0.273194	0.00128867	0.0297806
Sacs	1329.55	0.429246	0.18543	0.00129035	0.0297806
Brca2	3182.74	0.426207	0.184055	0.00130618	0.0300972
Bcl6b	85.053	-0.533986	0.367833	0.00130914	0.0301166
Pramef12	809.398	0.416479	0.178277	0.00131372	0.0301732
Huwe1	27865.2	0.328732	0.133529	0.00131777	0.0302172
Mrps7	1288.96	-0.382004	0.159241	0.00132349	0.0302996
Nr0b1	370.584	0.477776	0.22522	0.0013295	0.0303883
Socs3	1431.8	-0.415868	0.178778	0.00134002	0.0305796
Nt5dc3	479.386	0.426256	0.1855	0.00134608	0.0306687
Spop	889.694	-0.396974	0.168299	0.00135748	0.0308789
Myc	757.362	0.430712	0.188991	0.0013618	0.0309276
Dnaja4	60.8076	-0.527465	0.394481	0.00137158	0.0311
Inka2	78.0612	0.522611	0.417843	0.001389	0.0313996
Ltb4r2	31.0541	0.451793	0.545135	0.0013895	0.0313996
Gm32885	267.627	-0.464776	0.216293	0.00139141	0.0313996
Lonrf2	124.727	0.52006	0.301879	0.00139469	0.0314236
Znrf3	964.264	-0.387094	0.164091	0.00140116	0.0315195
Cdr2l	479.408	-0.453784	0.207735	0.00140815	0.0316266
Rpp25	573.219	0.467585	0.220382	0.00142184	0.0318838
Fxyd6	526.255	0.443402	0.200363	0.00142525	0.0318845
Ppip5k1	227.448	0.47603	0.229092	0.0014284	0.0318845
2610318N02Rik	149.733	0.510291	0.279866	0.0014286	0.0318845
C1d	656.716	-0.464786	0.21971	0.00146068	0.0325252
Nipsnap1	1283.1	-0.37038	0.156808	0.00146188	0.0325252
Sorl1	1866.36	0.385152	0.16476	0.00146487	0.0325407
Sh3kbp1	191.795	-0.499422	0.262739	0.00146831	0.0325662
Parvb	734.334	0.428974	0.192186	0.00148456	0.0328446
Prkch	60.263	-0.517371	0.401101	0.00148548	0.0328446
Parp11	194.47	-0.500951	0.267767	0.00149122	0.0328952
Mpdu1	937.05	-0.397169	0.172309	0.0014924	0.0328952
Gm12794	19.9863	0.434362	0.542159	0.00150176	0.0330504
Islr2	359.283	0.458974	0.216625	0.0015076	0.0331275
Tsr2	873.633	0.378992	0.162683	0.00151385	0.0332137
Pdgfc	131.961	0.501754	0.273532	0.00152968	0.0334526
1500011B03Rik	246.496	-0.488962	0.251615	0.0015318	0.0334526
Grasp	616.995	0.44504	0.205959	0.00153406	0.0334526
Gpr4	117.964	0.512314	0.30428	0.00153472	0.0334526
Ubr4	9957.74	0.395975	0.172853	0.00153651	0.0334526
Bak1	1190.48	0.391034	0.170198	0.00154427	0.0335606
Kansl1l	81.0947	0.516957	0.348621	0.00154619	0.0335606
Tub	177.218	-0.489656	0.254256	0.00155266	0.033579
Rn7sk	53237.9	0.391585	0.170822	0.00155559	0.033579
B9d1	356.597	-0.456087	0.216235	0.00155613	0.033579
Mtmr3	2025.99	-0.358232	0.15283	0.00155649	0.033579
Map2	98.2724	-0.515436	0.365673	0.00156402	0.0336904
Mov10	1421.83	0.401597	0.177057	0.00156656	0.033694
Sema4b	1106.1	0.433243	0.198334	0.00157194	0.0337263
Fzd2	474.863	-0.470007	0.230706	0.00157297	0.0337263
Nprl3	521.627	-0.41001	0.182543	0.00157517	0.0337263
Tbc1d5	259.022	-0.475368	0.237152	0.00158034	0.0337861
Sgpp2	17.5854	-0.306688	0.533852	0.00160462	0.0342535
Slc38a7	1236.47	0.397419	0.175817	0.00161235	0.0343671
Mfhas1	186.687	0.505395	0.295577	0.00161782	0.034432
Macf1	7481.36	0.345609	0.148044	0.00162664	0.034568
Ric8a	774.565	0.441964	0.207637	0.00164021	0.0348042
Birc6	7120.17	0.371691	0.16205	0.00164899	0.0349384
Tcam1	29.2578	-0.4712	0.487435	0.00165215	0.0349534
Ppp2ca	7046.09	-0.389339	0.172806	0.00167989	0.0354665
Tnip1	782.635	-0.410355	0.185942	0.0016814	0.0354665
Pctp	254.344	-0.485587	0.258362	0.00168586	0.0355065
Ccdc47	1344.92	-0.422284	0.194333	0.00168829	0.0355065
Rps27a	5123.81	-0.346649	0.150073	0.00169875	0.0355781
Arhgef38	29.9181	0.47161	0.479002	0.00170079	0.0355781
Ttc28	685.559	0.417581	0.191443	0.00170157	0.0355781
Gmpr	123.9	-0.495645	0.279874	0.0017017	0.0355781
Stat5b	273.7	-0.462671	0.229786	0.00170744	0.0356456
Aifm3	52.6002	-0.484352	0.450906	0.00171897	0.0357896
Actn2	52.0597	-0.499233	0.404198	0.00172105	0.0357896
Ddx52	1706.04	-0.376853	0.166648	0.00172189	0.0357896
Iah1	172.763	0.484948	0.261953	0.00174347	0.0361853
Ywhae	19583.3	-0.333764	0.144967	0.00176308	0.036539
Srgap1	264.771	0.467114	0.238692	0.0017812	0.0368608
Ramp3	112.121	-0.501538	0.322658	0.00178921	0.0369726
Fbxw4	93.4451	0.502123	0.335314	0.00179339	0.0370052
Scrn2	157.819	-0.499908	0.312573	0.00179611	0.0370078
Znrd1as	131.623	-0.485986	0.268887	0.00180032	0.0370408
Klf5	4568.75	0.362894	0.160837	0.00180564	0.0370665
Myh3	48.7778	-0.489876	0.416803	0.00180679	0.0370665
Tdrd12	190.955	-0.4689	0.242764	0.00181388	0.0371584
Spred2	1635.03	-0.357303	0.158304	0.00182802	0.0373814
Smarcd2	1480.36	-0.378078	0.169927	0.00183029	0.0373814
Hint1	2270.15	-0.334325	0.146574	0.00183265	0.0373814
Chn2	212.734	0.483432	0.268369	0.00185067	0.0376947
Pde4a	184.068	-0.479575	0.261398	0.00185389	0.0377063
Guk1	1173.65	-0.390743	0.178185	0.00185687	0.037713
Rpa1	7298.83	-0.35339	0.157092	0.00186992	0.0379239
Acsbg3	186.176	0.466522	0.243536	0.00188172	0.0381089
Mapk9	1124.68	-0.378939	0.171798	0.00188847	0.0381478
Nsun3	142.836	-0.49546	0.313648	0.00188927	0.0381478
P4hb	11538.8	-0.343192	0.152217	0.00189305	0.0381478
Marveld1	273.26	0.451184	0.226404	0.00189438	0.0381478
Eif1	4232.57	-0.358185	0.160279	0.00189933	0.0381934
Crtap	754.96	0.41057	0.192718	0.00190895	0.0383326
Map3k3	1750.36	-0.342332	0.152241	0.00191721	0.0384442
Stk26	211.841	-0.486973	0.284871	0.0019262	0.0384962
Ppm1l	376.308	0.421643	0.201468	0.00192762	0.0384962
Tet2	2929.7	0.331031	0.146741	0.00192983	0.0384962
Ttll7	53.6657	-0.473028	0.43861	0.00193063	0.0384962
Myl6	1956.48	0.361527	0.162938	0.00193856	0.0386001
Large1	508.464	0.409485	0.193461	0.00196214	0.0390151
Ddx42	2912.26	-0.324477	0.144604	0.00199265	0.0395664
Psme2	377.91	-0.445366	0.225122	0.00200557	0.0397122
Lmo4	267.316	0.467587	0.252385	0.00200558	0.0397122
Man1a	150.685	-0.48902	0.307945	0.00200908	0.0397261
Sap30bp	1003.54	-0.36909	0.168894	0.00201638	0.0398151
Fxr2	3237.53	-0.387229	0.180303	0.00203294	0.0400863
Mtif2	989.023	-0.379496	0.175727	0.00204411	0.0401956
Fbxl20	554.513	-0.407311	0.194187	0.00204413	0.0401956
Tmem108	80.5774	0.488931	0.343812	0.00204896	0.0402348
Tbc1d10a	618.368	-0.451007	0.233214	0.00205296	0.0402578
Adgrb1	110.747	0.488034	0.351171	0.00205684	0.0402784
Rnf130	318.028	-0.431009	0.213991	0.00207326	0.040544
Pelp1	4999.14	-0.39003	0.183556	0.00209281	0.0408702
Rbm47	469.12	-0.42269	0.207984	0.00210862	0.0411224
Lmx1b	286.24	-0.4811	0.29294	0.00211977	0.0412832
Ppard	468.815	0.422077	0.208015	0.00212592	0.0413463
Rnf187	3306.16	-0.375755	0.175478	0.00213582	0.0414821
A930004D18Rik	50.3121	0.472296	0.403633	0.00214641	0.041617
Tnfrsf1b	232.15	-0.45819	0.24701	0.0021501	0.041617
Tdrd5	95.5804	-0.484289	0.334203	0.00215448	0.041617
Ddit4l	195.418	0.456802	0.245462	0.00215726	0.041617
Irs2	1376.5	0.407356	0.197342	0.00215805	0.041617
Birc5	2093.73	-0.342611	0.156946	0.00216032	0.041617
Uap1l1	211.87	0.476417	0.283311	0.00216399	0.0416312
Smarce1	1025.76	-0.356076	0.164851	0.0021845	0.0419435
Il17ra	244.76	-0.465266	0.260473	0.00218854	0.0419435
Usp24	3521.75	0.324474	0.147951	0.00218907	0.0419435
Ube2o	2810.82	-0.405982	0.197388	0.00219777	0.0419529
D430020J02Rik	106.533	0.479681	0.300833	0.00219791	0.0419529
Rpl27	1583.56	-0.345918	0.159442	0.00219842	0.0419529
Hexb	650.632	0.420882	0.209495	0.00220618	0.0419591
Lyn	254.532	0.455758	0.246646	0.00220756	0.0419591
Xylb	168.55	-0.45786	0.249669	0.0022076	0.0419591
Pcbp3	263.831	-0.440518	0.228296	0.00221149	0.0419771
Ccnf	5191.31	0.330299	0.152025	0.00225248	0.0426981
Ivns1abp	3324.27	0.35243	0.164497	0.00227457	0.0430593
Mapkapk3	574.552	0.398947	0.194853	0.00230075	0.0434971
Drg2	1713.02	-0.346644	0.162245	0.00233017	0.0439411
Lrrc8b	391.486	0.429815	0.221678	0.00233042	0.0439411
Vps13d	1332.3	0.359326	0.16974	0.00233946	0.0440532
Foxk2	2197.15	-0.33146	0.154215	0.00234638	0.0441249
Ttll4	1497.34	-0.342331	0.160406	0.00236232	0.044366
Ftsj3	4933.62	-0.372324	0.17851	0.00237908	0.0445672
Ncbp3	1611.66	-0.342272	0.16067	0.0023793	0.0445672
Trim35	1033.46	0.361834	0.172164	0.00238712	0.0446549
1500009L16Rik	311.053	-0.437567	0.232686	0.00240715	0.0449137
Slc36a1	406.492	-0.406997	0.203786	0.00240728	0.0449137
Kcnj3	25.8831	-0.413239	0.473422	0.00241825	0.045028
Xylt2	823.892	-0.425368	0.220316	0.00241974	0.045028
Slc16a14	59.9759	-0.469202	0.358441	0.00243934	0.0453335
Actb	95281.2	0.30701	0.143104	0.00244433	0.0453668
Gjc1	1170.56	-0.342672	0.162803	0.00248945	0.0461441
Zdbf2	4523.23	0.359028	0.172978	0.0025196	0.0466422
Slu7	948.253	-0.362297	0.175175	0.00252912	0.0467575
Pecam1	1303.3	-0.388974	0.193751	0.00256014	0.0472621
Gosr1	785.327	-0.388954	0.193803	0.00256307	0.0472621
Bod1	941.052	-0.374982	0.184133	0.00256795	0.047291
Syngap1	218.211	0.456254	0.270774	0.00258624	0.0475661
Btbd11	597.507	0.400661	0.203425	0.00259038	0.0475807
Golga3	1341.01	-0.334706	0.160167	0.00260099	0.0476663
Mllt10	1481.82	0.342712	0.164736	0.00260175	0.0476663
Slc25a31	54.4317	-0.457358	0.376142	0.00261308	0.0478123
Eps8l2	340.892	-0.444567	0.251158	0.00262023	0.0478814
Zfp518b	1363.9	0.335702	0.16131	0.00263707	0.0481274
Fam114a2	989.782	-0.348368	0.168728	0.00264128	0.0481425
Mapk4	431.586	0.393959	0.199852	0.0026617	0.0484526
Tpm4	3474.57	0.355898	0.173965	0.00267893	0.0487037
Igdcc3	941.974	0.415592	0.219075	0.00268498	0.0487514
Mrpl23	55.914	-0.452176	0.381167	0.00269511	0.048873
Asgr2	34.9744	-0.432163	0.425035	0.00269891	0.0488795
Dnase2a	266.548	0.421625	0.225745	0.00270504	0.0489281
Serpinh1	3726.6	0.344549	0.16773	0.00271608	0.04901
Trp53	5755.59	-0.344328	0.16762	0.00271737	0.04901
Irf1	349.697	-0.403903	0.209435	0.00272095	0.04901
Gal3st1	22.6483	-0.38351	0.477138	0.00272335	0.04901
Rab1a	5967.97	-0.38341	0.193417	0.00272942	0.0490572
Epcam	1033.66	-0.356474	0.175373	0.00273753	0.0491407
Ap2b1	6672.93	-0.302643	0.145534	0.00277637	0.049775
Epdr1	85.2432	-0.458738	0.334798	0.00278937	0.0499452
Srrm2	15923.5	0.310933	0.150161	0.0027975	0.049973
Rhd	52.9999	-0.451198	0.369509	0.00280566	0.049973
Wipf2	1298.42	-0.339084	0.165982	0.00280646	0.049973
Asap3	149.267	0.452862	0.280813	0.00281026	0.049973
Mindy1	789.745	0.357049	0.17705	0.00281133	0.049973
Rack1	21556.7	-0.307213	0.148408	0.00281285	0.049973
Bend6	85.861	0.445537	0.385184	0.00281553	0.049973
Jade2	676.826	-0.387804	0.198682	0.00281967	0.0499841
Smim8	137.643	-0.454401	0.288521	0.00283166	0.0500977
Grb7	699.747	-0.414251	0.222096	0.00283312	0.0500977
Coro2b	301.158	0.421064	0.22969	0.00284654	0.0502725
Tlx2	85.04	0.455953	0.331377	0.00287771	0.0507599
Rabep1	2229.72	-0.334681	0.164875	0.00290027	0.0510943
Ctsf	112.069	0.455616	0.319554	0.00290497	0.0511138
Septin1	1054.12	0.406088	0.216909	0.00293198	0.0515253
Myh7	27.578	-0.386155	0.462691	0.00294331	0.0515871
Ndor1	470.255	0.384993	0.199247	0.00294592	0.0515871
Tex13b	199.235	0.432695	0.248147	0.00294639	0.0515871
Eif4a1	17082.3	-0.285548	0.139205	0.00296316	0.0517334
Slc13a5	60.6204	-0.45134	0.34164	0.00297418	0.0517334
Atad5	1696.42	-0.353153	0.17743	0.00297717	0.0517334
Mid1	1673.06	0.363483	0.184269	0.00297791	0.0517334
Nxn	1541.87	-0.360464	0.182269	0.00297987	0.0517334
Lipg	139.004	-0.451521	0.338297	0.00298379	0.0517334
Rpl23a	4001.3	-0.315864	0.155443	0.00298601	0.0517334
Mobp	31.248	-0.420797	0.419603	0.00298763	0.0517334
Zbbx	22.9296	0.346736	0.481995	0.00298813	0.0517334
A4galt	362.021	0.398917	0.211887	0.00299286	0.0517334
Gm44997	30.9155	0.387264	0.458867	0.00299476	0.0517334
Plekhg1	328.142	0.399183	0.212282	0.00299928	0.0517485
Coch	140.086	-0.450795	0.301135	0.00302528	0.0521338
Zscan4-ps3	54.2649	0.441978	0.370979	0.00302941	0.0521417
Dlx3	313.346	-0.449684	0.301463	0.00306351	0.052665
Mettl2	937.637	-0.338914	0.170142	0.00307806	0.0528512
Tmem109	329.939	-0.433922	0.256404	0.00308572	0.0529188
Mpp3	67.3536	-0.438628	0.373053	0.003099	0.0530825
Obscn	42.4966	-0.414234	0.420605	0.00311151	0.0532327
Stra8	405.675	-0.393661	0.210698	0.00313877	0.0536344
Gm26316	79.2525	-0.446896	0.329301	0.00315906	0.0539164
Pam	217.3	0.431384	0.257323	0.00319802	0.0545159
Atxn1l	1008.5	-0.363589	0.188556	0.0032129	0.0547039
Med31	205.375	-0.432035	0.259823	0.0032247	0.0548392
Slc1a5	2209.9	0.331098	0.168073	0.00325834	0.0552949
BC022960	30.7393	-0.371895	0.457281	0.00325928	0.0552949
Mfsd12	465.798	0.416357	0.237771	0.00326758	0.0553697
Evc	217.135	-0.438984	0.279211	0.00327151	0.0553703
Tle3	2843.83	0.348889	0.179973	0.00330138	0.0558094
Smarcd3	125.451	0.443198	0.31371	0.00330965	0.0558331
Rab12	295.651	0.402046	0.222831	0.00331064	0.0558331
Lasp1	6479.09	-0.324546	0.165106	0.00332667	0.0559336
Adamts2	62.158	-0.424705	0.385781	0.00333002	0.0559336
Trib1	275.954	0.410365	0.232505	0.00333231	0.0559336
Fam83g	650.579	-0.420974	0.246281	0.00333289	0.0559336
Slc6a9	142.537	0.434641	0.271847	0.00333626	0.0559336
Kifap3	1085.53	0.342354	0.176758	0.00336977	0.0564287
Nlrp5-ps	30.1499	0.375536	0.448822	0.00337726	0.0564876
Micu2	354.074	-0.404819	0.227748	0.0033857	0.0565622
Zfp617	273.558	0.403362	0.226373	0.00339332	0.0566231
Upp1	2832.59	-0.366137	0.193807	0.00340393	0.0567335
Dzip1l	427.001	-0.404201	0.228181	0.00342675	0.0570469
Piwil4	62.2918	-0.43566	0.342872	0.00345101	0.0573835
Hgsnat	445.646	-0.392791	0.217867	0.00348394	0.0577561
Natd1	1282.49	-0.322953	0.166338	0.00348778	0.0577561
AI480526	84.8425	0.434131	0.344474	0.00348914	0.0577561
Bche	93.3094	-0.431318	0.35463	0.00349049	0.0577561
Clcn2	257.294	0.4249	0.259393	0.00349372	0.0577561
Cpd	1666.8	-0.339485	0.176914	0.00350487	0.0578731
Il34	86.352	0.436332	0.306848	0.00355399	0.0585529
Akap9	1367.14	0.336501	0.175714	0.00355537	0.0585529
Zfp990	1371.81	0.394718	0.221552	0.00355989	0.0585529
Chd2	1463.2	0.328362	0.170692	0.00356493	0.0585529
Trim25	2414.19	-0.294811	0.151154	0.00356663	0.0585529
Use1	961.957	0.397637	0.225219	0.00358628	0.0588076
Gm45110	15.3601	0.259132	0.463379	0.00360225	0.0590014
Coil	1026.16	-0.331623	0.173875	0.00364718	0.0596593
Rnf167	903.079	-0.330841	0.173427	0.00365081	0.0596593
Frrs1l	73.3267	-0.429443	0.339151	0.0036919	0.0602614
Adam19	960.255	-0.335626	0.177565	0.00372608	0.0607496
Erbb3	1061.16	0.343293	0.183081	0.00375151	0.0610941
Kyat3	221.059	0.411757	0.248719	0.00378349	0.0614972
Mafk	160.78	-0.429488	0.295183	0.00378491	0.0614972
Edem2	525.499	-0.376964	0.2098	0.00379333	0.0615637
Mttp	254.183	-0.418089	0.260728	0.00380944	0.0617546
Tuba3a	849.865	-0.407416	0.243573	0.00382086	0.0618329
Sat1	591.468	0.347181	0.186858	0.00382297	0.0618329
Ptn	84.0039	-0.238444	0.451871	0.00383354	0.0619334
Pid1	253.008	0.410307	0.248766	0.00384917	0.062065
Aspm	2409.56	0.322974	0.171099	0.00385041	0.062065
Zfp57	2345.73	0.317466	0.167821	0.00386219	0.0621844
Pgs1	1306.3	-0.386295	0.220201	0.00387315	0.062225
Sox4	848.406	-0.369518	0.204876	0.00387347	0.062225
Camk2n1	114.136	0.427121	0.308863	0.00391937	0.0628912
Srp68	3268.94	-0.337962	0.181906	0.00392436	0.0629004
G3bp1	10914.2	-0.282336	0.148741	0.00397718	0.0636752
Pcdhga8	26.7514	0.362601	0.432912	0.00399359	0.063866
Gps1	2153.23	-0.314324	0.167569	0.00399994	0.0638956
Gm6445	172.489	0.417846	0.271103	0.0040253	0.0642287
Scn3a	154.948	-0.421312	0.282743	0.0040343	0.0643
Adcy3	311.265	-0.39009	0.228168	0.00404927	0.0644663
Samd1	2069.46	0.323393	0.174118	0.004067	0.0646228
Hoxc13	69.2983	0.416803	0.347537	0.00406819	0.0646228
Foxn4	129.971	-0.421292	0.286994	0.00407853	0.0647148
Lad1	216.983	-0.421479	0.290077	0.00409605	0.0649204
Canx	17316.9	-0.305683	0.163571	0.00410868	0.065048
Slc38a1	4050.32	0.286151	0.152611	0.00414808	0.0655987
Hid1	84.0221	-0.416882	0.33898	0.00416324	0.0657652
Cnksr2	127.012	-0.420974	0.304012	0.00417957	0.0658963
Rgs9	85.1719	-0.41662	0.337987	0.00418416	0.0658963
Senp3	4111.24	-0.294457	0.157763	0.00418544	0.0658963
Met	549.337	-0.38099	0.221726	0.0041989	0.0660352
Ctdspl	602.994	0.398952	0.243233	0.00420488	0.0660562
Atp1b1	1744.15	0.323871	0.176477	0.00423066	0.0663878
Ina	716.247	-0.337496	0.186087	0.00425149	0.066641
Hsd17b14	1067.62	0.355885	0.20017	0.00426245	0.0667393
Rbm14	2110.9	0.29277	0.157728	0.00427589	0.0668761
Atp5h	1398.97	-0.331054	0.182358	0.00431151	0.067359
Tmem94	964.239	-0.354437	0.199858	0.00431746	0.067376
Strada	591.798	-0.346891	0.194004	0.00432208	0.067376
Ephb2	540.199	0.369106	0.213259	0.00436154	0.0679167
Tln2	1305.12	0.353763	0.200143	0.00437135	0.067981
Gnal	64.6355	-0.412531	0.335724	0.00437523	0.067981
Pidd1	349.903	0.390945	0.237316	0.00438534	0.0680637
Cyb5r1	961.813	0.327182	0.180699	0.00439054	0.0680702
Epha4	1302.52	0.309716	0.169327	0.0043984	0.0681177
Rny3	77.6819	-0.415149	0.316311	0.00441877	0.0683221
Uqcrq	1604.78	-0.30716	0.167975	0.00442121	0.0683221
5730455P16Rik	378.625	-0.357552	0.204199	0.00443057	0.0683924
Coasy	489.742	-0.391835	0.240002	0.0044446	0.0685347
Mme	1166.42	0.382486	0.228751	0.00445492	0.0686192
Eral1	631.662	-0.351884	0.200515	0.00449641	0.0691833
Atp8b3	58.3545	-0.401409	0.357925	0.00450198	0.0691943
Plxna1	6697.82	0.322157	0.178846	0.00451851	0.0693732
Tmem181b-ps	134.172	0.411164	0.285068	0.00453963	0.0695897
Camk2b	311.955	-0.392855	0.244038	0.0045424	0.0695897
Ugdh	881.621	0.332902	0.186812	0.00455543	0.0697143
H1f0	604.183	-0.354481	0.203661	0.00456187	0.0697378
Phkg1	61.8089	-0.406781	0.339403	0.00457294	0.069832
Htr5b	14.9841	-0.254583	0.446046	0.00458313	0.0698578
Dmd	550.477	0.340635	0.192923	0.00458447	0.0698578
Cnot6	2660.72	-0.384649	0.234355	0.00459151	0.0698903
Myadm	4586.89	0.321325	0.179242	0.00459902	0.069916
Nkd2	68.8834	-0.395131	0.36539	0.00460387	0.069916
Nploc4	3821.35	-0.300779	0.166013	0.00460829	0.069916
Dtd2	272.679	-0.378402	0.227501	0.00461287	0.069916
Trappc1	582.749	-0.338062	0.191816	0.00464702	0.0702874
Esrp1	223.322	-0.400679	0.351247	0.00464726	0.0702874
Tmem64	1811.37	-0.30496	0.169321	0.00467283	0.070599
Cachd1	393.496	0.393863	0.249712	0.00468677	0.0707344
Lamc2	591.828	0.352597	0.20467	0.00473329	0.0713608
Zfyve16	549.786	-0.365342	0.216652	0.00475771	0.0716529
Exoc6b	2255.31	0.298051	0.165982	0.00476962	0.0717425
Fmo5	15.7669	-0.217112	0.430563	0.00477431	0.0717425
Stmn1	528.278	0.344778	0.198848	0.0047788	0.0717425
Nupl2	265.502	0.383692	0.237914	0.00479666	0.0719347
Bicral	843.169	0.338006	0.193897	0.00480726	0.0720035
Smyd2	551.862	-0.335581	0.192096	0.00481138	0.0720035
Psmd3	5437.43	-0.328996	0.187575	0.00484156	0.072379
Hexa	484.893	0.344814	0.199921	0.00485349	0.0723874
Vash2	199.416	-0.399106	0.265859	0.00485771	0.0723874
Cuedc1	549.585	-0.379609	0.234194	0.00486158	0.0723874
Rffl	806.281	-0.346046	0.20108	0.00486413	0.0723874
Slc16a13	204.444	-0.394802	0.257129	0.00486757	0.0723874
Slc16a10	131.718	-0.405442	0.297674	0.00491608	0.0730324
Med12	1229.73	0.315564	0.179121	0.00493078	0.0731244
Col6a2	84.522	-0.342314	0.417611	0.00493256	0.0731244
Fam83h	603.265	0.377113	0.233658	0.00497946	0.0737427
Tbcd	1987.47	-0.345838	0.202611	0.00498518	0.0737505
Elavl3	56.1162	-0.391434	0.353534	0.00499451	0.0738118
Dhx33	1572.81	-0.287192	0.161569	0.00500352	0.0738682
Nfic	466.39	0.393661	0.260215	0.00501914	0.0739956
Als2cl	294.584	0.367167	0.223201	0.00502391	0.0739956
Npc2	1295.18	0.303439	0.172076	0.00503014	0.0739956
Gatm	87.4186	-0.379299	0.373488	0.00503297	0.0739956
Tcn2	365.676	-0.375153	0.232728	0.00504926	0.0741584
Snrnp200	7301.36	0.285557	0.161422	0.00509527	0.074757
Itgal	85.8061	-0.40082	0.315273	0.00511647	0.074961
Pdzd2	331.975	0.394494	0.265991	0.00511972	0.074961
Ahsa2	474.389	-0.344965	0.203914	0.00513147	0.0750556
Tfeb	541.342	0.383889	0.246761	0.00514362	0.0751082
Tm4sf5	39.6093	-0.358503	0.396176	0.00514737	0.0751082
Amotl2	4065.05	0.333653	0.194935	0.00515091	0.0751082
Igdcc4	529.004	0.364038	0.222567	0.00517517	0.0753846
Phf12	1875.47	-0.30119	0.172147	0.00518269	0.0754169
Mep1b	59.576	-0.393786	0.335549	0.00522414	0.0759424
Spta1	119.65	0.390908	0.340847	0.00526945	0.0764916
Ezh1	589.072	-0.34116	0.202657	0.00527626	0.0764916
Phldb2	777.893	0.344082	0.205212	0.00528046	0.0764916
Ubc	101.536	0.398052	0.312161	0.00528345	0.0764916
Rdm1	361.401	-0.370737	0.232417	0.00529931	0.0766432
Kansl1	2929.7	-0.273242	0.155905	0.00531205	0.076713
Mrpl12	2183.57	-0.348066	0.209219	0.00531493	0.076713
Bcam	3341.02	0.355003	0.215847	0.00532325	0.0767553
H2-M5	516.257	0.381057	0.247494	0.00534214	0.0769043
Xylt1	215.367	0.375038	0.239005	0.00535237	0.0769043
Slc20a1	2405.79	0.27939	0.159998	0.00535722	0.0769043
Gm43041	73.4532	0.393924	0.326269	0.00535836	0.0769043
Fgd4	185.919	0.395874	0.317203	0.00536064	0.0769043
Ap1m2	100.252	-0.383764	0.348784	0.00544505	0.0780366
Snx25	475.501	0.33677	0.201583	0.00547704	0.0784161
Mtss1	1607.17	0.297604	0.172731	0.00548474	0.0784472
Tsr1	3793.74	-0.266162	0.153249	0.00549952	0.0785592
Slc40a1	266.606	-0.394287	0.310001	0.00550362	0.0785592
Dnajc6	416.5	-0.366791	0.231793	0.00551451	0.0786357
Zfp646	1520.59	0.320919	0.189594	0.0055264	0.0787263
Gid4	1437.32	-0.291345	0.169123	0.00553775	0.0787277
Lhfpl2	441.956	0.369185	0.235249	0.00554	0.0787277
Tcf7l1	1977.02	0.305842	0.178886	0.00554313	0.0787277
Ripk3	102.636	-0.393572	0.308291	0.00555372	0.0787277
Stat5a	102.05	-0.393515	0.3088	0.00555419	0.0787277
Mrc1	56.4151	0.362497	0.378055	0.00557384	0.0789275
Hmgn5	265.003	-0.384035	0.260403	0.00560171	0.0792433
Pramel1	109.998	-0.392359	0.292202	0.00562965	0.0795593
Htra1	518.493	0.356036	0.221843	0.0056383	0.0796026
Cnot8	1009.93	-0.295306	0.173008	0.0056766	0.0800637
Nes	822.405	-0.358077	0.224994	0.00569721	0.0802748
Sh3bp2	99.112	-0.388451	0.321875	0.00571247	0.08041
Mdn1	6871.3	0.286063	0.167354	0.00572135	0.0804555
Loxl2	183.061	-0.388202	0.321806	0.00572729	0.0804594
Tgm3	24.8294	0.32346	0.410377	0.00574102	0.0805164
Ptgis	187.64	-0.385687	0.269809	0.00574267	0.0805164
Tex15	495.767	-0.380214	0.257325	0.00575006	0.0805405
Sema5b	118.424	0.389975	0.291491	0.00577109	0.0807555
Rpl38	3055.91	-0.286174	0.16816	0.00580547	0.0811567
Mprip	4400.79	-0.286574	0.168647	0.00583156	0.0814258
Zfp592	1213.83	0.299623	0.17745	0.0058382	0.0814258
Pld6	105.534	-0.389036	0.302377	0.00584376	0.0814258
Nav2	1026.92	0.343606	0.212599	0.00585162	0.0814258
Tspyl4	125.683	0.388435	0.308262	0.00585335	0.0814258
Fam25c	147.694	-0.382564	0.267382	0.00588758	0.0818195
Pyurf	134.271	-0.385672	0.277502	0.00589317	0.0818195
Ccdc141	46.9299	0.361397	0.368708	0.00592591	0.0821938
Insyn2a	35.4631	0.343857	0.388063	0.0059655	0.0825739
Tmem185b	223.49	0.371157	0.247158	0.00596755	0.0825739
Ctnnal1	1322.6	-0.289913	0.172065	0.00597074	0.0825739
Arc	221.541	0.37366	0.252475	0.00601355	0.0830852
Crmp1	317.59	-0.369332	0.245538	0.0060214	0.0831128
Saal1	457.87	0.33152	0.204236	0.00605366	0.0834739
Msmo1	2406.5	0.306579	0.184511	0.0060593	0.0834739
Amt	1409.81	0.293172	0.175122	0.00606754	0.0835065
Tacc2	1560.34	0.317887	0.193425	0.00609313	0.0837776
Srr	100.427	-0.379659	0.326769	0.00613339	0.0842497
Tlr3	17.9015	-0.22755	0.420444	0.00615185	0.0844217
Bcat2	839.722	0.324105	0.199373	0.00617778	0.0846414
Tgm1	896.603	0.350581	0.224487	0.00618454	0.0846414
Ccdc57	86.8081	-0.378913	0.325931	0.00619288	0.0846414
Nudcd3	3207.05	-0.285476	0.171031	0.00619458	0.0846414
Meg3	1306.78	0.316075	0.193099	0.00619763	0.0846414
Kpna2	2578.03	-0.265098	0.158244	0.00622919	0.0848719
Etaa1	1127.42	-0.323301	0.199305	0.00623172	0.0848719
Alpk1	14.3167	-0.110647	0.337546	0.00623242	0.0848719
Aurkb	1567.14	-0.307221	0.186952	0.00626134	0.0851842
Grin1	36.4072	-0.347466	0.375793	0.00629578	0.0855009
Foxp4	1573.34	0.322899	0.199725	0.00630007	0.0855009
Tnrc18	1834.78	0.347493	0.223025	0.00631202	0.0855009
Ccdc71l	166.938	-0.380169	0.280978	0.00631224	0.0855009
Serac1	248.803	0.358541	0.236283	0.00632235	0.0855009
Rhot1	1654.19	-0.312139	0.191399	0.00633201	0.0855009
Ttpa	102.04	0.38113	0.303397	0.00633742	0.0855009
Itga9	269.513	0.371828	0.258098	0.00634796	0.0855009
Tek	55.9168	-0.367994	0.34502	0.00634798	0.0855009
Camk2a	240.82	0.363305	0.243526	0.00635357	0.0855009
Fads6	121.809	-0.38032	0.286741	0.00636565	0.0855009
Adprm	207.074	-0.372375	0.259826	0.00636765	0.0855009
Ankle1	143.131	0.380797	0.300842	0.00636964	0.0855009
Hrob	974.243	-0.317393	0.195983	0.00637304	0.0855009
Unc119	360.691	-0.355055	0.23275	0.00637483	0.0855009
Rnf185	832.409	-0.302455	0.184902	0.00641852	0.0860058
Khdc3	237.388	-0.363564	0.245552	0.00643202	0.0861055
Cerk	60.5172	-0.371251	0.334889	0.00644286	0.0861695
Oxld1	25.301	-0.295562	0.411611	0.00645216	0.0862128
Gm20667	48.5525	0.348042	0.370389	0.00648315	0.0865455
Pigl	714.978	-0.307244	0.189557	0.0065297	0.0870851
2810021J22Rik	239.201	-0.35858	0.240513	0.00654922	0.0872636
Rab15	484.304	0.361202	0.244743	0.00656831	0.0873739
Dync1li1	1861.66	0.272134	0.165281	0.00657266	0.0873739
Acvrl1	20.6765	0.270642	0.417349	0.00657593	0.0873739
Clip3	338.933	-0.354276	0.235314	0.0065843	0.0874034
C2cd5	1803.97	0.265897	0.161443	0.00659478	0.0874608
Ykt6	2128.31	-0.27116	0.164987	0.00661747	0.08768
Fst	43.4977	0.341779	0.373811	0.00663683	0.0878545
Atp10a	143.635	-0.373834	0.317322	0.00666154	0.0880996
Peg12	88.1249	-0.374758	0.309427	0.00671134	0.0886758
Tm6sf1	36.9567	-0.334755	0.378827	0.00673797	0.0889449
Jag2	344.988	-0.369908	0.266706	0.00675889	0.0891384
Ccdc172	14.9206	-0.248888	0.416437	0.00679824	0.089573
Lgalsl	656.735	-0.342944	0.225106	0.00680445	0.089573
Rpl19	6557.98	-0.283288	0.174612	0.00681261	0.0895975
Heca	344.818	0.335413	0.218114	0.00688464	0.0904611
Grk6	1649.49	0.312511	0.19733	0.00689766	0.0904729
Atf4	3816.65	0.255715	0.157188	0.00690258	0.0904729
Osbpl3	268.945	-0.350011	0.235219	0.00691016	0.0904729
Ext2	1063.05	0.307204	0.193154	0.00691099	0.0904729
Dtx4	240.958	-0.371625	0.280822	0.00692314	0.0905486
Nfasc	90.9194	-0.371442	0.307509	0.00696041	0.0909523
Htt	2425.03	0.271671	0.168298	0.0070184	0.0916259
Plekha2	1549.69	-0.269894	0.167294	0.00704302	0.0918415
S1pr3	33.7052	0.315324	0.389364	0.00704784	0.0918415
Plcl2	277.858	-0.356441	0.247187	0.00705806	0.0918905
Tmem107	252.313	-0.346916	0.234389	0.00710856	0.0923832
Stard3	306.038	-0.354836	0.245646	0.00710984	0.0923832
Ift20	349.1	-0.340655	0.226867	0.0071154	0.0923832
Rab11fip4	1798.51	-0.285194	0.178542	0.00713794	0.0925913
Gabarap	1055.89	-0.29152	0.183634	0.00719753	0.0932467
A730046J19Rik	15.6665	0.252463	0.411684	0.00720531	0.0932467
Gm7957	28.9587	0.308016	0.391692	0.00720814	0.0932467
Stat4	49.1544	-0.34742	0.352792	0.00723384	0.093494
Igsf8	277.238	-0.343271	0.232202	0.00726804	0.0938509
Cd79b	31.1835	-0.317312	0.382739	0.00732538	0.0945054
Gramd3	162.626	-0.36646	0.304444	0.00735272	0.0947721
Sec14l4	29.2826	-0.307039	0.38966	0.00736596	0.0948568
Atox1	952.829	-0.304012	0.194893	0.00737702	0.0949132
Mfap3	1084.05	-0.304096	0.195511	0.00743774	0.0956079
Tnk1	146.982	-0.363575	0.274835	0.00745115	0.0956938
Acsm4	61.788	0.354544	0.33498	0.00747818	0.0959542
Hivep1	648.457	0.309104	0.200242	0.00749535	0.0960879
Tead4	777.895	0.29206	0.186654	0.00751509	0.0962541
Lnx1	18.1409	-0.257827	0.407455	0.00752249	0.0962621
Syce1	198.868	-0.345243	0.239013	0.00753905	0.0963872
Gsta4	2951.85	0.265876	0.168511	0.00759906	0.097025
Unc93b1	63.6517	-0.346285	0.345501	0.00760641	0.097025
Tex19.2	41.2126	-0.332239	0.363028	0.00762288	0.097025
Eif5a	19066.8	-0.270775	0.172028	0.00762294	0.097025
Zfp750	73.62	-0.359856	0.317448	0.00762305	0.097025
Plcb3	1313.2	0.308305	0.201172	0.0076673	0.0975009
Acsf3	395.878	-0.343443	0.238853	0.00768631	0.0975764
Uchl1	799.153	-0.333531	0.226308	0.00768696	0.0975764
Irf2bpl	1742.43	0.302845	0.196979	0.00771686	0.0977867
Hist1h4m	235.673	0.0516532	0.271828	0.00771729	0.0977867
Ctnna1	9381.35	0.23894	0.152001	0.00774653	0.0980215
Plcb4	699.111	0.300132	0.19502	0.0077496	0.0980215
Pclaf	695.113	-0.331712	0.225166	0.00776114	0.0980802
Mesd	1091.53	0.269254	0.172292	0.00781239	0.0986402
Mxra8	98.2991	-0.358086	0.312926	0.00785491	0.0990317
Vsig10l	31.7307	-0.29483	0.389612	0.00785734	0.0990317
Pole	2505.16	0.254105	0.162562	0.00789053	0.0993619
Fgf13	85.0345	-0.348522	0.331638	0.00801026	0.100694
Pls1	179.388	-0.346089	0.24851	0.00801049	0.100694
Dstn	4982.58	0.304334	0.201038	0.00802942	0.100843
Mga	4997.67	0.268051	0.173034	0.00804452	0.100897
Usf2	351.056	0.346032	0.249175	0.00805081	0.100897
Eppk1	180.345	0.358267	0.28681	0.00805505	0.100897
Tmem59l	49.2536	-0.322886	0.364167	0.00808498	0.101183
Kmt2b	3275.41	0.305858	0.203544	0.00815813	0.102009
Chml	269.416	0.347817	0.257264	0.00827493	0.103378
Ppp1r14d	70.7619	0.352158	0.314276	0.00828694	0.103438
Ccdc191	167.799	-0.35116	0.26631	0.00830578	0.103532
Mbtd1	1765.98	-0.308244	0.207162	0.00831533	0.103532
Kif26b	44.767	0.312231	0.370031	0.00832311	0.103532
Sema3b	151.995	0.355282	0.293686	0.0083236	0.103532
8030474K03Rik	140.92	-0.354174	0.279383	0.00833625	0.103598
Arhgef12	1888.96	0.255538	0.16674	0.00841142	0.104441
Foxk1	907.476	0.291488	0.193519	0.00842544	0.104497
Foxc1	31.7359	0.279744	0.3897	0.00843059	0.104497
Irf6	186.11	-0.347654	0.261805	0.00847513	0.104922
Gm25360	82.7099	-0.350008	0.31351	0.00847964	0.104922
Rars	3377.15	-0.269672	0.177215	0.00849474	0.104983
Atp2a3	310.834	0.343721	0.253755	0.00849934	0.104983
Ube2e2	124.71	-0.352815	0.294815	0.00853462	0.105327
Amigo2	66.0375	-0.330616	0.346496	0.00858236	0.105735
Susd2	162.469	0.352114	0.284585	0.00858259	0.105735
1190007I07Rik	88.4364	0.351503	0.30007	0.0086067	0.105941
Gm44260	37.5098	0.297415	0.376791	0.00863611	0.106211
Tepsin	456.783	-0.331127	0.235947	0.00864422	0.106219
Ngfr	700.025	-0.322089	0.224954	0.00866567	0.10639
Pstpip2	85.9767	-0.345499	0.319084	0.00868393	0.106522
Limd2	579.762	-0.294544	0.198615	0.00874213	0.107108
Ttc19	460.418	-0.316768	0.219911	0.00874677	0.107108
Atic	4610.75	0.236195	0.156048	0.00879026	0.107548
Morc2a	3053.16	-0.244131	0.161543	0.00883939	0.10802
Bscl2	640.054	0.317891	0.22217	0.00884399	0.10802
Tada1	218.909	-0.341541	0.256787	0.00885601	0.108074
Lrrc15	67.4135	-0.336373	0.332291	0.00887906	0.108262
Ddx39	4662.55	0.252145	0.167338	0.00890134	0.108441
Adamts7	114.001	0.348423	0.291564	0.0089437	0.108754
Rnf145	1630.73	-0.254332	0.169113	0.00894508	0.108754
Wdr81	629.012	-0.335774	0.247626	0.00895279	0.108754
n-R5-8s1	18.7299	-0.0820442	0.30294	0.00895763	0.108754
Syde2	966.07	-0.281442	0.189576	0.00898503	0.108901
Slc25a4	7776.06	-0.244527	0.162617	0.00898507	0.108901
Tmem199	387.03	-0.314946	0.220777	0.00902088	0.109242
Ctc1	1941.77	-0.264599	0.177018	0.0090369	0.109343
Tram2	555.469	0.295418	0.202129	0.00908207	0.109796
Rhobtb3	701.844	0.326207	0.235969	0.00915075	0.11052
Nat9	191.406	-0.345744	0.281763	0.00915756	0.11052
Prph	423.069	0.343307	0.269998	0.00917107	0.11059
Pwwp2b	194.212	0.345482	0.281697	0.00918246	0.110633
Tapbpl	66.8496	-0.339459	0.31891	0.00919159	0.110649
Pigm	1121.18	0.297141	0.204824	0.00922073	0.110748
Mapk8ip2	114.259	-0.340354	0.315843	0.00922292	0.110748
Srl	408.613	-0.30656	0.213966	0.00922802	0.110748
Cald1	4064.54	0.287318	0.196224	0.00923093	0.110748
Ldb3	37.6814	-0.311367	0.356653	0.00924952	0.110877
Jmjd6	1049.54	-0.275043	0.186627	0.00929368	0.111313
Rgs9bp	73.5758	0.339299	0.315859	0.00931426	0.111465
Trim44	1794.91	0.278676	0.19009	0.00937565	0.112011
Dhx8	2893.44	-0.270099	0.183396	0.0093885	0.112011
Smg6	1695.39	-0.257435	0.173949	0.00939104	0.112011
Lrrc1	332.464	-0.325317	0.237903	0.00939386	0.112011
Mxra7	117.167	-0.343682	0.289638	0.00939921	0.112011
Ctsh	31.6768	-0.26047	0.386096	0.00943728	0.11237
Tmed4	448.2	-0.301292	0.210761	0.00945735	0.112515
Emp2	116.966	0.339713	0.309391	0.00948045	0.112635
Nacad	86.3702	-0.312529	0.352068	0.00948329	0.112635
Per1	559.526	-0.306827	0.216768	0.00950104	0.112673
Ppp3r1	1983.52	-0.32235	0.235157	0.00950238	0.112673
Wwp1	1304.97	0.30346	0.213702	0.00954617	0.113009
Helz	4104.59	-0.239279	0.162078	0.00954658	0.113009
Slc7a6	1457.85	-0.268133	0.182959	0.00955776	0.113047
Ice1	2849.17	0.262538	0.178831	0.00957856	0.113159
G6pc3	265.101	-0.320379	0.23349	0.00958311	0.113159
Kpnb1	24489.4	-0.21695	0.14765	0.00959903	0.113161
Ada	179.289	-0.33379	0.255568	0.00959925	0.113161
Katnal2	77.5785	-0.324464	0.336076	0.00961068	0.113202
D11Wsu47e	638.623	-0.288103	0.199853	0.0096254	0.113282
Mfsd11	288.79	-0.318181	0.231442	0.00965334	0.113517
Idh2	1244.67	0.297444	0.20907	0.00970083	0.113981
Vamp8	741.444	-0.313233	0.226336	0.00974643	0.114422
Rpl23	4299.55	-0.253937	0.173605	0.00977175	0.114625
Frrs1	1073.44	0.257154	0.17602	0.00978118	0.114641
Cant1	835.325	-0.291721	0.204444	0.00979896	0.114734
Cbx2	1136.08	-0.271068	0.186834	0.00980526	0.114734
Slc16a3	661.25	-0.303179	0.215935	0.00982938	0.114921
Prrc2c	12550.6	0.234744	0.160608	0.00986353	0.115226
Shtn1	317.986	-0.328294	0.24996	0.00989201	0.115339
Oprl1	30.6423	-0.243246	0.386435	0.00989524	0.115339
Gprc5b	183.131	0.33132	0.256122	0.00989759	0.115339
Ccdc160	98.7984	0.336563	0.30355	0.0099301	0.115614
Mirg	631.661	0.307041	0.221096	0.00993743	0.115614
Tbc1d9b	1071.2	-0.283479	0.198289	0.00996866	0.115814
Tob1	745.918	-0.27237	0.188946	0.00997087	0.115814
Ranbp6	293.06	0.315418	0.2318	0.0100011	0.11607
Mal2	36.6696	-0.230089	0.387089	0.0100305	0.116317
Acvr1b	799.195	0.282597	0.198325	0.0100831	0.116551
Nxf7	163.905	-0.31821	0.336508	0.0100867	0.116551
Pitpnc1	563.568	0.276165	0.192852	0.0100895	0.116551
Bnip3	262.975	-0.330134	0.257328	0.0100912	0.116551
Cbl	3433.86	0.228505	0.157499	0.0100918	0.116551
Adcy1	427.355	0.303852	0.219241	0.0101169	0.116746
Stxbp4	337.941	-0.319649	0.239132	0.0101263	0.116761
Septin3	244.642	0.319033	0.238528	0.0101502	0.116941
Myh10	8226.77	-0.239327	0.165497	0.0102082	0.117514
Lrrc2	279.745	0.31678	0.236596	0.0102574	0.117909
Wdfy3	1995.58	0.245339	0.17003	0.0102591	0.117909
Spn	50.0533	-0.314027	0.33891	0.0102686	0.117923
Zgrf1	701.61	0.282618	0.19985	0.0102973	0.118094
Fam117a	1464.23	-0.280382	0.197891	0.0103003	0.118094
Ftl2-ps	3013.47	0.305025	0.222314	0.0103084	0.118094
Oas1c	39.3229	-0.297679	0.354435	0.0103363	0.118318
Plec	3374.83	0.307154	0.225809	0.0104143	0.119115
Rps6kb1	1430.22	-0.304698	0.223313	0.0104555	0.119409
Setd7	1687.31	-0.251792	0.175814	0.0104568	0.119409
9530068E07Rik	643.727	-0.280936	0.199797	0.0105058	0.119872
Shoc1	50.9	-0.31128	0.338301	0.0105352	0.119975
Klhl11	806.595	-0.261205	0.183477	0.0105361	0.119975
Tex261	1151.42	-0.251869	0.176323	0.0105401	0.119975
Gpr137b	158.054	-0.328886	0.265161	0.0105769	0.120189
Npw	14.8396	-0.213927	0.383407	0.0105798	0.120189
Heatr6	899.802	-0.271793	0.192384	0.0105846	0.120189
Naa38	499.277	-0.295896	0.214855	0.0105927	0.120189
Wwtr1	1100.26	0.260636	0.183599	0.0106349	0.120571
Tada2a	1091.14	-0.255982	0.18027	0.010689	0.121088
6330403L08Rik	33.9487	0.280522	0.362482	0.0107643	0.121728
Clec2l	20.2623	-0.231916	0.381366	0.0107705	0.121728
Fcgbp	43.0034	-0.294882	0.351621	0.0107712	0.121728
Arrdc3	1452.86	0.295674	0.216161	0.0107801	0.121733
Slc38a10	2035.31	-0.30303	0.22535	0.0108839	0.122807
Zbtb45	731.795	0.289559	0.210926	0.0109172	0.122885
Nupr1	223.53	0.312793	0.238722	0.0109254	0.122885
Lonrf3	104.263	-0.329234	0.284295	0.0109284	0.122885
Kitl	161.498	-0.315417	0.327032	0.0109327	0.122885
Zfp809	432.733	0.303836	0.226798	0.0109341	0.122885
Atp5g1	1745.19	-0.261737	0.186311	0.0109539	0.122988
Wfikkn1	35.3405	0.226902	0.380542	0.0109678	0.122988
Myo18b	32.9899	-0.275896	0.363327	0.0109692	0.122988
Dguok	357.539	-0.301917	0.224927	0.0109821	0.123036
Zmiz2	2996.07	-0.269184	0.192934	0.0110289	0.12345
Ntrk3	40.0139	0.300349	0.343451	0.0110364	0.12345
Igfals	21.9825	0.258946	0.371081	0.011089	0.123941
Fbln1	770.617	0.288157	0.211375	0.0111647	0.124689
Sgsm2	781.691	-0.280388	0.204051	0.0112005	0.1249
Cacna1a	596.548	0.28674	0.210219	0.0112012	0.1249
B3gnt5	884.748	0.318183	0.252221	0.0112399	0.125234
Cc2d2a	258.104	-0.300096	0.225624	0.0112986	0.125789
Rps6ka2	624.257	0.283734	0.208055	0.0113142	0.125864
Efr3b	171.195	-0.321174	0.26144	0.0113597	0.126271
Acat1	326.122	-0.296137	0.221824	0.0113981	0.126599
Car12	72.2373	-0.298013	0.34106	0.0114291	0.126844
Gcnt2	437.403	0.280055	0.205565	0.0114695	0.127182
Gdf3	1278.95	0.249399	0.17937	0.0114774	0.127182
Nars	5596.4	0.232021	0.166531	0.0115137	0.127477
Ocel1	148.488	0.32351	0.275654	0.011522	0.127477
Rhox13	30.1509	-0.257338	0.367614	0.0115717	0.127928
Herc2	2587.65	0.246829	0.177976	0.0115955	0.128091
B2m	250.259	-0.320758	0.301264	0.011664	0.128649
Bcl2l1	1385.16	0.278603	0.205482	0.0116641	0.128649
Asb3	288.503	-0.306413	0.237926	0.0116912	0.128829
Cryzl1	480.298	0.279999	0.207065	0.0116985	0.128829
Tmem127	722.044	0.272357	0.199984	0.0117184	0.128894
4933427D06Rik	34.8686	-0.2879	0.347003	0.0117225	0.128894
Larp1	10974.2	-0.229941	0.166111	0.0117561	0.129147
Hoxa1	574.299	0.299791	0.229509	0.0117637	0.129147
Rab4a	642.339	0.260361	0.18981	0.0117738	0.129157
Epb41l1	946.242	0.284069	0.212155	0.0118431	0.129817
Hus1	1332.88	-0.271304	0.200087	0.0118907	0.130238
Gramd1c	33.7251	-0.210259	0.375289	0.0119116	0.130325
Ahnak2	52.284	0.295005	0.338445	0.0119169	0.130325
Myef2	1282.56	-0.274733	0.203534	0.0119311	0.13038
Gldc	2245.63	-0.231873	0.168542	0.0119859	0.130878
Aldoc	107.543	-0.320121	0.279431	0.0120013	0.130901
Dpysl3	337.716	0.306178	0.241092	0.0120064	0.130901
Pfkfb1	423.655	-0.283756	0.21309	0.0120192	0.130941
Snx19	506.482	-0.284941	0.2146	0.0120555	0.131235
Sned1	147.207	0.317702	0.297025	0.0121468	0.132045
Rassf5	27.8824	-0.259898	0.361559	0.0121485	0.132045
Lars2	1993.43	-0.152751	0.357655	0.0121974	0.132446
4632415L05Rik	171.267	0.316622	0.267964	0.0122126	0.132446
Pold2	1842.22	-0.273297	0.203957	0.0122133	0.132446
Cntfr	235.603	0.316943	0.270244	0.0122406	0.132641
Kmt2c	1724.57	0.240362	0.176182	0.0122573	0.13272
Apc	3804.42	0.234744	0.172001	0.0122811	0.132877
Hnrnph1	3715.5	-0.271591	0.203062	0.0123304	0.133309
Itih5	56.3434	-0.239019	0.367973	0.0124132	0.134103
Dennd2d	18.2967	-0.203468	0.372007	0.0124739	0.134537
Zfp746	692.015	0.266005	0.198737	0.0124764	0.134537
Irak3	316.588	0.295423	0.230361	0.0124818	0.134537
Ncapd3	1299.97	0.239159	0.176584	0.0125455	0.135121
Sp5	139.325	0.314162	0.273347	0.0126953	0.136562
Arhgap33	116.22	-0.311909	0.301587	0.0126985	0.136562
Ap1s3	100.006	-0.293596	0.331075	0.0127144	0.136586
Kat6a	3241.45	0.215678	0.159873	0.0127288	0.136586
Thoc6	393.325	0.295817	0.233157	0.0127295	0.136586
Phf7	110.019	-0.314233	0.287424	0.0127654	0.136867
Ddx4	627.298	-0.284861	0.220132	0.012821	0.137357
Sema6a	260.732	0.313341	0.291028	0.0128304	0.137357
Zscan4e	77.4781	0.30972	0.30445	0.0128407	0.137364
Acss2	208.091	0.299711	0.240381	0.0128746	0.137623
Mir291b	83.9525	0.295992	0.326309	0.012896	0.137663
Per3	142.991	-0.312848	0.274379	0.0128977	0.137663
Pcdhga7	28.7132	0.249491	0.360383	0.0129288	0.137843
Arid3b	1697.39	0.2361	0.17595	0.012934	0.137843
Prkdc	1021.95	0.26538	0.200905	0.0129527	0.137939
Exph5	16.0108	-0.195109	0.368893	0.0129675	0.137993
Atrnl1	260.444	0.295768	0.235926	0.0130304	0.138558
Septin9	2810.86	-0.244981	0.183664	0.0130666	0.13884
Mlf1	51.9442	-0.285949	0.334784	0.0131025	0.139118
Cbarp	292.715	0.301514	0.246215	0.0131186	0.139185
Dock1	1192.1	0.238077	0.178379	0.0131299	0.1392
Klk8	68.0255	-0.305384	0.30693	0.0132431	0.140296
Prelid3a	71.8121	-0.297099	0.320308	0.0132841	0.140535
Mybbp1a	17855.9	-0.240416	0.180986	0.0132922	0.140535
Tenm3	2350.91	0.232847	0.175018	0.0133032	0.140535
Foxd1	21.7431	0.240952	0.361165	0.0133052	0.140535
Lyrm9	181.665	-0.307665	0.264015	0.0133215	0.140602
Palm3	914.156	0.286818	0.226401	0.013332	0.140609
Asnsd1	309.457	-0.281793	0.220464	0.0133519	0.140715
Lrrc9	45.1822	-0.280112	0.336675	0.0134625	0.141775
Ldhc	19.4959	-0.236252	0.361207	0.0135471	0.14256
Pwwp3b	689.301	-0.287352	0.228986	0.0135679	0.142674
Pgghg	140.865	0.306893	0.294699	0.013593	0.142832
Rnf6	479.276	-0.266119	0.205691	0.0136606	0.143436
Cbr3	175.245	0.30755	0.280082	0.0137144	0.143895
Trim8	1380.8	0.276413	0.21699	0.0137378	0.144
Fbxo41	55.1759	-0.293647	0.319486	0.0137447	0.144
Crxos	96.6726	-0.30685	0.286647	0.0137819	0.144283
Sfrp4	22.3288	-0.246144	0.355668	0.0138025	0.144394
Map2k4	2112.91	-0.24951	0.191308	0.0138613	0.144901
Reep2	112.029	-0.304229	0.296464	0.0138919	0.145114
Zfp341	130.493	-0.304928	0.268687	0.0139064	0.145159
Akap12	11359.1	0.21894	0.166837	0.0139226	0.145222
Vps45	241.046	-0.290143	0.236328	0.0139652	0.14556
Cldn7	297.401	-0.302967	0.264131	0.014038	0.146211
Zscan4-ps1	32.9056	0.253267	0.35028	0.0140745	0.146484
Slc44a1	2243.05	0.242685	0.186482	0.0140899	0.146537
Sco1	880.632	-0.237034	0.181981	0.0141425	0.146666
Nfe2l2	1252.89	0.228527	0.175137	0.0141506	0.146666
Dennd11	528.1	-0.258888	0.201388	0.0141558	0.146666
Runx3	82.6929	-0.301379	0.299333	0.014157	0.146666
Camkk1	157.96	-0.30452	0.282075	0.0141578	0.146666
Rpa3	526.167	-0.275715	0.219043	0.0141642	0.146666
Cd151	949.831	0.24383	0.188319	0.0142779	0.147736
F2r	1046.79	0.254999	0.198469	0.0143027	0.147885
Hpgd	60.2335	-0.27053	0.337039	0.0143425	0.14818
Hspb6	94.8302	0.302375	0.290256	0.0143521	0.14818
Zfp882	132.999	0.302753	0.286495	0.0143759	0.148318
Myo1g	72.8895	-0.295427	0.308626	0.0143932	0.14835
Clpb	1637.04	0.254657	0.198641	0.0143999	0.14835
Gm10123	41.423	-0.268286	0.338193	0.0144131	0.148379
Sh3tc2	105.154	0.29828	0.301525	0.0144668	0.148824
Ctcfl	48.1353	-0.282741	0.324721	0.0144869	0.148888
Slco4a1	63.005	0.292012	0.312971	0.014494	0.148888
Ppm1d	958.914	-0.237887	0.184258	0.0145057	0.148901
H2-D1	455.462	-0.285346	0.234383	0.014553	0.149279
Psmb10	350.252	-0.294612	0.250876	0.0145904	0.149554
Mogat2	48.6397	-0.242352	0.351704	0.0146605	0.150165
Med11	466.786	-0.289943	0.24283	0.0146742	0.150196
Tspyl1	953.33	0.228976	0.177684	0.0146963	0.150247
Csnk1d	3288.13	-0.221399	0.171696	0.0147094	0.150247
Ephb3	564.19	0.273529	0.220106	0.0147108	0.150247
Man1c1	141.978	0.300663	0.2783	0.0147421	0.150459
Gm19972	23.0075	0.196827	0.360791	0.0147925	0.150825
Ksr1	571.637	-0.278303	0.226621	0.0147993	0.150825
Nipsnap2	797.926	-0.241204	0.188491	0.0148248	0.150974
Lama4	57.2818	-0.276398	0.327955	0.0148351	0.150974
Cntnap2	211.012	-0.282493	0.232835	0.0148656	0.15113
Nedd4l	679.549	0.247876	0.19466	0.0148717	0.15113
Zfp607b	239.536	0.278359	0.227358	0.0148905	0.151138
Mns1	241.437	-0.283159	0.23405	0.0148958	0.151138
Gm38394	1807.59	0.257382	0.203857	0.0149043	0.151138
Crebbp	4022.71	0.200969	0.157325	0.0150352	0.152297
Nedd4	25224.4	0.193703	0.152072	0.0150505	0.152297
Smurf2	1495.07	-0.249755	0.197246	0.0150508	0.152297
Pcnt	2753.76	0.266834	0.214831	0.0150963	0.152649
Gabarapl1	548.43	-0.261906	0.209781	0.0151471	0.153054
Chac2	62.2178	-0.290228	0.307319	0.0151821	0.153298
Pawr	1389.62	0.220885	0.173456	0.0152922	0.1543
Hgs	1369.25	-0.247342	0.196314	0.0153315	0.154505
Nsrp1	415.021	-0.271261	0.221448	0.0153342	0.154505
Thoc2l	374.477	0.279098	0.232204	0.0153999	0.155051
Arid1a	6930.36	0.199256	0.157305	0.0154278	0.155051
Nat8f4	91.1644	-0.295645	0.287646	0.0154311	0.155051
Zscan4c	88.4837	0.295254	0.28973	0.0154321	0.155051
Kif13b	1818.83	0.240646	0.190835	0.0154736	0.155359
Eprs	8967.91	0.188251	0.14956	0.0155297	0.155812
Ralgapa1	1203.83	0.250952	0.200984	0.0155911	0.156318
Ap5z1	233.76	0.289971	0.254575	0.0156667	0.156878
Dus1l	1387.23	-0.2683	0.220049	0.0156775	0.156878
Erlec1	449.253	-0.27322	0.226214	0.01568	0.156878
Sephs2	1528.19	0.216734	0.171622	0.015702	0.156987
Vldlr	114.242	0.294348	0.273817	0.0157255	0.157112
Wdr31	223.279	-0.283327	0.241973	0.0157644	0.15739
Vezf1	1351.36	-0.273274	0.227085	0.015796	0.157436
Ptprk	826.069	0.23808	0.18992	0.0157965	0.157436
Cenpx	411.832	-0.267051	0.219326	0.0158028	0.157436
Polr1a	6378.21	0.211679	0.168017	0.0158134	0.157436
Plaur	338.443	0.286603	0.249487	0.0158788	0.157976
1700016K19Rik	19.2231	-0.217867	0.3532	0.0158907	0.157985
Foxd3	134.217	0.293319	0.275008	0.0159145	0.158111
Ggnbp2	1519.94	-0.233872	0.186939	0.0159767	0.158618
Kcnk1	527.169	-0.266978	0.220614	0.016028	0.159016
Itpkb	141.346	-0.289938	0.294578	0.0160575	0.159027
Mfsd9	48.5571	-0.272392	0.321623	0.0160653	0.159027
Tspan12	106.652	-0.282843	0.308827	0.0160763	0.159027
Engase	371.28	-0.282677	0.243913	0.0160867	0.159027
Themis2	36.7093	-0.240016	0.344047	0.0160975	0.159027
Rasal1	82.7352	-0.280358	0.31198	0.0161156	0.159027
Syde1	215.879	0.290678	0.26489	0.0161182	0.159027
Adcy7	191.354	-0.288447	0.257379	0.0161297	0.159027
Stbd1	77.6726	-0.239323	0.34414	0.0161389	0.159027
Gm24270	29.4125	-0.186664	0.354908	0.0161599	0.159027
Prkag1	895.817	0.239002	0.192289	0.0161605	0.159027
Rps6ka6	8955.04	-0.260377	0.213722	0.0161633	0.159027
Lyst	437.158	0.256486	0.209641	0.016195	0.159069
Thbs2	41.4475	-0.205707	0.354062	0.0161968	0.159069
Usf3	755.635	0.251132	0.204109	0.0162011	0.159069
Slc25a11	1188.49	-0.215797	0.172834	0.0162651	0.159433
Tmem29	392.523	0.286079	0.253113	0.0162687	0.159433
Dgke	537.689	-0.267374	0.222612	0.0162718	0.159433
Pias3	379.634	0.270606	0.226899	0.0162894	0.159495
Diaph2	878.198	0.266009	0.221312	0.0163358	0.159839
6330403K07Rik	24.3824	-0.206521	0.353191	0.0163666	0.16001
Nectin1	1726.23	0.253243	0.207135	0.0163758	0.16001
D630003M21Rik	32.9127	-0.231767	0.346015	0.0164005	0.160142
Aven	483.938	0.264863	0.220421	0.0164205	0.160161
Tbc1d9	178.016	-0.286543	0.25652	0.016425	0.160161
Hmgn3	102.273	-0.278667	0.309866	0.0165654	0.161305
Gli2	886.561	0.248117	0.202892	0.016585	0.161305
Nodal	597.728	0.252371	0.207278	0.0165893	0.161305
M1ap	316.402	-0.260942	0.216751	0.016593	0.161305
Arl5c	67.0411	-0.282428	0.303587	0.0165991	0.161305
Sorbs1	356.096	-0.266102	0.223144	0.016615	0.161324
Igsf21	52.3797	0.278253	0.30987	0.0166238	0.161324
Med24	1800.68	-0.235881	0.191733	0.0167152	0.162101
Tefm	282.882	-0.275015	0.236615	0.016746	0.162289
Cdk4	5705.75	0.223703	0.181242	0.0167867	0.162573
Lsr	765.958	-0.259289	0.216002	0.0168039	0.162628
Myh14	174.88	-0.287022	0.288071	0.0168176	0.16265
Creld1	319.236	0.278052	0.242748	0.0168586	0.162936
Itga7	47.6294	-0.253039	0.331699	0.0168974	0.1632
Ogt	3527.68	0.246137	0.202502	0.0169326	0.163429
Sfxn2	231.928	0.27601	0.240472	0.0170118	0.164082
Gss	724.148	0.25091	0.207951	0.0170427	0.164268
Trim21	48.5698	-0.251072	0.332003	0.0170621	0.164344
Irx5	44.0895	-0.219981	0.346787	0.0170788	0.164394
Selenom	147.277	-0.283968	0.292556	0.0171255	0.164731
Vdac1	11397.9	-0.182386	0.149801	0.0171746	0.165092
Tubb4a	48.7567	-0.246743	0.333991	0.0171909	0.165137
Axl	102.62	-0.275227	0.308411	0.0172142	0.165139
Cacnb1	170.365	-0.284818	0.265303	0.0172143	0.165139
Cdkl3	93.9678	-0.278953	0.302273	0.0172433	0.165306
Bcas1	52.9707	-0.273205	0.310224	0.0173123	0.165784
Arhgef18	1529.84	0.225906	0.185087	0.0173165	0.165784
Zfp869	257.2	-0.279476	0.250632	0.0173437	0.165932
Maml3	121.863	-0.260711	0.322697	0.0173798	0.166062
Dock5	1024.47	0.212564	0.173956	0.0173873	0.166062
Slc46a1	375.543	-0.256136	0.215553	0.0174002	0.166062
Tmem106c	224.254	0.272304	0.237443	0.017404	0.166062
Gm42715	32.3855	0.239329	0.336596	0.0174797	0.166673
Tgfb1i1	353.195	0.284383	0.274354	0.0175026	0.166684
Acot11	184.738	-0.279773	0.253311	0.0175043	0.166684
Srebf1	2260.18	-0.247584	0.206727	0.0175272	0.16679
Eif2b3	1009.17	-0.210474	0.172866	0.0175838	0.167138
Sall1	2593.1	0.194081	0.159795	0.0175873	0.167138
Tfb1m	295.895	-0.271181	0.237368	0.0176298	0.167393
Kctd6	329.17	0.259481	0.220874	0.0176377	0.167393
Slc39a4	490.306	0.245747	0.205446	0.0176685	0.167574
Utp20	5977.27	0.185249	0.153376	0.0177165	0.167851
Mmp23	20.6996	0.173627	0.348343	0.0177213	0.167851
Nek3	234.12	-0.270434	0.237006	0.0177413	0.167928
Prrc1	1099.45	-0.218219	0.180012	0.017775	0.168068
Hjv	28.0059	-0.228961	0.339972	0.017789	0.168068
Gm2a	534.997	-0.243369	0.203531	0.0177916	0.168068
Magee1	143.565	-0.282012	0.271716	0.0179253	0.169219
Gars	12453	0.206565	0.170997	0.0180134	0.169938
Tcirg1	234.653	0.278815	0.25854	0.0180634	0.170192
Tmem144	176.022	-0.28092	0.282768	0.0180642	0.170192
Tdrp	654.063	0.231163	0.192766	0.0180894	0.170316
Slc9a8	451.952	0.259614	0.223842	0.0181257	0.170544
Fry	380.302	0.246186	0.208322	0.0181969	0.171044
Gcat	756.109	0.255174	0.21871	0.0182122	0.171044
Pde9a	103.26	0.2806	0.272988	0.0182149	0.171044
Cybrd1	28.6438	-0.226269	0.338844	0.0182527	0.171286
Inpp1	93.4978	-0.27906	0.286299	0.0182856	0.171383
Abcc5	1759.2	0.201363	0.167653	0.0183139	0.171383
Fam111a	505.379	-0.257826	0.222614	0.0183173	0.171383
Cntd1	37.98	-0.252089	0.32366	0.0183183	0.171383
Ube2c	2496.38	0.190825	0.159291	0.0183241	0.171383
Nsmaf	619.699	-0.239032	0.201432	0.0183353	0.171383
Etl4	3178.44	0.18967	0.158578	0.0183951	0.171828
Sltm	1464.45	0.201285	0.16803	0.0184653	0.172335
Cdcp1	103.147	-0.261376	0.314564	0.0184735	0.172335
Osbpl10	387.888	0.271021	0.244644	0.018531	0.172757
Pgam2	28.2081	-0.229262	0.336007	0.0185666	0.172968
Efcab1	19.9639	-0.203517	0.344408	0.0185799	0.172968
Msl2	1444.8	0.222537	0.186624	0.0185901	0.172968
Tmem132c	40.8572	0.220418	0.339292	0.0186527	0.173437
Nav1	1426.66	0.220322	0.185193	0.0187562	0.174286
Synj2	178.881	-0.277676	0.273661	0.0187983	0.174563
Gm45716	78.4371	-0.25536	0.317684	0.0188553	0.174978
Prmt9	746.461	-0.221849	0.187047	0.0188933	0.175216
Rab34	304.769	-0.261553	0.231814	0.0189824	0.175928
Mrpl16	447.421	-0.242546	0.208097	0.0190294	0.176196
Hs6st2	116.07	-0.263633	0.307979	0.0190361	0.176196
Wnt5a	26.4511	-0.122874	0.326597	0.019082	0.176405
Map3k9	345.693	0.263912	0.236233	0.0190836	0.176405
Igtp	59.747	-0.257545	0.314115	0.0190967	0.176412
Ltbp1	286.102	0.260878	0.231726	0.0191263	0.176461
Hspb1	3575.96	0.219634	0.185824	0.0191269	0.176461
Epc1	558.732	0.238693	0.204491	0.0191539	0.176596
Mrpl55	335.777	-0.247623	0.214663	0.019207	0.176971
Pi4k2b	577.869	-0.243079	0.209595	0.0192358	0.177013
N4bp3	569.786	-0.254639	0.223564	0.0192365	0.177013
Gas5	1271.91	0.25016	0.218019	0.0192689	0.177143
Ubtd2	377.832	-0.248562	0.216142	0.0192818	0.177143
Cenpv	558.1	-0.23815	0.204497	0.0192938	0.177143
Socs2	568.911	-0.22594	0.192305	0.0193044	0.177143
Gcnt1	714.674	-0.240305	0.206884	0.0193129	0.177143
Cd74	97.7454	-0.27047	0.294633	0.0193297	0.177146
Txnip	1988.48	-0.191039	0.162162	0.0193394	0.177146
Tbx15	43.9994	0.227753	0.332982	0.0193506	0.177146
Rcn3	254.554	-0.270532	0.252094	0.0193674	0.177186
Sfmbt1	613.478	-0.22577	0.192876	0.0195101	0.178376
Dync2li1	146.493	-0.272986	0.263045	0.0195326	0.178467
Mgst1	16.9976	-0.170843	0.342637	0.0195568	0.178573
Yaf2	299.296	-0.265099	0.242265	0.0195964	0.17882
Mpv17l	208.475	0.26806	0.248936	0.0196403	0.179106
Rcn1	1902.85	0.192922	0.164694	0.0197222	0.179684
Zfp516	1334.9	0.206966	0.176501	0.019729	0.179684
Dph1	307.163	-0.255304	0.227399	0.0197557	0.179812
Zic5	421.197	0.242124	0.21102	0.0198013	0.180112
Pik3ip1	36.4494	-0.229416	0.329984	0.0198177	0.180146
Stag1	4071.22	0.214394	0.183464	0.0198595	0.180411
Stard10	245.902	0.271364	0.283309	0.0198882	0.180464
Aplf	430.853	-0.233175	0.201674	0.0198908	0.180464
Utrn	2888.53	0.205136	0.175551	0.0199445	0.180734
Ppp1r16b	159.795	-0.269777	0.288117	0.0199459	0.180734
Anxa5	270.713	0.261315	0.238168	0.0199655	0.180796
Trp73	86.8769	0.265093	0.297854	0.0199958	0.18085
Elp5	1270.15	-0.209227	0.179276	0.0199969	0.18085
Fryl	1178.02	0.200543	0.171856	0.0200265	0.181002
Gramd2	93.3933	-0.268854	0.288187	0.0201219	0.181749
Smad9	22.7768	-0.206876	0.337422	0.0201588	0.181967
Hmga2	837.886	0.25125	0.224239	0.0202008	0.182193
Plk2	721.293	0.232972	0.202798	0.0202355	0.182193
Arid1b	1294.21	0.208446	0.179317	0.0202412	0.182193
Pdlim7	1613.33	0.227202	0.19691	0.0202448	0.182193
Arhgdia	10206.9	-0.2099	0.180628	0.0202479	0.182193
Fkbp9	3103.75	0.206493	0.17784	0.0203248	0.182769
Fam122a	102.235	0.269036	0.282411	0.0204005	0.183334
Oxr1	1350.64	0.221335	0.191751	0.0204172	0.183368
Fign	150.24	-0.268181	0.284545	0.0204738	0.18376
Tiparp	852.862	0.238246	0.209643	0.0205061	0.183934
Acsl5	447.203	-0.241334	0.213655	0.0206069	0.184721
R3hdm2	1196.39	0.196691	0.170299	0.0206535	0.184952
Jak1	1820.04	0.199978	0.17312	0.0206586	0.184952
Rn7s2	79.2805	0.157404	0.337662	0.0206749	0.184981
Pik3ap1	68.2972	-0.240646	0.318871	0.0207069	0.185151
Rgs22	31.0284	0.21966	0.33002	0.0208609	0.186346
Furin	955.25	0.239845	0.213028	0.0208667	0.186346
Bgn	119.626	-0.253257	0.30687	0.0208864	0.186404
Ghdc	279.735	-0.26548	0.257908	0.0209736	0.186822
Dcp1b	136.199	0.267322	0.269658	0.0209818	0.186822
Tmsb10	5444.78	0.207783	0.180942	0.0209943	0.186822
Rhoc	559.529	-0.241462	0.215548	0.0209981	0.186822
Tasor	2169.28	0.231367	0.20406	0.0210104	0.186822
Rad51c	308.006	-0.254958	0.234476	0.0210121	0.186822
Papolg	690.995	-0.236617	0.210391	0.021134	0.187679
Rpl39l	72.8828	0.264255	0.286901	0.0211349	0.187679
Ptgr2	363.701	-0.236209	0.210236	0.0212108	0.188236
Fbxo7	259.648	-0.249181	0.226843	0.0212258	0.188252
Cdc42ep4	948.483	-0.223322	0.196513	0.0212422	0.18828
Hesx1	30.4803	-0.230536	0.3225	0.0213176	0.18876
Lpcat2	34.877	-0.21565	0.329826	0.0213263	0.18876
Raet1e	42.4091	-0.242401	0.314308	0.0213362	0.18876
Dcaf12l1	333.523	0.243754	0.220108	0.0213614	0.188865
Lrrk2	154.747	-0.2497	0.307552	0.0213761	0.188878
Sparc	6495.37	-0.18613	0.163359	0.0214126	0.189083
2010204K13Rik	126.954	-0.265031	0.266882	0.0214658	0.189435
Klf12	166.688	0.260901	0.250766	0.0215399	0.189971
Dnaic2	46.6196	-0.245916	0.310083	0.0215666	0.190088
Lrrc8d	1223.26	0.198627	0.174435	0.0215805	0.190093
Poglut3	174.699	0.262162	0.255694	0.021633	0.190437
Sbk1	991.807	0.219604	0.194312	0.0216999	0.190908
Slco2a1	129.194	0.263716	0.264748	0.0217221	0.190933
Dock7	1128.89	0.207339	0.182667	0.0217296	0.190933
Mfap5	71.5161	-0.261097	0.287362	0.0217585	0.191069
Mical1	227.351	0.255777	0.241607	0.0218287	0.191559
Marveld3	45.1004	-0.228626	0.32129	0.0218412	0.191559
E2f2	246.048	0.24789	0.229289	0.0220261	0.193061
Upb1	18.7653	-0.201661	0.331969	0.0220547	0.193173
Dpysl2	1023.99	-0.201698	0.178488	0.0220733	0.193173
Lsm11	539.999	-0.224752	0.200886	0.0220796	0.193173
Gdf6	16.9833	-0.0824238	0.294671	0.0221057	0.193225
B930036N10Rik	30.2459	0.206021	0.330345	0.0221338	0.193225
Pxdc1	37.5962	-0.136864	0.328672	0.0221375	0.193225
Gm10762	52.718	0.244821	0.307918	0.0221399	0.193225
Snora57	52.9181	0.241448	0.310549	0.0222113	0.193632
C1ql1	43.8595	-0.236561	0.31439	0.0222142	0.193632
Rnf135	104.625	-0.261547	0.264048	0.0222288	0.193632
Ets1	255.717	-0.260231	0.28322	0.022241	0.193632
Rpap2	418.129	-0.232741	0.21064	0.0223138	0.194146
Mpc1	106.634	0.261523	0.27165	0.0223417	0.194146
Kdf1	130.677	-0.26142	0.273557	0.0223476	0.194146
Il9r	15.3162	-0.168423	0.335034	0.0223547	0.194146
Nudt16	41.7547	-0.231002	0.317365	0.0223997	0.194418
Chmp6	618.365	-0.24082	0.221204	0.0224219	0.194438
Map2k6	276.253	-0.24242	0.223424	0.0224293	0.194438
Aipl1	14.4526	-0.134841	0.327355	0.0224614	0.194525
Gm7292	80.0937	0.255596	0.292011	0.0224667	0.194525
Thy1	41.6163	-0.242525	0.307964	0.0225238	0.194814
Rimkla	196.257	0.257827	0.252978	0.0225276	0.194814
Rnpepl1	750.255	0.236979	0.216741	0.0225435	0.194834
Tsc22d3	197.354	-0.254173	0.24476	0.0226578	0.195702
Ranbp17	1230.68	-0.19328	0.172604	0.0226957	0.195752
Mmd	308.947	-0.260034	0.269569	0.0227037	0.195752
Cbln1	95.4983	0.259252	0.278729	0.0227048	0.195752
Mblac1	20.7726	0.185937	0.333173	0.0227275	0.19576
Ano1	27.7889	0.216913	0.323772	0.0227334	0.19576
Ctsa	640.862	0.211441	0.189533	0.0227512	0.195795
Chga	77.1985	-0.254376	0.291484	0.0227801	0.195827
Fam193a	1520.04	0.184642	0.165341	0.0227873	0.195827
Asap2	453.084	0.226274	0.205069	0.0227962	0.195827
Ttc39c	88.4735	-0.257753	0.28198	0.0228763	0.1963
Poldip2	1698.35	-0.193002	0.172836	0.0228882	0.1963
Rfxap	157.299	-0.256489	0.253272	0.0229059	0.1963
Rcan3	548.061	0.221195	0.199931	0.0229066	0.1963
Nt5e	165.367	0.254338	0.247733	0.0229549	0.196597
Zic2	481.508	0.220107	0.199107	0.0230054	0.19691
Proser2	108.051	-0.253117	0.291499	0.023044	0.197006
Thoc5	1431.35	-0.198048	0.177763	0.0230488	0.197006
Fuz	126.823	0.253555	0.290553	0.0230582	0.197006
Intu	275.553	-0.241551	0.225438	0.0230965	0.197151
Gm22973	282.322	-0.23995	0.223191	0.0231028	0.197151
Cmss1	411.92	-0.221091	0.200832	0.0232105	0.19795
Dmrtb1	76.5879	-0.256681	0.279777	0.0232548	0.198209
Mlkl	48.092	-0.187559	0.331234	0.0232939	0.198412
Atp6v0a4	19.6656	-0.197317	0.328999	0.0233065	0.198412
Slc16a2	375.335	0.250933	0.293004	0.023322	0.198425
Usp36	2224.15	-0.20823	0.188144	0.0233498	0.198543
Map10	173.9	0.254617	0.253286	0.0234119	0.198952
Galk1	1720.08	-0.230177	0.21201	0.0234496	0.199154
Fam49a	246.579	0.254179	0.252842	0.0234945	0.199416
Mir17hg	214.721	0.255543	0.258458	0.0235245	0.199447
Rrm2	6056.62	0.169205	0.154015	0.0235373	0.199447
Zfp324	150.711	0.255562	0.258829	0.0235403	0.199447
Ckmt1	110.126	0.256529	0.268798	0.0235792	0.199658
Pcdhga1	45.0407	0.240882	0.303768	0.0236065	0.199745
Mapkapk2	1542.56	0.203773	0.184595	0.0236175	0.199745
Cyfip1	2870.32	0.173754	0.158015	0.023644	0.199812
Tmem141	50.9439	-0.240844	0.303555	0.0236536	0.199812
Adi1	791.065	0.201971	0.183357	0.0237953	0.200889
Myom2	42.4758	-0.229392	0.312263	0.0238123	0.200914
Usp28	1251.05	0.193491	0.1756	0.0238349	0.200985
Pou2f1	2469.6	0.18753	0.170391	0.023889	0.201322
2510009E07Rik	279.783	0.240867	0.228556	0.0239256	0.201511
Kif1c	1617.62	-0.220177	0.202293	0.0239509	0.201604
Ormdl3	407.903	-0.227306	0.210797	0.0240453	0.202279
B3glct	122.559	-0.253984	0.276102	0.0240847	0.202443
Shisa4	180.961	0.253701	0.277468	0.0240932	0.202443
9930017N22Rik	25.3835	0.18118	0.329796	0.0241439	0.202749
Rhpn2	586.843	-0.219257	0.20201	0.0241733	0.2028
Zswim6	412.311	0.224203	0.207627	0.0241824	0.2028
Kank3	315.525	0.241841	0.231512	0.0241928	0.2028
Rps21	2685.28	0.168284	0.154675	0.0242575	0.203223
Cygb	16.6954	-0.182894	0.328934	0.0243684	0.204032
Casc3	2025.07	-0.178954	0.164019	0.0243965	0.204114
Fbf1	736.191	-0.216733	0.200006	0.0244069	0.204114
Ppp4r3b	2384.95	-0.232758	0.219294	0.0244488	0.204344
Adat1	458.054	0.223503	0.20809	0.0245481	0.204866
Sema5a	34.5974	-0.185125	0.328032	0.0245571	0.204866
1110002J07Rik	71.4716	0.249785	0.283987	0.0245829	0.204866
Abhd10	293.713	0.238726	0.228614	0.0245991	0.204866
Shank2	28.626	-0.177809	0.328982	0.0246012	0.204866
A530017D24Rik	91.6075	-0.247755	0.288255	0.0246066	0.204866
Ldb1	1133.2	0.208043	0.191586	0.0246311	0.204866
AU020206	630.365	0.205875	0.189426	0.0246379	0.204866
Pgrmc1	1494.68	0.203967	0.187545	0.024641	0.204866
Ccdc181	163.846	-0.24806	0.247233	0.0246812	0.204972
Tspyl5	44.4196	0.226411	0.310658	0.0246826	0.204972
Fmr1nb	158.572	-0.246512	0.244158	0.0247699	0.205577
Pds5b	2796.4	0.195589	0.179873	0.0247883	0.20561
Wnk1	15119	0.173634	0.160395	0.0248591	0.206077
Dll3	34.5794	-0.209462	0.319277	0.0249164	0.206431
Rundc1	420.797	-0.22802	0.215343	0.0250176	0.206967
Dsc2	590.156	-0.248967	0.253459	0.0250211	0.206967
Nfe2l1	4364.16	-0.187728	0.173172	0.0250247	0.206967
Sf3a1	6355.59	-0.180069	0.166387	0.0250532	0.207082
Aloxe3	15.4914	-0.1494	0.326942	0.0250858	0.207231
Spag16	19.0138	-0.15891	0.328096	0.0251122	0.207318
Ccn2	875.985	0.224937	0.211865	0.0251255	0.207318
Igfbp5	176.343	0.247813	0.281911	0.0252494	0.20818
Pimreg	771.298	-0.215122	0.200902	0.0252592	0.20818
Ap2m1-ps	241.45	0.244238	0.243208	0.0253366	0.208594
Pus7l	197.944	-0.242543	0.239634	0.0253506	0.208594
Sap30l	361.119	-0.235547	0.227327	0.0253534	0.208594
Rps6kb2	191.073	0.242199	0.239485	0.0254359	0.209151
Ten1	174.427	-0.248965	0.260817	0.0254672	0.209288
Rom1	53.9024	-0.221239	0.310791	0.0255124	0.209538
Dusp1	592.8	0.216305	0.203131	0.0255513	0.209676
Cnot1	16762.1	0.169739	0.15843	0.0255588	0.209676
Apaf1	1267	0.183984	0.171125	0.0256309	0.210147
Kctd2	423.38	-0.223224	0.212041	0.0257672	0.211142
Cdc42ep5	125.773	0.246496	0.27832	0.0258706	0.211868
Hspb11	61.9974	-0.227217	0.304691	0.0259753	0.212603
Gm6494	22.4608	0.195007	0.321422	0.0259939	0.212632
Kcnq1ot1	1736.04	0.23986	0.239032	0.0261114	0.213354
Tex9	237.877	-0.236292	0.232326	0.0261121	0.213354
Lig3	2770.42	-0.171201	0.160822	0.0261443	0.213494
Gnpda1	993.597	0.205594	0.193392	0.0261955	0.213597
Hcfc1	8687.35	0.158789	0.150278	0.0261967	0.213597
Faap100	841.67	-0.228483	0.220627	0.0262019	0.213597
1700029P11Rik	69.7988	0.245112	0.278373	0.0262293	0.213657
Ell2	800.005	0.209694	0.197881	0.0262394	0.213657
Crabp1	353.697	-0.222547	0.212987	0.0262738	0.213815
Ankhd1	2231.21	0.184564	0.173258	0.0263699	0.214474
Fzd10	640.971	0.223234	0.214281	0.0263897	0.214512
Lpp	1606.91	0.212888	0.201967	0.0264274	0.214696
Xpo4	3565.95	0.196078	0.184419	0.0264571	0.214814
Sh2d3c	140.043	-0.243428	0.280616	0.0264809	0.214885
Dysf	556.322	-0.240762	0.243947	0.0265332	0.215186
Gcnt3	24.0319	-0.198638	0.318515	0.0265491	0.215193
Atp6ap1	909.317	0.192627	0.181368	0.02659	0.215402
Map7d3	51.1682	-0.227319	0.30174	0.0266522	0.215782
Ier3	67.9995	-0.236291	0.291954	0.0267191	0.216109
Ebf1	59.0655	0.219175	0.307575	0.0267229	0.216109
Spopl	287.836	-0.232705	0.229534	0.0267689	0.216317
Gk	293.464	0.229318	0.224241	0.0267791	0.216317
Zkscan17	1461.64	-0.193498	0.182853	0.0268615	0.21686
St6galnac3	85.9172	0.23976	0.284921	0.0269443	0.21736
Pik3cd	249.766	-0.238813	0.242367	0.0269541	0.21736
D5Ertd579e	722.453	0.202548	0.192497	0.0270577	0.217901
Lamb3	39.7556	-0.202777	0.315289	0.0270614	0.217901
Parp14	53.9532	-0.230566	0.29675	0.0270859	0.217901
Cyp7b1	50.066	0.221101	0.304846	0.0270945	0.217901
Gm15564	41.5223	-0.105531	0.307482	0.0270977	0.217901
Anp32b	5338.58	0.177692	0.168561	0.0271394	0.218016
Slc35f2	514.874	-0.210359	0.201303	0.0271703	0.218016
Ndel1	834.638	-0.191693	0.181811	0.0271724	0.218016
Pde4d	147.666	0.239455	0.245609	0.0271735	0.218016
Ubr2	1775.74	0.174262	0.165694	0.0272609	0.218594
Got1l1	54.3904	-0.230549	0.295548	0.0273419	0.21912
Susd1	106.068	0.24256	0.261699	0.0274009	0.219469
Kif4	1453.05	0.174587	0.166356	0.0274506	0.219603
Slc8a1	21.2285	0.123937	0.316048	0.0274547	0.219603
Ccdc36	62.4251	-0.232108	0.293177	0.0274639	0.219603
Tmem101	343.522	-0.211995	0.204192	0.027513	0.219779
B4galt4	175.935	-0.238732	0.246462	0.0275168	0.219779
Arrdc1	150.1	-0.241493	0.257047	0.0275458	0.219886
Mtr	1475.6	0.172335	0.164535	0.0275611	0.219886
Pramel7	20.2221	0.184339	0.319973	0.0276247	0.22027
Fam120a	4048.02	0.160042	0.153846	0.0276493	0.220342
Aip	487.521	0.210553	0.203	0.0276768	0.220438
Tdrd1	120.97	-0.240593	0.274786	0.0277214	0.220669
Sh2d4b	122.719	0.239918	0.254475	0.0278901	0.221563
Gpr180	237.603	-0.226986	0.225431	0.0278953	0.221563
Pcolce	861.188	0.205315	0.1977	0.027896	0.221563
Kdm3a	2905.26	0.155665	0.150474	0.027896	0.221563
Bend3	1291.91	0.189604	0.181537	0.0279549	0.221907
Zfp951	66.5373	-0.229622	0.293507	0.027975	0.221942
Helz2	95.4309	-0.22473	0.298304	0.0280036	0.222045
Patz1	1832.59	-0.199397	0.191759	0.0280666	0.222421
Epb41l4aos	110.325	0.240086	0.270831	0.0280824	0.222422
Actr2	7704.62	-0.189608	0.182326	0.0283074	0.224079
Dact2	755.733	0.22717	0.227809	0.0283743	0.224388
Nfs1	399.24	-0.204304	0.197875	0.028378	0.224388
Ap1b1	2716.52	-0.193033	0.186778	0.0287478	0.227133
Mfsd2a	30.1333	-0.198172	0.312262	0.0287571	0.227133
Rnf7	1330.22	-0.166257	0.161297	0.0287822	0.227205
Itga6	3469.53	0.16011	0.15597	0.028876	0.227683
Cpne9	18.5086	-0.178455	0.318247	0.0288766	0.227683
Poglut1	1088.03	0.206345	0.201581	0.0288912	0.227683
Herpud1	568.418	0.206738	0.202086	0.0289086	0.227683
Sfi1	556.789	-0.222186	0.222257	0.0289229	0.227683
Gadd45g	159.32	-0.208129	0.30619	0.0291282	0.229113
Cnnm3	601.919	0.201575	0.196828	0.0291367	0.229113
Dcaf5	793.406	-0.192972	0.187819	0.029228	0.229378
Mdh1	2318.25	-0.172803	0.168093	0.0292286	0.229378
Unk	701.449	-0.193535	0.188447	0.0292457	0.229378
Nrip1	701.572	0.205691	0.2018	0.0292465	0.229378
Fiz1	1224.01	0.174852	0.170049	0.0292511	0.229378
Acacb	401.818	0.223359	0.225665	0.0293195	0.229688
Hspd1	13907.3	0.144463	0.143029	0.0293229	0.229688
Tmem104	279.302	-0.223151	0.225471	0.0293536	0.229801
Grik3	1196.66	0.180521	0.175676	0.0293696	0.229801
Begain	25.8813	0.188225	0.314214	0.0294294	0.230142
Timm22	582.166	-0.199734	0.1958	0.0295362	0.23085
Rhob	1143.88	-0.199991	0.196383	0.0296542	0.231645
Mfng	101.807	-0.235293	0.264861	0.0297303	0.232112
Wdr60	101.001	-0.234214	0.271913	0.0298031	0.232518
Psmd10	561.936	-0.205888	0.203595	0.029815	0.232518
Umps	3240.42	-0.157402	0.155231	0.0298987	0.23296
Gjb3	1572.99	0.167116	0.164045	0.0299045	0.23296
Irx2	144.614	0.232917	0.250721	0.0299749	0.233381
Pacsin1	130.844	-0.234386	0.262415	0.0300352	0.233722
Maz	2839.77	0.187602	0.184124	0.0300541	0.233741
H1f10	675.984	-0.22411	0.230463	0.0301323	0.234221
E330020D12Rik	17.8678	0.173796	0.31626	0.0301637	0.234296
Pml	2482.17	0.169314	0.166559	0.0301748	0.234296
Trmt2b	227.201	-0.219773	0.224274	0.0303986	0.235897
Treml2	17.984	-0.177994	0.314774	0.0304142	0.235897
Sult4a1	650.802	-0.194845	0.192838	0.0305316	0.236678
Hivep3	47.8557	0.212221	0.298504	0.0306745	0.237657
Coro1a	60.3635	-0.221891	0.289669	0.0306937	0.237675
Baz1b	3864.36	0.149608	0.149561	0.0307229	0.237772
Eno1	9568.05	0.197952	0.196858	0.0307675	0.237988
Slc15a2	38.9128	0.151116	0.316731	0.0308955	0.238848
Macrod1	42.0705	0.20885	0.3001	0.0309126	0.238851
Nhlrc3	282.078	0.214591	0.218703	0.0310328	0.239572
Kmt2d	4964.68	0.195272	0.194541	0.0310553	0.239572
Slc2a5	62.9992	-0.226379	0.281547	0.0310565	0.239572
Mrpl20	635.47	-0.189105	0.187963	0.0311083	0.239841
Dvl1	556.771	0.204126	0.20525	0.0311987	0.240408
Bbc3	436.448	0.224263	0.236309	0.0312593	0.240744
Cndp2	1710.39	0.18013	0.179084	0.0312895	0.240846
Nkx2-5	17.6565	0.138763	0.314848	0.0313773	0.241391
Abca1	378.038	0.200794	0.201955	0.0314823	0.242068
Polr3c	846.789	-0.180789	0.180267	0.0315536	0.242378
Jmjd4	763.711	-0.176862	0.176346	0.0315622	0.242378
Rps6ka4	169.626	0.229878	0.260654	0.0315738	0.242378
Rangrf	358.805	-0.200345	0.20176	0.0316153	0.242539
A2m	109.136	-0.229574	0.258158	0.0316333	0.242539
Nbeal1	1180.78	0.21263	0.217914	0.0316459	0.242539
Slc26a11	82.1154	-0.22519	0.27959	0.0317191	0.242846
Clcnka	24.5651	-0.187942	0.308566	0.0317257	0.242846
Cntrob	617.588	-0.195816	0.19677	0.0317374	0.242846
Cxcl10	52.8561	-0.18061	0.311	0.0317542	0.242846
Camk1d	525.075	0.187158	0.187543	0.0318781	0.243662
Snhg5	583.42	0.205859	0.209443	0.0319167	0.243826
Slc4a1	17.1584	-0.164421	0.314116	0.0319431	0.243896
Cspg5	43.6424	0.211699	0.29436	0.0320159	0.244203
Slx4ip	276.028	-0.216991	0.226067	0.0320177	0.244203
Zic3	1137	0.175613	0.176065	0.032078	0.244533
Tnfrsf13b	14.9989	-0.157127	0.314535	0.0320968	0.244544
Rbm12b1	99.9062	0.227891	0.267456	0.0321257	0.244633
Gm20008	199.071	0.225525	0.245313	0.0321701	0.244674
Lama3	114.354	-0.227073	0.251226	0.0321803	0.244674
A930024E05Rik	99.1766	0.195627	0.304057	0.0321826	0.244674
Zfp27	120.573	0.227957	0.257971	0.0322177	0.24481
Grk5	144.917	-0.227927	0.259208	0.0322568	0.244976
Hk2	7398.62	0.169205	0.170134	0.0322808	0.245027
Fah	139.317	0.226121	0.248734	0.0323222	0.245115
Rab3b	129.675	-0.226909	0.269578	0.0323268	0.245115
Cadm4	105.729	0.226849	0.268304	0.0324337	0.24578
Mrnip	188.46	-0.22144	0.236515	0.0324491	0.24578
Mogs	1073.33	0.194477	0.197287	0.0326095	0.246863
Tmem205	70.1547	-0.223431	0.277146	0.0326302	0.246888
Efnb3	79.4904	-0.225005	0.272882	0.0326652	0.246939
Hormad2	97.251	-0.225402	0.27144	0.0326782	0.246939
Serpinb9b	83.72	-0.222908	0.277823	0.0326926	0.246939
Top3a	849.993	-0.187084	0.189291	0.0327446	0.246939
Emilin3	47.1442	-0.201215	0.299436	0.0327579	0.246939
Chst8	52.0703	0.201236	0.299357	0.0327812	0.246939
Vopp1	73.2603	-0.216394	0.286982	0.0327876	0.246939
Sdc2	100.13	-0.225866	0.267836	0.0328023	0.246939
Accs	79.8971	0.223852	0.274871	0.0328083	0.246939
Atp6v1h	1036.76	0.167229	0.169129	0.0328156	0.246939
Slc18b1	122.802	0.225776	0.253282	0.032828	0.246939
Ssr4	614.57	0.185584	0.188073	0.0329412	0.24766
Tvp23b	384.108	-0.203456	0.209367	0.0330125	0.247975
Hmmr	3368.72	-0.174926	0.177097	0.033018	0.247975
Colgalt1	2730.79	0.152545	0.155624	0.0330535	0.24811
Bcar3	521.676	0.19819	0.202982	0.0331326	0.248573
Lockd	30.1797	0.194189	0.302239	0.033155	0.24861
Zkscan6	170.864	-0.219993	0.23715	0.0331755	0.248633
Ptch1	773.639	0.177401	0.180005	0.0332263	0.248882
Crk	3488.83	-0.181724	0.184697	0.033318	0.249438
Zfp354c	373.452	-0.209115	0.218261	0.0333359	0.24944
Zfp9	56.3597	-0.203201	0.296099	0.0334749	0.250348
Bicra	353.096	0.207083	0.215775	0.0334962	0.250376
Kcnc3	112.695	0.223678	0.251745	0.0335471	0.250625
Minpp1	886.632	-0.179724	0.183307	0.0336928	0.251581
Chst15	273.455	-0.222926	0.268084	0.0338182	0.252385
Lrig2	513.381	0.198188	0.204998	0.0339363	0.253065
Prr36	113.54	-0.222888	0.266054	0.0339672	0.253065
Pmm2	610.116	0.19045	0.195766	0.0339945	0.253065
Vangl1	640.739	0.176533	0.180533	0.0339973	0.253065
Il6ra	134.339	0.219471	0.240648	0.0340009	0.253065
Thra	158.307	-0.222934	0.25466	0.0340161	0.253065
Pogz	2009.21	0.149848	0.154636	0.0341166	0.25368
Zfp362	214.048	0.217656	0.236977	0.0341534	0.25382
Slc7a5	6486.09	0.150149	0.155066	0.0342239	0.25409
Daglb	246.089	-0.213979	0.229634	0.0342318	0.25409
Cluh	3277.68	-0.182204	0.187031	0.0342433	0.25409
Aldoa	15544.2	0.167665	0.171989	0.0342726	0.25412
Wwc1	1552.07	-0.192421	0.198736	0.034283	0.25412
Elavl4	23.5298	-0.179815	0.305588	0.0343026	0.254133
Tcaf1	376.778	-0.215078	0.233145	0.0345319	0.255633
Mlec	4718.94	0.148856	0.154325	0.0345603	0.255633
Smim3	99.3901	-0.221526	0.263969	0.0345761	0.255633
Gfra3	29.9112	0.0880707	0.292026	0.034577	0.255633
Cox11	383.303	-0.196928	0.205072	0.034606	0.255714
Grtp1	601.838	0.192312	0.199491	0.0346713	0.255754
Pten	2763.33	0.18618	0.192336	0.0346821	0.255754
Gm38366	17.8336	0.145104	0.310541	0.034684	0.255754
Hdac5	1153.82	-0.203992	0.214887	0.0346925	0.255754
Vat1	2084.91	-0.175385	0.180616	0.0347014	0.255754
Vcl	3817.49	0.141916	0.148152	0.0347574	0.255931
Tmem98	90.3279	-0.219529	0.270754	0.0347716	0.255931
Tekt1	68.0372	-0.214777	0.280369	0.0347795	0.255931
Ttc9c	1086.8	0.164976	0.170213	0.0348249	0.256133
Gmpr2	389.822	-0.194122	0.202273	0.0349121	0.256638
Ppm1h	83.1527	-0.217734	0.274263	0.0349297	0.256638
Mir6236	112.125	-0.0847947	0.289819	0.0349533	0.256679
Edn1	103.48	0.213428	0.281225	0.0350129	0.256984
Strip2	72.9512	0.219524	0.268096	0.0350439	0.257079
Gm3226	175.055	0.214289	0.233987	0.035071	0.257145
Larp7	1210.23	0.158896	0.16488	0.0352448	0.258243
Ehd3	134.081	-0.220037	0.260231	0.035257	0.258243
Uhrf1bp1l	1089.17	0.163201	0.169198	0.0352969	0.258402
Plxdc1	79.679	-0.219109	0.265982	0.0353689	0.258796
Derl3	22.5788	0.155487	0.308926	0.0354247	0.25907
Col4a5	31.0924	-0.115813	0.304512	0.0354494	0.259118
Hpn	126.584	-0.218417	0.267861	0.0354729	0.259156
Fam102a	451.678	0.190475	0.199253	0.0355521	0.259601
Chac1	202.734	0.210095	0.227925	0.0356255	0.259955
AA414768	93.9636	0.218834	0.263189	0.0356394	0.259955
Mettl17	190.427	0.214925	0.238509	0.0356554	0.259955
Gm10076	31.3568	0.189152	0.298414	0.0357327	0.260318
Mylpf	1094.4	0.202069	0.215129	0.0357418	0.260318
Kat2a	3195.11	-0.176894	0.184145	0.0357603	0.26032
Pik3r5	46.0732	-0.191654	0.296887	0.0358198	0.260531
Ogfr	877.888	-0.19569	0.20653	0.0358427	0.260531
Nipbl	3331.49	0.175301	0.182579	0.0358443	0.260531
Zfp395	674.073	0.184983	0.193469	0.0358994	0.260798
Cbx7	2842.2	0.164864	0.171914	0.0359627	0.261124
Nipa1	154.01	0.215874	0.243942	0.0360621	0.261629
Slco4c1	128.569	-0.217659	0.252359	0.036069	0.261629
Ifrd2	1227.94	0.195431	0.206795	0.0360885	0.261637
Cavin1	982.088	-0.189785	0.199687	0.0361278	0.26175
Armcx6	53.516	-0.203657	0.287718	0.036141	0.26175
Ripk1	342.927	0.191357	0.201846	0.0362181	0.262175
Ptpn9	547.43	-0.192427	0.2033	0.0362605	0.262349
Nme2	261.68	-0.205159	0.22167	0.0363029	0.262439
Ngb	20.6448	-0.169073	0.304818	0.0363099	0.262439
Slc35b1	864.783	-0.164238	0.171871	0.0363378	0.262507
Nucb1	1306.22	0.183849	0.193255	0.0364445	0.263135
Pag1	123.878	0.216856	0.262183	0.0364643	0.263135
Gm37795	49.2578	0.193435	0.294219	0.0364803	0.263135
Nup205	7360.74	0.131757	0.140901	0.0364989	0.263136
Ubr5	13460.3	0.130235	0.139535	0.0365313	0.263194
Gm21811	55.8595	0.208277	0.28158	0.0365439	0.263194
Mex3a	1531.09	0.153726	0.161792	0.0365939	0.263421
Tbx3	4900.99	0.136915	0.145817	0.0366141	0.263433
Gpr107	1173.91	0.154811	0.162929	0.0366482	0.263544
Sdhaf4	128.127	-0.214542	0.244712	0.0367626	0.264187
Rab11fip3	708.626	0.196666	0.210243	0.036789	0.264187
Kat2b	1031.26	0.152396	0.16081	0.0368214	0.264187
Gm18860	61.0789	-0.211118	0.276217	0.0368534	0.264187
Ifngr1	107.425	0.215612	0.264009	0.0368577	0.264187
Igsf1	27.6039	-0.160339	0.305799	0.0368594	0.264187
Mid1ip1	252.74	0.203491	0.22074	0.0368677	0.264187
3222401L13Rik	44.8863	0.190754	0.294738	0.0369106	0.264362
Bcl11b	16.1653	-0.152035	0.306674	0.0370393	0.26515
Igf2bp1	29832.2	-0.131607	0.141456	0.0371117	0.265535
Orai1	492.567	0.196987	0.211812	0.0372172	0.266119
Taf9b	126.654	-0.213843	0.267577	0.0372308	0.266119
Bptf	5856.97	-0.132593	0.14255	0.0372691	0.266258
Pola1	1960.52	0.157317	0.166447	0.0373724	0.266862
Lcmt2	144.045	0.211926	0.240654	0.0374128	0.267017
Dusp6	779.995	0.184146	0.195951	0.0376053	0.267988
Paqr3	163.868	0.210976	0.239104	0.0376131	0.267988
Pou2f2	26.8817	0.179418	0.298716	0.0376172	0.267988
Ttc23	154.557	-0.21108	0.239492	0.0376289	0.267988
Hnrnpdl	3259.46	0.165156	0.174868	0.0376479	0.267988
Gm38393	429.474	0.214044	0.252756	0.0376619	0.267988
[truncated: 53,293 more rows]
