# Supplementary material for: CTCF-RNA interactions orchestrate cell-specific chromatin loop organization
Source: Sci Adv. 2025 Nov 26;11(48):eady5507. doi: 10.1126/sciadv.ady5507 (PMC12652319; doi:10.1126/sciadv.ady5507)
Supplement: Supplementary file 2 — Tables S1 to S5, and S7 to S9 [file sciadv.ady5507_tables_s1_to_s5_and_s7_to_s9.zip › ady5507_table_s4.xlsx]

## Sheet: Sheet1
Table S4. RNA-seq Deseq2 differential analysis comparing NPC ΔZF1 vs NPC WT.
gene	baseMean	log2FoldChange	lfcSE	pvalue	padj
Lama1	7570.55	2.96243	0.141816	2.12e-98	3.13e-94
Dpp4	675.476	3.66684	0.195292	1.72e-80	1.27e-76
H19	10393.3	-7.49867	0.40973	4.43e-76	2.18e-72
Lefty1	403.817	3.57478	0.220027	4.26e-61	1.57e-57
Lgmn	1481.34	2.5999	0.162207	8.14e-60	2.41e-56
Nrg1	378.306	2.77963	0.188703	7.45e-51	1.84e-47
P4ha1	829.322	2.16152	0.155261	8.19e-47	1.73e-43
Gata6	368.622	3.0551	0.220124	2.44e-45	4.51e-42
Gas6	421.741	2.65898	0.194153	1.25e-44	2.06e-41
Vim	4644.58	1.81693	0.135984	1.61e-43	2.38e-40
Il17rd	1113.09	1.97647	0.148609	3.17e-43	4.26e-40
Apob	169.932	3.66573	0.277976	1.27e-41	1.57e-38
Pdgfra	472.857	2.60149	0.201033	2.38e-40	2.71e-37
Myo6	482.703	2.24658	0.181747	9.37e-38	9.9e-35
Zic3	1137	1.95907	0.160183	2.93e-37	2.89e-34
Srgn	206.207	3.42381	0.277456	1.19e-36	1.1e-33
Slc39a8	190.174	2.97974	0.24242	2.41e-36	2.1e-33
Spry4	939.286	2.31195	0.191008	2.76e-36	2.27e-33
Sox17	219.768	3.06974	0.250679	4.65e-36	3.62e-33
Lamc1	13014	1.65247	0.139246	4.37e-35	3.23e-32
Cemip	239.428	2.58289	0.220964	1.12e-33	7.91e-31
Tfec	94.1843	4.26374	0.38175	1.43e-32	9.59e-30
Ctsl	3360.82	1.50208	0.132479	3.83e-32	2.46e-29
Slc7a7	763.534	1.80915	0.163205	2.39e-31	1.47e-28
Npl	247.526	2.35594	0.221896	7.57e-29	4.48e-26
Esx1	1430.01	-1.82633	0.17336	9.34e-29	5.31e-26
Epas1	486.883	1.86129	0.179929	6.57e-28	3.6e-25
Stard8	449.881	1.90287	0.185114	1.24e-27	6.54e-25
Gata4	402.715	2.36808	0.230308	2.66e-27	1.36e-24
Osbpl7	299.2	-2.29381	0.225443	6.26e-27	3.09e-24
Mttp	254.183	2.26277	0.225408	2.27e-26	1.08e-23
Plat	262.185	2.19318	0.219756	3.4e-26	1.57e-23
Gja1	3520.15	1.61759	0.161493	3.63e-26	1.62e-23
Epha4	1302.52	1.53903	0.155261	1.4e-25	6.09e-23
Hnf1b	129.739	2.79627	0.28125	3.57e-25	1.51e-22
Spta1	119.65	2.90707	0.292414	4.59e-25	1.89e-22
Gldc	2245.63	1.35231	0.138194	1.09e-24	4.36e-22
Smtnl2	1356.22	-1.64296	0.170121	1.17e-24	4.55e-22
Spink1	102.245	3.25557	0.334423	4.35e-24	1.65e-21
Cdh6	141.633	2.59776	0.270903	6.05e-24	2.24e-21
Epha2	2193.72	1.5889	0.169465	2.13e-23	7.69e-21
Kdelr3	210.294	2.29052	0.249333	9.38e-23	3.3e-20
Lefty2	444.504	2.31124	0.253151	1.68e-22	5.79e-20
Tfpi	779.921	1.92308	0.212979	2.43e-22	8.16e-20
Serpine1	435.234	-1.75834	0.194249	2.55e-22	8.38e-20
Lrpap1	2331.51	1.41393	0.155975	7.9e-22	2.54e-19
Col4a1	11818.3	2.01994	0.228508	1.34e-21	4.23e-19
Lamb1	6125.84	1.3432	0.148911	1.6e-21	4.94e-19
Cavin1	982.088	-1.69509	0.191222	1.66e-21	5e-19
Prss35	251.998	2.05288	0.23306	1.82e-21	5.37e-19
Klb	84.1739	3.44572	0.384152	4.21e-21	1.22e-18
Tex19.1	1940.08	-1.44168	0.16332	6.01e-21	1.71e-18
Flrt3	679.953	1.79115	0.207124	8.87e-21	2.48e-18
Ddah1	1332.68	1.25538	0.141959	1.12e-20	3.07e-18
Spry2	1272.53	1.44123	0.165475	1.71e-20	4.59e-18
Il33	155.939	2.35391	0.273084	1.82e-20	4.8e-18
Myh10	8226.77	-1.17635	0.133586	2.08e-20	5.39e-18
Fmnl1	203.207	-2.31789	0.270133	2.29e-20	5.84e-18
Jade2	676.826	-1.50278	0.174585	3.22e-20	8.07e-18
Habp2	55.6375	4.2109	0.51121	3.78e-20	9.32e-18
Arhgap23	1443.08	-1.4807	0.17236	4.09e-20	9.92e-18
Igf2bp3	2841.43	1.26549	0.14585	4.7e-20	1.12e-17
Gm2a	534.997	-1.47678	0.172623	5.67e-20	1.33e-17
Hkdc1	75.2663	3.14359	0.362559	7.36e-20	1.7e-17
Sfrp1	774.662	1.57283	0.186521	1.11e-19	2.52e-17
Smoc1	294.907	-1.73581	0.213266	7.65e-19	1.72e-16
Gask1b	399.811	1.70901	0.209988	8.27e-19	1.83e-16
Foxq1	90.3326	2.77642	0.335658	1.24e-18	2.7e-16
Septin8	1168.07	-1.22645	0.14817	1.65e-18	3.54e-16
Halr1	355.083	1.78333	0.222191	1.73e-18	3.66e-16
Plod2	932.868	1.50646	0.18615	2.45e-18	5.11e-16
Serpinh1	3726.6	1.15033	0.139585	2.88e-18	5.92e-16
Sox7	190.88	1.92174	0.242127	2.94e-18	5.95e-16
Bmp6	147.711	2.48453	0.310534	4.73e-18	9.46e-16
Pcdh19	266.674	1.687	0.213093	5.37e-18	1.06e-15
Acta1	364.197	-1.66829	0.213265	1.21e-17	2.35e-15
Dusp14	325.145	-1.514	0.192718	1.61e-17	3.09e-15
Fam83g	650.579	-1.58853	0.203402	1.75e-17	3.31e-15
Gm21761	216.228	2.27052	0.292869	1.83e-17	3.42e-15
Flii	1775.54	-1.25171	0.157442	2.18e-17	4.03e-15
Slc1a5	2209.9	1.1612	0.145716	2.57e-17	4.69e-15
Hspb8	719.519	-1.37242	0.175056	3.26e-17	5.87e-15
Epdr1	85.2432	-2.93405	0.37297	4.24e-17	7.56e-15
Hsp90b1	12370.7	0.968128	0.121592	4.3e-17	7.57e-15
Anxa1	363.228	-1.58764	0.20673	4.86e-17	8.46e-15
Rhob	1143.88	-1.3461	0.172757	5.3e-17	9.11e-15
L1td1	4703.29	1.18491	0.150986	6.24e-17	1.06e-14
Cebpb	319.993	-2.00634	0.267054	8.06e-17	1.35e-14
Krt19	1006.49	-1.7434	0.233743	1.65e-16	2.74e-14
Idh1	1867.54	1.11521	0.143946	1.7e-16	2.8e-14
Hnf4a	61.8294	3.55526	0.465512	1.72e-16	2.8e-14
Adgrg1	623.664	-1.31287	0.172762	2.7e-16	4.34e-14
Sgk3	246.705	1.7043	0.23065	3.09e-16	4.91e-14
Pou4f2	111.61	2.5648	0.343701	3.79e-16	5.96e-14
Eps8l2	340.892	-1.50375	0.202783	5.04e-16	7.84e-14
Plagl1	1775.95	1.09725	0.144395	5.63e-16	8.67e-14
Egfr	448.695	-1.39312	0.186945	5.98e-16	9.12e-14
Oat	1489.94	1.04856	0.138563	8.08e-16	1.22e-13
Ncam1	832.063	1.17963	0.156944	8.27e-16	1.23e-13
Col4a2	5951.39	1.6829	0.231661	8.3e-16	1.23e-13
Pth1r	235.635	1.62109	0.223838	1.19e-15	1.74e-13
Apoe	2000.02	1.39568	0.190428	1.48e-15	2.15e-13
Krt8	6426.28	-1.64566	0.230156	2.15e-15	3.06e-13
Foxa2	79.3219	2.49947	0.34725	2.16e-15	3.06e-13
Mef2d	992.296	-1.21011	0.164736	2.67e-15	3.76e-13
Lrp8os2	105.563	-2.18357	0.310515	3.33e-15	4.64e-13
H3f4	368.585	-1.89024	0.271252	4.69e-15	6.48e-13
Vwa5a	400.613	-1.33346	0.185104	4.77e-15	6.53e-13
Nodal	597.728	1.38561	0.193616	5.46e-15	7.4e-13
Mpzl2	451.836	1.35279	0.190245	8.65e-15	1.16e-12
Efna3	129.748	1.94992	0.285832	1.26e-14	1.68e-12
Adk	883.509	1.1174	0.155793	1.27e-14	1.68e-12
Kif18b	1899.33	-0.959872	0.132952	1.28e-14	1.68e-12
Ccm2	926.449	-1.0923	0.152192	1.32e-14	1.71e-12
Stmn2	2116.53	1.05031	0.146307	1.44e-14	1.84e-12
Etv1	159.26	2.1276	0.312345	1.45e-14	1.84e-12
Slc7a1	3639.07	0.95987	0.133276	1.46e-14	1.84e-12
Cst3	585.271	1.18656	0.166706	1.52e-14	1.91e-12
Lif	279.338	-1.38282	0.198391	2.09e-14	2.59e-12
Krt42	217.992	-1.92357	0.285507	2.3e-14	2.83e-12
Gata2	1538.98	-1.12779	0.15943	2.5e-14	3.05e-12
Pttg1	743.745	-1.08696	0.153895	3.02e-14	3.66e-12
Runx1	102.06	2.14246	0.321146	3.85e-14	4.63e-12
Ppp1r9b	1082.03	-1.3059	0.18946	4.85e-14	5.78e-12
Hap1	995.475	-1.29122	0.18732	5.11e-14	6.05e-12
Gm364	308.701	1.58547	0.235921	5.43e-14	6.37e-12
Rhox9	188.836	-1.87807	0.283898	5.5e-14	6.41e-12
Cnp	423.477	-1.39797	0.205298	6.01e-14	6.94e-12
Dcaf7	2481.74	-0.954712	0.136613	6.78e-14	7.77e-12
Rhox6	499.826	-1.36115	0.199837	6.86e-14	7.81e-12
Fgf3	71.1599	2.81704	0.414178	7.06e-14	7.96e-12
Zfp57	2345.73	1.04243	0.150146	7.86e-14	8.81e-12
Kat7	6414.65	-0.845405	0.121272	9.13e-14	1.01e-11
Nid2	4457.34	0.993579	0.14336	9.48e-14	1.05e-11
Ttr	39.0745	3.58094	0.535206	1.06e-13	1.16e-11
Kremen1	822.171	-1.135	0.165515	1.12e-13	1.21e-11
Ptprg	1114.67	0.972551	0.141171	1.32e-13	1.42e-11
Myl4	107.465	-2.28271	0.350348	1.36e-13	1.46e-11
Fbp2	102.06	1.96726	0.304286	1.41e-13	1.5e-11
Gpx2	98.5138	2.79216	0.418257	1.53e-13	1.62e-11
Ier5l	560.841	-1.37725	0.207824	2.25e-13	2.36e-11
Emb	1820.64	1.13859	0.16979	3.11e-13	3.24e-11
Kif5c	700.486	-1.10678	0.165291	3.64e-13	3.76e-11
Anxa6	2083.11	-1.05164	0.156637	3.71e-13	3.81e-11
Slc16a1	4478.46	1.08899	0.162678	3.86e-13	3.94e-11
Ttyh2	550.491	-1.13466	0.17055	4.48e-13	4.54e-11
Atf6	985.514	0.99905	0.149192	4.69e-13	4.71e-11
Slc29a1	1463.49	1.19679	0.180962	4.8e-13	4.8e-11
Ctsc	361.347	1.45241	0.224612	4.85e-13	4.81e-11
Lifr	1763.68	1.06874	0.160346	4.94e-13	4.87e-11
Caskin2	1304.29	-1.24596	0.189327	5.02e-13	4.92e-11
C77080	1986.17	-1.10233	0.16612	5.51e-13	5.36e-11
Dazl	305.729	1.71761	0.273968	7.2e-13	6.96e-11
Foxn4	129.971	-1.90075	0.305644	7.26e-13	6.97e-11
Trpv2	179.003	-1.62305	0.257445	7.52e-13	7.18e-11
Fgf15	56.875	3.40976	0.534081	1.05e-12	9.95e-11
Ank	364.016	1.21302	0.187037	1.06e-12	9.95e-11
Pipox	335.007	1.49642	0.237427	1.18e-12	1.11e-10
Chac1	202.734	1.84719	0.300373	1.2e-12	1.11e-10
Psat1	5966.13	0.829067	0.125663	1.23e-12	1.14e-10
Acadvl	550.516	-1.42591	0.225413	1.33e-12	1.23e-10
Tcf7	1111.89	-0.963824	0.147595	1.52e-12	1.39e-10
Trim41	1141.21	-1.12989	0.174677	1.54e-12	1.39e-10
Colgalt1	2730.79	0.881958	0.134694	1.56e-12	1.41e-10
Etv5	3529.95	1.02878	0.158302	1.63e-12	1.47e-10
Ube2o	2810.82	-1.17276	0.182704	1.86e-12	1.65e-10
Nkx1-2	114.502	2.24647	0.369521	2.04e-12	1.8e-10
Cyfip2	864.483	-0.984663	0.152303	2.24e-12	1.97e-10
Ldhb	894.368	-1.1399	0.178245	2.4e-12	2.09e-10
Snap47	1514.96	-0.988159	0.153124	2.4e-12	2.09e-10
Pitx2	132.269	1.65897	0.274151	3.32e-12	2.87e-10
Trib2	155.673	1.54464	0.252835	3.35e-12	2.88e-10
Grhl3	551.535	-1.06665	0.167618	3.59e-12	3.07e-10
Sulf1	1098.84	0.969701	0.151624	3.62e-12	3.08e-10
Epn3	109.103	-2.05015	0.344554	3.71e-12	3.13e-10
Kcnj12	168.887	-1.84457	0.310025	4.15e-12	3.48e-10
Dlx3	313.346	-1.3847	0.224535	4.26e-12	3.56e-10
Stk10	554.126	-1.15405	0.183418	4.43e-12	3.68e-10
Flnc	8868.2	-1.20118	0.191702	4.49e-12	3.71e-10
Hspb1	3575.96	-1.00463	0.15829	4.61e-12	3.79e-10
Dusp6	779.995	1.09219	0.173389	5.06e-12	4.14e-10
Tsen54	913.148	-1.26413	0.2042	5.78e-12	4.7e-10
Ivns1abp	3324.27	0.929286	0.146734	5.83e-12	4.71e-10
Grb10	3605.34	0.8007	0.126943	8.8e-12	7.06e-10
Sqstm1	4748.1	-0.905477	0.144301	8.83e-12	7.06e-10
Cemip2	1226.01	0.881161	0.140413	9.2e-12	7.31e-10
Klhl11	806.595	-0.942157	0.150657	9.44e-12	7.47e-10
Kank1	687.963	-1.12095	0.181214	9.51e-12	7.48e-10
Elovl6	2504.1	0.869044	0.138602	9.73e-12	7.62e-10
Ccdc120	646.391	-1.12875	0.182854	1.01e-11	7.84e-10
Gcsh	2699.15	0.8199	0.130724	1.06e-11	8.2e-10
Cldn4	1218.4	-1.14762	0.186957	1.18e-11	9.08e-10
Gprc5c	1555.22	-1.03892	0.168308	1.28e-11	9.8e-10
Il17rc	122.761	-1.86051	0.323615	1.35e-11	1.03e-09
Hic2	3188.42	-0.873938	0.140852	1.46e-11	1.11e-09
Cyp51	2107.24	0.906202	0.146323	1.48e-11	1.12e-09
Platr10	375.97	1.4188	0.239072	1.54e-11	1.16e-09
Rhbdl3	75.4438	-2.25047	0.392294	1.58e-11	1.18e-09
Arf2	724.138	-0.93474	0.151525	1.63e-11	1.21e-09
Fbxo15	2587.18	1.1623	0.191549	1.74e-11	1.28e-09
Casc3	2025.07	-0.818528	0.13241	1.88e-11	1.39e-09
Calr	14154	0.83065	0.134734	2.04e-11	1.49e-09
Ccdc117	1226.24	-0.88988	0.144989	2.16e-11	1.57e-09
Add3	825.751	0.95928	0.157284	2.4e-11	1.74e-09
Zfp532	1093.43	0.879343	0.143643	2.43e-11	1.75e-09
Cdx1	842.046	1.32409	0.223863	2.49e-11	1.78e-09
Msmo1	2406.5	0.964275	0.158306	2.49e-11	1.78e-09
Socs3	1431.8	-1.13426	0.188639	2.64e-11	1.88e-09
Pelp1	4999.14	-1.02229	0.169063	2.88e-11	2.04e-09
Dcbld1	426.221	1.15556	0.193559	3.2e-11	2.25e-09
St14	1153.74	-1.08623	0.180979	3.23e-11	2.25e-09
Rhox5	391.957	1.11339	0.185902	3.24e-11	2.25e-09
Gnptab	1198.43	0.869651	0.143076	3.24e-11	2.25e-09
Hoxa10	76.4075	2.33797	0.416716	3.68e-11	2.55e-09
Bend5	107.659	1.70536	0.303576	3.89e-11	2.68e-09
Arrb2	907.747	-0.998401	0.166354	4e-11	2.74e-09
Htra1	518.493	1.17468	0.198382	4.03e-11	2.75e-09
Col27a1	117.837	1.82424	0.327696	4.1e-11	2.78e-09
Gadd45b	380.448	-1.1494	0.194262	4.48e-11	3.03e-09
Zscan4d	159.865	1.80254	0.325639	5.08e-11	3.42e-09
Ctcf	10593.2	0.733473	0.121054	5.11e-11	3.42e-09
Errfi1	1684.27	-1.00631	0.169052	5.28e-11	3.52e-09
Ebf1	59.0655	2.2514	0.409849	6.24e-11	4.14e-09
Triml1	453.631	1.33868	0.233696	7.01e-11	4.63e-09
Herpud1	568.418	1.08552	0.185011	7.22e-11	4.74e-09
Lmna	550.889	-1.44988	0.25704	7.66e-11	5.01e-09
Rffl	806.281	-0.984923	0.167046	7.76e-11	5.06e-09
Igf2	1840.64	-1.21256	0.209705	8.06e-11	5.23e-09
Sp8	61.0871	2.227	0.411874	9.74e-11	6.29e-09
Med12l	283.075	-1.21593	0.211616	9.82e-11	6.32e-09
Fxr2	3237.53	-0.967208	0.165763	1.16e-10	7.42e-09
Mthfd1l	2253.84	0.971377	0.166541	1.16e-10	7.42e-09
Jund	2605.02	-1.21712	0.213747	1.32e-10	8.32e-09
Pdk1	1228.73	0.886367	0.151743	1.32e-10	8.32e-09
Zfp185	561.436	1.06444	0.184582	1.37e-10	8.64e-09
Bcl9l	2025.74	-1.0519	0.182386	1.41e-10	8.85e-09
Kansl1	2929.7	-0.75114	0.128188	1.63e-10	1.02e-08
Mrnip	188.46	-1.32528	0.237178	1.64e-10	1.02e-08
Slco4c1	128.569	1.64537	0.306073	1.77e-10	1.09e-08
Klf5	4568.75	0.857289	0.148028	1.88e-10	1.16e-08
Msx1	153.289	1.54031	0.284072	1.89e-10	1.16e-08
Nefh	522.799	-1.20645	0.214045	1.89e-10	1.16e-08
Fgf10	84.9464	2.00765	0.382287	2.03e-10	1.23e-08
Cgn	1017.21	-0.974281	0.169851	2.03e-10	1.23e-08
Tnip1	782.635	-0.953794	0.167221	2.56e-10	1.55e-08
Eml1	241.91	1.36159	0.248514	2.62e-10	1.58e-08
Npc2	1295.18	0.835879	0.145903	2.84e-10	1.7e-08
Vat1	2084.91	-0.937736	0.165372	3.21e-10	1.91e-08
Cep68	1227.98	-0.806401	0.141356	3.51e-10	2.09e-08
1700019D03Rik	219.844	1.39004	0.257904	3.85e-10	2.28e-08
Rec8	471.458	-1.16213	0.210064	3.92e-10	2.31e-08
Vps26a	1245.35	0.986858	0.175983	4.12e-10	2.42e-08
Ctc1	1941.77	-0.827985	0.14615	4.19e-10	2.45e-08
Dusp8	297.128	-1.20886	0.220361	4.35e-10	2.53e-08
Sord	408.862	1.02144	0.183223	4.57e-10	2.65e-08
Sgk1	4553.95	0.777115	0.137015	4.6e-10	2.66e-08
Tacstd2	80.5978	-1.76333	0.342848	4.68e-10	2.69e-08
Snx2	2110.63	0.907003	0.161517	4.69e-10	2.69e-08
Mif	2637.12	0.835203	0.148073	4.76e-10	2.72e-08
Dmd	550.477	0.986601	0.177157	5.13e-10	2.92e-08
Cxcl16	223.025	-1.24972	0.230193	5.16e-10	2.92e-08
Cth	746.942	0.957404	0.17216	5.72e-10	3.23e-08
Acsl6	158.123	-1.3914	0.261908	5.8e-10	3.26e-08
Fbf1	736.191	-0.948804	0.170595	5.81e-10	3.26e-08
Hexim1	882.078	-0.948029	0.170655	6.04e-10	3.37e-08
Ankfy1	3450.61	-0.713857	0.12635	6.44e-10	3.58e-08
Mthfd2	2846.17	0.740166	0.131433	6.52e-10	3.61e-08
Fhl1	857.765	0.833922	0.149309	6.55e-10	3.62e-08
Actg1	15710.4	-0.706695	0.125069	6.6e-10	3.63e-08
Prkaa2	703.877	1.11002	0.203325	6.84e-10	3.75e-08
Dgkk	177.451	1.31301	0.246868	7.46e-10	4.07e-08
Mest	30936.8	0.857746	0.154604	7.66e-10	4.17e-08
Spsb2	152.834	-1.48376	0.286217	8.23e-10	4.46e-08
Tmem102	147.045	-1.40619	0.269005	8.63e-10	4.66e-08
Spred1	1794.63	1.01164	0.185181	8.71e-10	4.69e-08
Frmpd1	1130.99	-0.863268	0.156755	9.53e-10	5.11e-08
Rasgrp3	131.6	1.5089	0.294266	1.01e-09	5.39e-08
Erc2	77.2287	-1.92333	0.388402	1.01e-09	5.39e-08
Aard	498.682	0.996307	0.183115	1.02e-09	5.41e-08
Creb3l2	573.311	0.88563	0.161573	1.05e-09	5.53e-08
Hrob	974.243	-0.92754	0.170538	1.21e-09	6.36e-08
H3f3b	8858.18	-0.712783	0.128896	1.29e-09	6.78e-08
Scd2	20437.1	0.721543	0.130635	1.3e-09	6.78e-08
Arrb1	401.772	-0.997243	0.185177	1.38e-09	7.18e-08
Asah1	1999.14	0.884428	0.162852	1.39e-09	7.21e-08
Kif1c	1617.62	-0.972034	0.180247	1.41e-09	7.27e-08
Ppm1d	958.914	-0.809654	0.148694	1.54e-09	7.91e-08
Per1	559.526	-1.01135	0.188741	1.54e-09	7.92e-08
Nop10	1311.59	0.993045	0.185156	1.57e-09	8.03e-08
Sgsm2	781.691	-0.927453	0.172114	1.59e-09	8.11e-08
Lpar4	208.848	1.5496	0.309103	1.6e-09	8.11e-08
Cln6	884.059	-0.849581	0.15703	1.69e-09	8.54e-08
Flvcr2	196.459	-1.14651	0.217616	1.71e-09	8.63e-08
Rundc1	420.797	-1.03091	0.193705	1.78e-09	8.97e-08
Mapk7	1258.55	-0.924817	0.172395	1.83e-09	9.16e-08
Srcin1	204.661	-1.47873	0.293866	1.83e-09	9.16e-08
Bcor	2070.88	-0.794281	0.147286	2.14e-09	1.07e-07
Abcc4	1282.89	0.796246	0.147878	2.23e-09	1.11e-07
Cers6	962.513	0.924799	0.173704	2.28e-09	1.13e-07
Rai14	2417.02	0.722651	0.133305	2.3e-09	1.14e-07
Cyb561	388.77	-1.04101	0.197846	2.4e-09	1.18e-07
Pkp3	200.062	-1.24729	0.242897	2.46e-09	1.2e-07
Klf2	2079	-1.03625	0.197084	2.48e-09	1.21e-07
Mogs	1073.33	0.966735	0.182956	2.56e-09	1.25e-07
Vps53	844.828	-0.832523	0.15628	2.78e-09	1.35e-07
Nacad	86.3702	-1.66684	0.345035	2.85e-09	1.38e-07
Sp6	269.443	-1.13247	0.218695	2.86e-09	1.38e-07
Wnt6	570.982	-1.17438	0.227942	2.87e-09	1.38e-07
Hdac5	1153.82	-1.10221	0.21232	2.93e-09	1.4e-07
Urgcp	512.517	-1.08074	0.207962	3.02e-09	1.44e-07
Nav2	1026.92	-0.917008	0.173939	3.06e-09	1.46e-07
Fzd4	142.297	1.29539	0.256862	3.31e-09	1.57e-07
Gpcpd1	496.457	1.0608	0.204977	3.58e-09	1.69e-07
Tmem144	176.022	1.2169	0.239789	3.7e-09	1.74e-07
Sertad2	1154.32	-0.836805	0.158784	3.75e-09	1.76e-07
Dlg4	242.066	-1.08921	0.211516	3.77e-09	1.76e-07
Phf19	369.576	-0.968996	0.186153	3.86e-09	1.8e-07
Stox2	534.451	-0.852102	0.162211	3.95e-09	1.83e-07
Krt7	424.751	-1.26542	0.251628	3.95e-09	1.83e-07
Dkc1	3230.79	0.731326	0.137668	4.08e-09	1.89e-07
Dysf	556.322	-1.08566	0.212304	4.58e-09	2.11e-07
Llgl2	4073.78	-0.990635	0.192074	4.7e-09	2.16e-07
Txndc12	733.57	0.848917	0.16284	4.93e-09	2.26e-07
Pga5	23.7418	3.09336	0.654578	4.98e-09	2.27e-07
Sh3bp5l	851.797	-1.04181	0.203599	5.08e-09	2.31e-07
Senp3	4111.24	-0.711228	0.134624	5.17e-09	2.35e-07
D11Wsu47e	638.623	-0.900178	0.174025	5.4e-09	2.44e-07
Fzd2	474.863	-0.92345	0.178931	5.44e-09	2.45e-07
Spag5	1507.81	-0.782794	0.149845	5.57e-09	2.5e-07
Gm21542	58.5744	1.92527	0.419841	6.07e-09	2.72e-07
Dab2	2491.47	2.50734	0.541486	6.08e-09	2.72e-07
Fam117a	1464.23	-0.841796	0.162648	6.13e-09	2.73e-07
Ppl	231.303	-1.17172	0.23445	6.33e-09	2.81e-07
Wipf2	1298.42	-0.74851	0.143686	6.72e-09	2.98e-07
Cdr2l	479.408	-1.03345	0.204126	6.86e-09	3.03e-07
Morf4l2	10888.7	0.641868	0.12134	6.87e-09	3.03e-07
Fgfbp1	404.061	0.920249	0.18034	7.42e-09	3.25e-07
Hgs	1369.25	-0.861747	0.168094	7.55e-09	3.31e-07
Erf	3869.48	-0.905562	0.177403	7.61e-09	3.32e-07
Zmiz2	2996.07	-0.850839	0.166198	8.06e-09	3.51e-07
Slc16a2	375.335	1.02819	0.204404	8.21e-09	3.56e-07
Srp68	3268.94	-0.819796	0.159824	8.3e-09	3.58e-07
Dppa2	1054.75	0.931824	0.183588	8.3e-09	3.58e-07
Dzip1l	427.001	-0.980332	0.194321	8.62e-09	3.71e-07
Myo1c	3384	-0.80315	0.156666	8.82e-09	3.78e-07
Col1a1	247.097	-1.40401	0.294929	9.01e-09	3.85e-07
Tenm4	471.422	1.18373	0.241165	9.47e-09	4.04e-07
Sned1	147.207	1.33253	0.27767	9.64e-09	4.1e-07
Septin9	2810.86	-0.794252	0.15534	9.72e-09	4.12e-07
Usp43	227.857	-1.16188	0.236306	9.75e-09	4.12e-07
Eprn	221.365	1.35063	0.282526	9.87e-09	4.16e-07
Fam222b	973.097	-0.752021	0.146917	1.08e-08	4.53e-07
Klf12	166.688	1.2728	0.264381	1.1e-08	4.63e-07
Dennd5b	1023.96	0.974142	0.195096	1.14e-08	4.76e-07
AU015836	851.332	-1.05994	0.214363	1.16e-08	4.81e-07
Ptk2b	136.517	-1.34684	0.284346	1.23e-08	5.12e-07
Arid5b	2875.42	0.672962	0.130837	1.3e-08	5.38e-07
Mrpl38	1198.84	-0.891194	0.178047	1.31e-08	5.43e-07
Plcd3	272.392	-1.22563	0.254827	1.33e-08	5.47e-07
Rbmx	166.641	1.23427	0.256981	1.33e-08	5.47e-07
Mgat4b	1402.26	-0.951724	0.191468	1.35e-08	5.53e-07
Actn3	278.947	-1.07636	0.21959	1.36e-08	5.56e-07
Mrm3	259.597	-1.10107	0.225358	1.37e-08	5.58e-07
Sf3a1	6355.59	-0.724348	0.142416	1.42e-08	5.75e-07
Chst15	273.455	1.03267	0.209985	1.42e-08	5.75e-07
Pdia4	4840.24	0.641807	0.124484	1.42e-08	5.75e-07
Hsd17b12	1334.01	0.874017	0.174938	1.44e-08	5.8e-07
Fgf5	43.0241	2.11783	0.484615	1.51e-08	6.08e-07
Ampd3	251.617	-1.23976	0.259815	1.52e-08	6.08e-07
Cdyl2	1017.72	-0.98201	0.199227	1.54e-08	6.15e-07
Tex13b	199.235	1.11772	0.230418	1.54e-08	6.15e-07
Pwwp3b	689.301	0.958936	0.194239	1.57e-08	6.24e-07
Apom	49.2442	2.45855	0.559118	1.58e-08	6.25e-07
Rab30	156.116	1.27506	0.269351	1.61e-08	6.35e-07
Trim24	2799.72	0.697494	0.137458	1.68e-08	6.63e-07
Limk2	1780.14	-0.838689	0.168378	1.7e-08	6.7e-07
Clcn2	257.294	1.15723	0.241299	1.78e-08	6.97e-07
3830417A13Rik	579.225	-1.03697	0.213008	1.79e-08	7.02e-07
Mycn	1104.18	0.861286	0.173839	1.84e-08	7.17e-07
Hivep2	208.52	-1.09784	0.227526	1.86e-08	7.22e-07
Ppp1r13b	498.948	-0.869555	0.175809	1.88e-08	7.29e-07
Wwc1	1552.07	-0.924234	0.187958	1.89e-08	7.32e-07
Git1	2916.17	-0.886598	0.179688	1.91e-08	7.37e-07
Cldn7	297.401	-0.978692	0.200806	2.04e-08	7.86e-07
Lin28a	7550.33	0.645196	0.127003	2.09e-08	8.03e-07
Sync	123.713	-1.25291	0.26749	2.19e-08	8.39e-07
Klhl26	771.119	-0.864385	0.17589	2.23e-08	8.52e-07
Map3k3	1750.36	-0.666469	0.132049	2.23e-08	8.52e-07
Odc1	10840.4	0.617062	0.121084	2.25e-08	8.54e-07
Spdl1	1010.31	-0.720761	0.14457	2.43e-08	9.21e-07
Map1a	957.082	-0.941316	0.194337	2.61e-08	9.85e-07
Eme1	780.959	-0.769589	0.155924	2.64e-08	9.95e-07
Gjb5	511.004	-0.915344	0.1889	2.76e-08	1.04e-06
Padi2	178.356	-1.34974	0.295978	2.76e-08	1.04e-06
Eda	107.313	1.34815	0.296129	2.88e-08	1.08e-06
Tex2	1348.55	-0.728541	0.147694	3.09e-08	1.16e-06
Nxf3	116.826	-1.43663	0.321642	3.13e-08	1.16e-06
Ube2z	4659.18	-0.642171	0.128276	3.13e-08	1.16e-06
Elmsan1	1355.41	-0.740402	0.150541	3.19e-08	1.18e-06
Hspa1b	146.769	-1.16833	0.250609	3.22e-08	1.19e-06
Qprt	106.335	-1.4279	0.31975	3.24e-08	1.19e-06
Mief2	319.903	-1.1747	0.252432	3.28e-08	1.21e-06
Sh3tc2	105.154	1.34072	0.296179	3.32e-08	1.22e-06
Slu7	948.253	-0.752431	0.153673	3.42e-08	1.25e-06
Brca1	3172.93	-0.657472	0.132177	3.42e-08	1.25e-06
Lgr4	1354.6	0.781545	0.160337	3.46e-08	1.26e-06
Pik3ap1	68.2972	1.78764	0.422034	3.5e-08	1.27e-06
Tmem28	130.737	1.30124	0.286291	3.5e-08	1.27e-06
Itm2b	875.882	0.838168	0.173304	3.54e-08	1.28e-06
Csrnp1	716.483	-0.921122	0.192271	3.56e-08	1.28e-06
Tgfa	114.708	-1.31252	0.29045	3.79e-08	1.36e-06
Smyd4	468.751	-0.924555	0.193666	3.83e-08	1.37e-06
Serpinb6c	56.8072	2.05257	0.495201	4.02e-08	1.44e-06
Ksr1	571.637	-0.973695	0.205659	4.07e-08	1.45e-06
Hoxb1	125.416	1.24213	0.272976	4.2e-08	1.5e-06
Smarcd2	1480.36	-0.75399	0.155416	4.26e-08	1.52e-06
Card10	1260.26	-1.02307	0.218202	4.42e-08	1.57e-06
Lgals4	74.5338	1.61121	0.377857	4.51e-08	1.59e-06
Pakap	1752.2	0.671285	0.136815	4.53e-08	1.59e-06
Esyt2	1308.53	0.778031	0.161308	4.53e-08	1.59e-06
Mtmr3	2025.99	-0.674085	0.137513	4.57e-08	1.61e-06
Triml2	1248.41	0.765996	0.15869	4.63e-08	1.62e-06
Cog1	834.543	-0.779029	0.161711	4.65e-08	1.62e-06
Magee1	143.565	-1.14572	0.249263	4.69e-08	1.64e-06
Igsf10	105.381	-1.45989	0.335102	4.71e-08	1.64e-06
Pctp	254.344	-1.00402	0.214584	4.88e-08	1.69e-06
Fignl1	2199.67	-0.817971	0.171009	4.88e-08	1.69e-06
Prex2	443.818	0.899902	0.189997	4.9e-08	1.69e-06
Gm20767	69.4295	1.92177	0.468121	5.15e-08	1.77e-06
Cdh1	11453.7	-0.605737	0.122478	5.27e-08	1.81e-06
Hes1	566.025	0.858883	0.181076	5.29e-08	1.82e-06
Nploc4	3821.35	-0.683355	0.140517	5.34e-08	1.83e-06
Eva1a	84.9426	1.58157	0.37286	5.37e-08	1.83e-06
Ckb	2257.37	-0.804118	0.168602	5.45e-08	1.86e-06
Rnf215	221.168	-1.15993	0.255074	5.6e-08	1.9e-06
Gga3	1576.84	-0.683102	0.14085	5.72e-08	1.94e-06
Fstl1	2170.63	0.642472	0.131529	5.86e-08	1.98e-06
Atp1b1	1744.15	0.757825	0.15844	5.92e-08	2e-06
Manf	1490.5	0.698141	0.144593	5.96e-08	2.01e-06
Arfgef3	489.042	-0.818433	0.172632	6.01e-08	2.02e-06
Cndp2	1710.39	0.766415	0.160545	6.02e-08	2.02e-06
Msx2	339.699	-0.865369	0.183888	6.23e-08	2.08e-06
Tmem94	964.239	-0.830713	0.175802	6.25e-08	2.09e-06
Rcn1	1902.85	0.661097	0.136354	6.4e-08	2.13e-06
Strada	591.798	-0.80536	0.170112	6.45e-08	2.14e-06
Fgd5	353.197	-0.949155	0.204092	6.47e-08	2.14e-06
Man2a1	1504.9	0.661555	0.136528	6.47e-08	2.14e-06
Flot2	1321.37	-0.749048	0.157093	6.58e-08	2.17e-06
Abtb2	143.098	-1.22984	0.27599	6.67e-08	2.2e-06
Rtn4rl1	188.921	-1.04093	0.226885	6.71e-08	2.21e-06
Sox2	2262.89	0.748779	0.157262	6.81e-08	2.23e-06
Nabp2	743.648	0.749808	0.157544	6.86e-08	2.24e-06
Prag1	1847.31	-0.73248	0.153643	7.03e-08	2.29e-06
Pik3cb	1475.41	-0.670321	0.139084	7.07e-08	2.3e-06
Amotl2	4065.05	-0.791116	0.167729	7.35e-08	2.39e-06
Aftph	1155.73	-0.723729	0.151947	7.43e-08	2.41e-06
Lpar6	194.63	1.16232	0.259876	7.77e-08	2.51e-06
Dusp5	504.355	-0.849737	0.182078	7.85e-08	2.54e-06
Dnajc6	416.5	-1.24266	0.28214	8.01e-08	2.58e-06
Xbp1	1502.45	-0.672014	0.140207	8.02e-08	2.58e-06
Jph2	140.753	-1.23414	0.280194	8.24e-08	2.64e-06
Bex1	11569.1	-0.653976	0.13615	8.32e-08	2.66e-06
Vgf	78.4819	-1.62263	0.39485	8.43e-08	2.69e-06
Nupr1	223.53	1.45062	0.344244	8.94e-08	2.85e-06
Slc1a3	150.549	1.13714	0.25506	8.98e-08	2.86e-06
Ptprk	826.069	0.769534	0.164104	9.03e-08	2.86e-06
Snf8	809.644	-0.806945	0.173031	9.06e-08	2.87e-06
Arhgap44	343.746	-0.883643	0.191462	9.14e-08	2.89e-06
Phlda2	405.277	-0.836324	0.180145	9.18e-08	2.89e-06
Slc25a5	5226.36	0.658123	0.137781	9.32e-08	2.93e-06
Ogdh	4426.86	-0.715646	0.151518	9.35e-08	2.94e-06
Srr	100.427	-1.34769	0.315007	9.6e-08	3.01e-06
Ppfibp2	158.755	1.13263	0.25476	9.63e-08	3.01e-06
Fn3krp	405.101	-0.843634	0.182306	9.65e-08	3.01e-06
Fth1	6240.72	0.62961	0.131374	1e-07	3.12e-06
Bzw2	2345.49	0.685954	0.144943	1.01e-07	3.15e-06
Nfe2l1	4364.16	-0.706796	0.149944	1.02e-07	3.15e-06
Akap1	3241.88	-0.707402	0.150114	1.02e-07	3.16e-06
Tbc1d9b	1071.2	-0.770239	0.165172	1.02e-07	3.16e-06
Ckap4	2006.68	0.719865	0.153124	1.02e-07	3.16e-06
Med24	1800.68	-0.772731	0.165926	1.04e-07	3.21e-06
Sinhcaf	1060.79	0.762733	0.163994	1.11e-07	3.42e-06
Enpp3	257.497	0.949646	0.210027	1.18e-07	3.61e-06
Nostrin	36.0276	2.54157	0.657721	1.2e-07	3.68e-06
Pigs	1062.34	-0.774363	0.167551	1.23e-07	3.76e-06
Cacnb1	170.365	-1.21705	0.281819	1.27e-07	3.86e-06
Atp6v0a1	1484.89	0.684095	0.145902	1.27e-07	3.86e-06
Ihh	46.3242	1.8128	0.463569	1.3e-07	3.94e-06
Rptor	2461.36	-0.793118	0.172638	1.32e-07	3.99e-06
Cep131	424.034	-1.08978	0.247421	1.32e-07	3.99e-06
Slc5a5	776.135	-0.960264	0.213911	1.33e-07	4e-06
Cdc14b	562.016	0.797362	0.17394	1.37e-07	4.11e-06
Impact	4655.04	0.796694	0.173808	1.37e-07	4.11e-06
Efna4	191.902	1.12379	0.257066	1.37e-07	4.11e-06
Cubn	4618.53	2.78795	0.73444	1.39e-07	4.16e-06
Wnt9a	126.163	-1.16837	0.269622	1.4e-07	4.18e-06
Egflam	70.5994	1.51598	0.373988	1.42e-07	4.22e-06
Zfp936	487.398	0.959456	0.214976	1.5e-07	4.45e-06
Gm12569	134.116	-1.15393	0.266619	1.5e-07	4.45e-06
Pnma5	462.758	-0.820936	0.18052	1.51e-07	4.46e-06
Mesd	1091.53	0.66602	0.142679	1.53e-07	4.52e-06
Pex16	157.802	-1.1589	0.268309	1.54e-07	4.52e-06
Evpl	128.289	-1.33642	0.320509	1.57e-07	4.63e-06
Eomes	220.046	1.01959	0.231139	1.59e-07	4.66e-06
Lasp1	6479.09	-0.669438	0.143767	1.59e-07	4.67e-06
Myh14	174.88	-1.39475	0.338876	1.61e-07	4.71e-06
Hid1	84.0221	-1.43167	0.351066	1.67e-07	4.86e-06
Rflnb	225.402	-0.951858	0.214264	1.68e-07	4.89e-06
Zscan4c	88.4837	1.80723	0.469942	1.69e-07	4.92e-06
Eif4enif1	2982.75	-0.592146	0.125214	1.71e-07	4.96e-06
Bcat1	10814.8	0.704668	0.152988	1.73e-07	5.02e-06
Socs7	938.179	-0.730678	0.159606	1.78e-07	5.15e-06
Syngr2	1099.46	-0.667552	0.144129	1.82e-07	5.24e-06
Ndel1	834.638	-0.693816	0.150827	1.87e-07	5.38e-06
Heatr6	899.802	-0.729952	0.159811	1.88e-07	5.4e-06
B3gnt3	57.2618	-2.14053	0.571508	1.88e-07	5.4e-06
Adcy3	311.265	-0.975586	0.221816	1.91e-07	5.48e-06
Sh3bp5	230.981	-0.961993	0.218597	1.97e-07	5.61e-06
L3mbtl3	359.756	0.833049	0.185839	1.97e-07	5.61e-06
Slc7a3	817.927	0.841105	0.188197	2.04e-07	5.81e-06
Tob1	745.918	-0.72771	0.159903	2.05e-07	5.83e-06
Ppm1l	376.308	0.824814	0.184211	2.07e-07	5.86e-06
Cebpa	158.532	-1.17265	0.276804	2.09e-07	5.9e-06
Mapk8ip2	114.259	-1.36435	0.334948	2.12e-07	5.99e-06
Scn1b	150.928	-1.143	0.268786	2.15e-07	6.06e-06
Fgf17	135.9	1.3321	0.325805	2.22e-07	6.25e-06
Amer1	319.036	0.8696	0.196471	2.29e-07	6.42e-06
Fgfr3	214.696	1.13062	0.266246	2.3e-07	6.43e-06
Chd9	2561.49	0.748146	0.166296	2.43e-07	6.78e-06
Jmjd4	763.711	-0.681807	0.149734	2.47e-07	6.9e-06
Rian	5499.85	0.844491	0.190918	2.5e-07	6.95e-06
Lrrc75a	269.67	-0.894458	0.20372	2.5e-07	6.95e-06
Gps2	270.047	-0.985541	0.227897	2.57e-07	7.14e-06
Nrp2	814.766	0.685983	0.151113	2.59e-07	7.18e-06
Clstn3	578.44	-0.884846	0.201713	2.62e-07	7.24e-06
Hexa	484.893	0.780152	0.175311	2.72e-07	7.49e-06
Pdzd3	19.2342	2.8491	0.80641	2.74e-07	7.54e-06
Gng2	377.671	0.804244	0.181522	2.74e-07	7.54e-06
Ift20	349.1	-0.873804	0.199579	2.81e-07	7.71e-06
Slc44a3	64.566	1.45085	0.369247	2.84e-07	7.77e-06
Gpc6	74.996	1.36209	0.340996	2.93e-07	8.01e-06
Faap100	841.67	-0.921988	0.212634	2.95e-07	8.04e-06
Sox1	304.491	0.920434	0.212654	3.06e-07	8.34e-06
Ggta1	594.853	0.820605	0.18673	3.07e-07	8.34e-06
Dedd2	317.825	-1.04939	0.247631	3.09e-07	8.38e-06
Camta2	286.954	-0.932242	0.215931	3.11e-07	8.41e-06
Ddx56	2241.32	-0.691151	0.153823	3.15e-07	8.53e-06
Mme	1166.42	0.917871	0.212611	3.24e-07	8.75e-06
Igtp	59.747	-1.5238	0.397011	3.25e-07	8.75e-06
Cyb5r1	961.813	0.705563	0.157749	3.26e-07	8.76e-06
Calu	7131.11	0.680246	0.151336	3.29e-07	8.83e-06
Ezh1	589.072	-0.765691	0.173304	3.31e-07	8.88e-06
Foxf2	23.5158	2.66924	0.758773	3.36e-07	8.98e-06
Hspa5	10692.3	0.598767	0.130691	3.37e-07	9.01e-06
Alkbh5	3507.14	-0.5766	0.125223	3.47e-07	9.24e-06
Arhgap27	199.577	-1.00792	0.237722	3.47e-07	9.24e-06
Eif4a3l1	98.2275	1.6593	0.445638	3.57e-07	9.47e-06
Acap1	121.292	-1.20312	0.295502	3.71e-07	9.84e-06
Ptpn3	638.412	0.712942	0.160708	3.74e-07	9.9e-06
Atxn1	150.675	-1.1008	0.265301	3.8e-07	1e-05
Iqgap2	682.043	0.692267	0.15557	3.85e-07	1.01e-05
Erbb2	685.506	-0.834081	0.192529	3.9e-07	1.02e-05
Capns1	3813.49	0.583177	0.127568	3.9e-07	1.02e-05
Farp1	1000.95	-0.674989	0.151232	3.91e-07	1.03e-05
Col6a2	84.522	-1.31011	0.330786	3.99e-07	1.04e-05
AI661453	291.181	-0.979189	0.231633	4e-07	1.04e-05
Lipg	139.004	1.12271	0.27286	4.08e-07	1.06e-05
Xlr3a	81.3279	-1.45106	0.379303	4.23e-07	1.1e-05
M1ap	316.402	-0.880089	0.205719	4.31e-07	1.12e-05
Jun	603.739	-0.847926	0.197262	4.34e-07	1.13e-05
Prr5l	323.246	-0.934613	0.220633	4.4e-07	1.14e-05
Stat3	1669.87	-0.693765	0.157089	4.46e-07	1.15e-05
Nrg2	45.1899	1.75549	0.486853	4.57e-07	1.18e-05
Top3a	849.993	-0.748495	0.171643	4.6e-07	1.18e-05
Hexim2	126.855	-1.14893	0.282815	4.62e-07	1.19e-05
Smg6	1695.39	-0.632111	0.141338	4.68e-07	1.2e-05
Pramef12	809.398	-0.740732	0.169853	4.73e-07	1.21e-05
Pik3r1	439.7	0.77131	0.177933	4.76e-07	1.22e-05
Cecr2	2636.29	0.581024	0.128188	4.76e-07	1.22e-05
Zc3hav1l	1856.2	0.621361	0.138678	4.78e-07	1.22e-05
Gdpd5	280.244	1.00996	0.242626	4.79e-07	1.22e-05
Bmp8b	177.349	-0.959309	0.228592	4.84e-07	1.23e-05
Slc4a2	630.169	-0.958707	0.228426	4.84e-07	1.23e-05
Nt5e	165.367	1.10302	0.2701	4.94e-07	1.25e-05
Chn2	212.734	0.923929	0.219339	5.03e-07	1.27e-05
Sarm1	173.576	-1.06367	0.258903	5.07e-07	1.28e-05
Mrpl10	1760.54	-0.636673	0.143305	5.24e-07	1.32e-05
Elovl5	2161.81	0.757968	0.175347	5.28e-07	1.32e-05
Tepsin	456.783	-0.905031	0.214752	5.28e-07	1.32e-05
Tfap2c	1704.81	-0.601085	0.134271	5.48e-07	1.37e-05
Slc9a6	374.255	0.928021	0.221521	5.48e-07	1.37e-05
Soat2	43.9073	1.91608	0.549149	5.55e-07	1.39e-05
Rhbdf2	1063.35	-0.778229	0.181226	5.57e-07	1.39e-05
Camsap3	2544.25	-0.748723	0.173747	5.81e-07	1.45e-05
Dusp1	592.8	-0.712046	0.164018	5.82e-07	1.45e-05
Sirt7	269.235	-1.01413	0.246603	5.83e-07	1.45e-05
Ascc2	1133.26	-0.62227	0.140695	6.23e-07	1.54e-05
Gca	339.821	-0.846344	0.200769	6.29e-07	1.56e-05
Spc25	1225	0.765824	0.179677	6.73e-07	1.66e-05
Tinagl1	256.043	-1.04478	0.25786	6.79e-07	1.67e-05
Myocd	46.3121	-1.61456	0.452039	6.91e-07	1.7e-05
Mpp2	178.802	-0.995043	0.243637	6.95e-07	1.71e-05
Tnip2	154.891	-1.03557	0.255657	7.02e-07	1.72e-05
Phf12	1875.47	-0.636493	0.14533	7.03e-07	1.72e-05
Sorbs1	356.096	-0.773566	0.182233	7.06e-07	1.73e-05
Tgm1	896.603	-0.83877	0.200026	7.1e-07	1.73e-05
Mgat1	557.345	-0.83763	0.199898	7.22e-07	1.76e-05
Cdc42ep4	948.483	-0.746664	0.175195	7.24e-07	1.76e-05
Ifi35	59.8098	-1.49776	0.411109	7.26e-07	1.76e-05
Itgb3	228.458	-0.926376	0.224781	7.36e-07	1.78e-05
Ctsa	640.862	0.705998	0.164547	7.53e-07	1.82e-05
Cpm	86.5904	1.24798	0.324027	7.53e-07	1.82e-05
She	374.822	-0.808547	0.192432	7.56e-07	1.82e-05
Mrps7	1288.96	-0.633219	0.145152	7.75e-07	1.87e-05
Snx10	729.079	0.81457	0.194582	7.93e-07	1.91e-05
Nefl	382.045	-0.794969	0.189333	8.03e-07	1.93e-05
Lamp1	10019.6	0.569137	0.128272	8.07e-07	1.93e-05
Exoc6	549.879	0.900362	0.218626	8.07e-07	1.93e-05
N4bp3	569.786	-0.897723	0.21823	8.3e-07	1.98e-05
Zscan4f	61.6434	1.98763	0.594048	8.42e-07	2.01e-05
Tbc1d10a	618.368	-0.912284	0.222566	8.44e-07	2.01e-05
Meis2	477.909	0.937701	0.230329	8.77e-07	2.08e-05
Scd1	4399.22	0.596161	0.136182	8.96e-07	2.13e-05
Gdf3	1278.95	0.670128	0.156332	9.05e-07	2.14e-05
Evc2	442.375	-0.854103	0.207066	9.08e-07	2.15e-05
Mtdh	2996.14	0.579067	0.131824	9.29e-07	2.2e-05
Nckap1l	272.055	0.873225	0.212752	9.32e-07	2.2e-05
Cd38	137.652	1.26036	0.335683	1.04e-06	2.44e-05
Zdhhc18	931.775	-0.66445	0.156068	1.06e-06	2.5e-05
Ostc	1542.06	0.639503	0.149311	1.08e-06	2.53e-05
Pdhb	1517.62	0.610973	0.141574	1.09e-06	2.55e-05
Rhbdf1	393.5	-0.896482	0.221373	1.09e-06	2.55e-05
Ghdc	279.735	-1.03844	0.263781	1.1e-06	2.57e-05
Dus1l	1387.23	-0.826699	0.202023	1.14e-06	2.67e-05
B930086L07Rik	72.0379	1.49986	0.427389	1.16e-06	2.71e-05
Plscr1	363.048	0.79418	0.193093	1.17e-06	2.72e-05
Cdkn2aipnl	1504.31	-0.576623	0.132877	1.21e-06	2.79e-05
Scrn2	157.819	-1.19296	0.315847	1.21e-06	2.79e-05
Ccnd2	1075.2	0.723015	0.173523	1.22e-06	2.81e-05
Kis2	18.9156	2.72935	0.926874	1.23e-06	2.83e-05
Mapk13	164.134	-1.03961	0.266187	1.24e-06	2.86e-05
Slc38a2	3810.73	0.613605	0.143429	1.27e-06	2.93e-05
Nfatc2	204.139	-0.910358	0.22749	1.27e-06	2.93e-05
Pmaip1	293.179	0.819951	0.201391	1.28e-06	2.93e-05
Capn5	358.215	-0.871778	0.216461	1.29e-06	2.97e-05
Cpn1	124.702	1.16189	0.307066	1.31e-06	3e-05
Gpc3	913.263	0.680747	0.162642	1.35e-06	3.09e-05
Cdc42bpg	1023.25	-0.883054	0.220354	1.36e-06	3.1e-05
Hhip	243.23	-0.978311	0.248857	1.36e-06	3.11e-05
Nmt1	3957.85	-0.592784	0.138194	1.37e-06	3.11e-05
Trp53i13	191.238	-1.06731	0.276821	1.37e-06	3.12e-05
Mt1	1483.16	0.609082	0.142767	1.38e-06	3.12e-05
Vcan	521.718	0.776164	0.189809	1.38e-06	3.13e-05
Slain1	279.972	-0.833098	0.206215	1.39e-06	3.15e-05
Pdia3	7307.34	0.541795	0.124418	1.42e-06	3.2e-05
Ebf4	82.8095	-1.22902	0.332553	1.44e-06	3.24e-05
Wnt4	240.461	-0.940171	0.238396	1.47e-06	3.3e-05
Sh2d3c	140.043	-1.0485	0.272279	1.49e-06	3.35e-05
Ldlrad3	669.187	0.656244	0.156626	1.5e-06	3.36e-05
Ccnd1	1941.2	0.617948	0.145979	1.52e-06	3.4e-05
1700001L05Rik	560.459	0.748548	0.182958	1.52e-06	3.4e-05
Rpa1	7298.83	-0.602162	0.141624	1.53e-06	3.42e-05
Helz	4104.59	-0.557553	0.129268	1.54e-06	3.43e-05
Nsdhl	654.912	0.684293	0.165078	1.59e-06	3.54e-05
Prr13	359.886	-0.778558	0.192122	1.6e-06	3.57e-05
Bcat2	839.722	0.719692	0.175305	1.61e-06	3.58e-05
Cybc1	305.11	-0.780499	0.19296	1.64e-06	3.64e-05
Rps6ka2	624.257	0.758708	0.1867	1.65e-06	3.64e-05
Stard3	306.038	-0.868264	0.218788	1.67e-06	3.69e-05
Ankrd35	71.7353	-1.33607	0.376973	1.71e-06	3.77e-05
Phf23	1953.69	-0.677784	0.163924	1.71e-06	3.77e-05
Zscan4e	77.4781	1.71384	0.527828	1.71e-06	3.77e-05
Zfp985	545.544	0.79806	0.198561	1.72e-06	3.78e-05
H2bu2	515.473	-0.75908	0.187296	1.72e-06	3.78e-05
Ube2c	2496.38	0.555968	0.129667	1.75e-06	3.82e-05
Utp14b	2736.14	0.60857	0.144473	1.76e-06	3.85e-05
Hipk2	947.153	0.623078	0.148602	1.76e-06	3.85e-05
Cks1b	1250.13	0.64031	0.153581	1.78e-06	3.89e-05
Retreg3	1052.03	-0.650903	0.156729	1.81e-06	3.94e-05
Zscan4a	117.036	1.75885	0.549094	1.82e-06	3.97e-05
Camk2a	240.82	0.900068	0.229695	1.85e-06	4.01e-05
Anxa2	776.541	-0.673977	0.163513	1.85e-06	4.01e-05
Crybg1	113.532	-1.04837	0.276557	1.88e-06	4.06e-05
Nbr1	2552.74	-0.587545	0.13911	1.9e-06	4.11e-05
Abcg2	1276.01	0.705119	0.17287	1.93e-06	4.16e-05
Col1a2	199.731	-1.15425	0.31344	1.96e-06	4.22e-05
Baiap2	414.227	-0.77665	0.193844	1.96e-06	4.22e-05
1110038B12Rik	900.628	0.669095	0.162656	1.96e-06	4.22e-05
Tent5a	107.309	1.16922	0.319277	2e-06	4.29e-05
Tjap1	1126.09	-0.746761	0.185392	2.01e-06	4.31e-05
Rpia	291.303	0.818943	0.206696	2.03e-06	4.34e-05
S100a10	574.077	0.798845	0.200769	2.03e-06	4.34e-05
Junb	438.252	-0.944025	0.244777	2.05e-06	4.37e-05
Slc6a9	142.537	1.01724	0.26858	2.11e-06	4.49e-05
Grb7	699.747	-0.793604	0.199719	2.11e-06	4.5e-05
Nt5c	305.616	-0.940899	0.244697	2.17e-06	4.6e-05
Rnf167	903.079	-0.615048	0.14812	2.21e-06	4.69e-05
Myo5b	114.254	1.08788	0.29312	2.21e-06	4.69e-05
Thoc5	1431.35	-0.624825	0.150993	2.23e-06	4.71e-05
Pcbd1	141.998	1.15154	0.316014	2.27e-06	4.8e-05
Clic5	76.8976	1.24222	0.3502	2.33e-06	4.92e-05
Rab4a	642.339	0.653836	0.159943	2.37e-06	4.99e-05
Tnfrsf22	309.383	0.869076	0.223903	2.38e-06	5e-05
Rasl10b	71.6551	-1.24375	0.352086	2.44e-06	5.13e-05
Plekhm1	1237.51	-0.715618	0.178502	2.48e-06	5.21e-05
Abcc5	1759.2	0.565095	0.134724	2.49e-06	5.22e-05
Tbc1d2	203.978	-0.945902	0.248631	2.5e-06	5.23e-05
Tnfaip1	1693.49	-0.563915	0.134501	2.53e-06	5.29e-05
Eps8	846.361	0.663804	0.163632	2.58e-06	5.38e-05
Gnpnat1	364.711	0.832697	0.213991	2.58e-06	5.38e-05
Arhgef15	128.971	-1.1534	0.320497	2.65e-06	5.52e-05
Rnd2	323.945	-0.887432	0.231297	2.67e-06	5.55e-05
Psmb6	3535.39	-0.650331	0.160048	2.68e-06	5.56e-05
Marveld3	45.1004	-1.50442	0.461717	2.69e-06	5.56e-05
Atp6v1a	3095.42	0.575171	0.138243	2.71e-06	5.61e-05
Psap	4350.12	-0.653361	0.161192	2.76e-06	5.7e-05
Spesp1	55.3297	1.67096	0.534637	2.76e-06	5.7e-05
Pitpna	1565.62	-0.550458	0.131383	2.8e-06	5.78e-05
Ccn4	47.0082	-1.48021	0.45361	2.83e-06	5.81e-05
Poglut3	174.699	0.948497	0.251581	2.83e-06	5.81e-05
Atpaf2	648.047	-0.678865	0.168993	2.84e-06	5.82e-05
Ptpn6	333.932	-0.793916	0.203516	2.85e-06	5.84e-05
Rinl	311.056	-0.813763	0.209769	2.9e-06	5.93e-05
Rnf213	1465.25	-0.676239	0.168477	2.91e-06	5.95e-05
Coasy	489.742	-0.867527	0.22691	3.01e-06	6.15e-05
Rapgefl1	68.7056	-1.27909	0.373675	3.15e-06	6.41e-05
Pcsk9	123.448	1.06107	0.291514	3.15e-06	6.41e-05
Apela	176.219	0.952578	0.254816	3.16e-06	6.41e-05
B830012L14Rik	353.938	0.950057	0.254514	3.25e-06	6.59e-05
Mrpl45	2184.1	-0.566138	0.137137	3.31e-06	6.71e-05
Tmed4	448.2	-0.707139	0.17913	3.34e-06	6.75e-05
Sfmbt2	1944.01	-0.630834	0.156279	3.34e-06	6.76e-05
Hexb	650.632	0.773558	0.199431	3.37e-06	6.81e-05
Sap30bp	1003.54	-0.610933	0.150479	3.39e-06	6.82e-05
Gjb2	34.686	-1.57255	0.503882	3.5e-06	7.04e-05
Clip3	338.933	-0.751931	0.193557	3.58e-06	7.2e-05
Sptssa	308.444	0.998647	0.273042	3.66e-06	7.35e-05
Gadd45g	159.32	-1.14017	0.323944	3.68e-06	7.37e-05
Cd276	916.765	-0.629088	0.156643	3.69e-06	7.38e-05
Strbp	2157.53	0.726714	0.186224	3.7e-06	7.4e-05
Usp36	2224.15	-0.6529	0.163906	3.73e-06	7.44e-05
Eif4a3l2	52.2418	1.89518	0.653257	3.75e-06	7.48e-05
Eif4a3	4206.4	-0.589615	0.145143	3.8e-06	7.57e-05
Slc2a1	12904.8	-0.550048	0.133505	3.82e-06	7.59e-05
Kctd2	423.38	-0.742206	0.191529	3.88e-06	7.7e-05
Tbc1d10b	1988.44	-0.741958	0.191513	3.9e-06	7.73e-05
Dvl2	1598.51	-0.621901	0.155145	3.96e-06	7.84e-05
Itgb4	244.669	-0.924489	0.25	4.05e-06	8e-05
Ern1	424.312	-0.699267	0.179015	4.11e-06	8.12e-05
Sp5	139.325	1.12094	0.319885	4.15e-06	8.19e-05
St6galnac3	85.9172	1.25555	0.373682	4.22e-06	8.31e-05
Tbcd	1987.47	-0.700869	0.180149	4.36e-06	8.57e-05
Large2	356.27	-0.77141	0.202123	4.38e-06	8.61e-05
Stmn4	74.7364	-1.17375	0.342094	4.43e-06	8.69e-05
Aatk	37.8443	-1.70168	0.578152	4.55e-06	8.92e-05
Dusp4	398.584	0.862058	0.231652	4.58e-06	8.96e-05
Slc35e4	147.593	-1.0962	0.313107	4.58e-06	8.96e-05
Myo5c	309.608	-0.820419	0.218373	4.62e-06	9.02e-05
Hmga2	837.886	0.773527	0.203643	4.68e-06	9.11e-05
Irgm2	62.063	-1.36729	0.425563	4.68e-06	9.11e-05
Wfdc2	320.961	-0.780653	0.20597	4.7e-06	9.14e-05
Myo1e	1181.3	-0.601309	0.150517	4.73e-06	9.18e-05
2900026A02Rik	1305.06	-0.712142	0.184838	4.84e-06	9.38e-05
Ppat	3588.05	0.554749	0.136777	4.88e-06	9.45e-05
Ddr1	522.649	-0.802198	0.213512	4.94e-06	9.55e-05
Lpin3	237.665	-0.868459	0.23502	4.96e-06	9.57e-05
Arhgef18	1529.84	-0.616349	0.155566	4.98e-06	9.61e-05
Dnajc10	1938.39	0.575319	0.143345	5.13e-06	9.87e-05
Prrt3	153.84	-1.0649	0.304543	5.2e-06	0.0001
Gbx2	271.152	0.943897	0.261627	5.31e-06	0.000102
Aldh1l2	72.7457	1.38986	0.441996	5.41e-06	0.000104
Slc7a2	113.148	1.04949	0.299783	5.41e-06	0.000104
Mapre2	1116.19	0.6359	0.162375	5.41e-06	0.000104
Engase	371.28	-0.851853	0.231499	5.58e-06	0.000107
B9d1	356.597	-0.779393	0.207978	5.6e-06	0.000107
Csrp1	2059.23	-0.624756	0.159359	5.66e-06	0.000108
Ccdc157	142.998	-0.979677	0.275515	5.68e-06	0.000108
Hmgcs1	6665.6	0.596399	0.150668	5.69e-06	0.000108
Carmil2	142.382	-1.0394	0.297371	5.72e-06	0.000109
Pla2g7	74.7774	1.24911	0.382045	5.8e-06	0.00011
Fus	5574.28	0.562181	0.140412	5.81e-06	0.00011
Cpe	163.274	-0.934675	0.260289	5.84e-06	0.00011
Pck2	788.792	0.854859	0.233358	5.88e-06	0.000111
Pcdh1	644.953	-0.710258	0.186606	5.9e-06	0.000111
Dcaf12l1	333.523	0.739354	0.195913	5.93e-06	0.000112
Epn2	1631.01	-0.544471	0.13551	6.15e-06	0.000116
Ap1b1	2716.52	-0.644846	0.166487	6.17e-06	0.000116
Rrad	87.6217	-1.21126	0.368245	6.22e-06	0.000117
Pimreg	771.298	-0.680614	0.177969	6.29e-06	0.000118
Lpcat4	408.141	0.723124	0.191959	6.53e-06	0.000122
Zscan4-ps3	54.2649	2.00299	0.757963	6.54e-06	0.000122
Arid3a	1006.87	-0.615375	0.157862	6.54e-06	0.000122
H1f10	675.984	-0.866046	0.239	6.57e-06	0.000123
Slc39a11	456.589	-0.692243	0.182257	6.62e-06	0.000123
Zyx	2463.65	-0.565565	0.142603	6.67e-06	0.000124
Eno3	421.274	-0.808789	0.22013	6.67e-06	0.000124
Bspry	219.866	-0.873159	0.241762	6.7e-06	0.000124
Tpcn1	699.768	0.627295	0.161839	6.71e-06	0.000124
Fbxw11	2239.62	-0.562806	0.141824	6.72e-06	0.000124
Rundc3a	106.922	-1.08172	0.317709	6.73e-06	0.000124
Fgfr4	68.2283	1.25141	0.388586	6.74e-06	0.000124
Crocc	326.132	-0.986671	0.281935	6.78e-06	0.000125
Ybx1	14049.5	0.499956	0.123023	6.87e-06	0.000127
Hsd17b11	347.862	0.760346	0.204786	6.93e-06	0.000127
Ttbk1	136.36	-0.960551	0.273095	6.98e-06	0.000128
Kdm4c	886.458	0.660141	0.172728	7.04e-06	0.000129
Rgl1	132.875	0.942533	0.267077	7.12e-06	0.000131
Smtn	760.009	-0.716765	0.191095	7.16e-06	0.000131
Cdh3	475.463	-0.699899	0.185693	7.19e-06	0.000131
Prxl2a	381.892	0.721281	0.19261	7.2e-06	0.000131
Ctsz	839.027	0.675465	0.177915	7.22e-06	0.000132
Tet1	9043.08	0.550892	0.138791	7.24e-06	0.000132
Eppk1	180.345	-0.942502	0.267459	7.26e-06	0.000132
Gemin5	5150.39	-0.570694	0.144936	7.27e-06	0.000132
Wrap53	488.587	-0.785915	0.213966	7.31e-06	0.000133
Neu1	303.584	0.807856	0.221456	7.41e-06	0.000134
Syne4	168.895	-1.00376	0.290502	7.47e-06	0.000135
Col6a1	32.3867	-1.67123	0.59811	7.47e-06	0.000135
Map1s	2547.38	-0.819213	0.225445	7.5e-06	0.000135
Samd14	107.076	-1.10954	0.331892	7.5e-06	0.000135
Fchsd1	156.619	-0.95587	0.273156	7.56e-06	0.000136
Glud1	7600.73	0.479733	0.117733	7.57e-06	0.000136
Zzef1	1112.09	-0.571593	0.145629	7.62e-06	0.000137
Rbpms2	1407.86	0.544924	0.137519	7.75e-06	0.000139
Atxn7l3	2954.65	-0.652079	0.171499	7.95e-06	0.000142
Mettl2	937.637	-0.563301	0.143464	7.99e-06	0.000143
Dtx2	708.358	-0.6114	0.158924	8.27e-06	0.000148
Rpl39	1762.38	0.684244	0.182391	8.3e-06	0.000148
Vangl1	640.739	0.613723	0.15988	8.45e-06	0.000151
Smg8	1255.09	-0.548517	0.139481	8.58e-06	0.000153
Obscn	42.4966	-1.38838	0.464821	8.79e-06	0.000156
Ctbp2	2724.91	0.548799	0.139906	8.92e-06	0.000159
Tmem11	880.331	-0.59216	0.153601	8.96e-06	0.000159
Mink1	1198.03	-0.649305	0.17212	9.1e-06	0.000161
Ftsj3	4933.62	-0.615129	0.161105	9.11e-06	0.000161
Plxnc1	56.7941	1.34239	0.444242	9.16e-06	0.000162
Clcn5	2942.85	0.597223	0.155601	9.32e-06	0.000165
Nes	822.405	-0.715519	0.194182	9.37e-06	0.000165
Gaa	1457.08	-0.601997	0.157207	9.4e-06	0.000166
Gm37899	237.884	1.07841	0.326017	9.44e-06	0.000166
Zmat5	228.94	-0.798771	0.222302	9.46e-06	0.000166
Gtf2h1	2181.64	0.564821	0.145506	9.52e-06	0.000167
Atp6ap2	789.092	0.778341	0.215489	9.54e-06	0.000167
Folr1	1232.23	0.607944	0.159297	9.57e-06	0.000167
Slc43a2	896.987	-0.618909	0.162835	9.57e-06	0.000167
Atf5	456.119	0.81393	0.228021	9.76e-06	0.000171
Atf4	3816.65	0.503561	0.126771	9.88e-06	0.000173
Natd1	1282.49	-0.539849	0.13804	9.95e-06	0.000173
Tsc22d4	670.793	-0.801308	0.224043	9.98e-06	0.000174
Stac2	161.413	-1.06007	0.320415	1.01e-05	0.000175
Car2	1276.72	0.545606	0.139962	1.01e-05	0.000175
2610507B11Rik	12473.5	-0.48044	0.119968	1.01e-05	0.000176
Unc13d	125.059	-1.02141	0.305118	1.02e-05	0.000176
Gab2	169.096	-0.933273	0.271515	1.02e-05	0.000177
Elob	829.179	0.573576	0.14899	1.03e-05	0.000178
Rragb	328.06	0.765813	0.212407	1.03e-05	0.000178
Tmub2	394.461	-0.711489	0.194208	1.04e-05	0.000179
Sec14l2	201.588	-0.800764	0.224626	1.05e-05	0.00018
Stt3b	4139.13	0.523444	0.133442	1.06e-05	0.000182
Gsn	272.257	-0.891957	0.257212	1.06e-05	0.000183
Rimbp2	54.7445	1.25673	0.4106	1.09e-05	0.000187
Sfrp5	80.4925	1.23417	0.399943	1.09e-05	0.000187
Stard4	1723.07	0.636815	0.170206	1.1e-05	0.000189
Sqle	2601.82	0.519726	0.132663	1.11e-05	0.00019
Ripk3	102.636	-1.07708	0.330449	1.11e-05	0.00019
Asns	13427	0.472132	0.118192	1.12e-05	0.000192
Nudt18	162.552	-0.890199	0.25787	1.13e-05	0.000193
Bin2	210.14	-0.829286	0.236018	1.14e-05	0.000193
Myl6b	65.3487	-1.22884	0.399212	1.14e-05	0.000193
Pde3a	53.9721	1.27175	0.420038	1.14e-05	0.000194
Cbs	419.433	-0.871612	0.251453	1.15e-05	0.000196
Sms	1071.05	0.614959	0.163656	1.17e-05	0.000198
Scarb1	917.311	-0.574586	0.150557	1.17e-05	0.000198
Clic6	89.7036	1.04587	0.319251	1.18e-05	0.0002
Elf4	433.37	-0.669939	0.182126	1.19e-05	0.000201
Snrpd1	1561.83	0.577291	0.151696	1.2e-05	0.000203
Akr1b8	298.077	0.717375	0.198564	1.23e-05	0.000207
Vps8	403.562	0.6485	0.175418	1.24e-05	0.000208
Pafah1b1	6128.68	-0.570337	0.149739	1.24e-05	0.000208
Pitrm1	2387.92	0.51801	0.13305	1.24e-05	0.000208
Dennd4b	305.968	-0.743764	0.20775	1.24e-05	0.000209
Nlrx1	56.513	-1.2719	0.424548	1.25e-05	0.00021
Gm43803	90.1526	1.11829	0.352453	1.26e-05	0.000212
Slc12a2	1464.64	0.642139	0.173674	1.28e-05	0.000213
Acsf3	395.878	-0.746224	0.209058	1.28e-05	0.000214
Rnase4	35.694	1.52755	0.562688	1.3e-05	0.000216
Stx3	658.094	0.656867	0.17895	1.31e-05	0.000219
Klhl2	874.127	0.555016	0.14546	1.33e-05	0.000222
Has2	46.1018	1.35167	0.469635	1.36e-05	0.000226
Des	260.358	-0.868619	0.253713	1.36e-05	0.000226
Thap11	1130.47	-0.637202	0.172821	1.37e-05	0.000227
Gsta4	2951.85	0.534054	0.139003	1.37e-05	0.000228
Asph	1090.34	0.58322	0.15501	1.38e-05	0.000229
Daxx	1220.93	-0.652933	0.178294	1.39e-05	0.000229
Dnajc3	992.119	0.583648	0.155293	1.4e-05	0.000231
Jmjd6	1049.54	-0.568199	0.150298	1.41e-05	0.000233
Mcrip1	640.593	-0.805534	0.231496	1.41e-05	0.000233
Arap3	516.117	-0.823677	0.238103	1.42e-05	0.000233
Thra	158.307	-0.959863	0.289959	1.44e-05	0.000237
Prkar1a	3063.41	-0.485572	0.12415	1.45e-05	0.000238
Tubb6	3829.25	-0.541316	0.141825	1.45e-05	0.000238
Gcnt4	71.937	-1.24943	0.420344	1.45e-05	0.000238
Ankrd52	917.606	-0.601831	0.161871	1.47e-05	0.000241
Prx	306.021	-0.949915	0.286605	1.48e-05	0.000242
Rhbdd3	287.379	-0.762218	0.217014	1.49e-05	0.000243
Lrrc32	51.3435	-1.21122	0.402523	1.49e-05	0.000243
Slc2a5	62.9992	-1.20861	0.402137	1.52e-05	0.000248
Mir17hg	214.721	0.869151	0.256419	1.53e-05	0.00025
Cant1	835.325	-0.636413	0.173961	1.54e-05	0.00025
Gm36816	54.0782	1.3316	0.466657	1.55e-05	0.000252
Arl5c	67.0411	-1.20583	0.402443	1.58e-05	0.000256
Eftud2	6790.83	-0.54691	0.144455	1.58e-05	0.000256
Arl14epl	838.275	-0.770649	0.221039	1.58e-05	0.000256
Pim1	1847.32	0.698309	0.195737	1.6e-05	0.000259
Syde2	966.07	-0.569865	0.152151	1.61e-05	0.00026
Tasor	2169.28	0.666508	0.184894	1.62e-05	0.000261
Samd4b	2932.38	-0.549619	0.145629	1.63e-05	0.000263
Fsd1	229.501	-0.807028	0.234946	1.65e-05	0.000266
Zdbf2	4523.23	0.570098	0.152605	1.67e-05	0.000268
Ap2b1	6672.93	-0.473025	0.121345	1.67e-05	0.000268
Rftn1	142.238	-0.874302	0.260305	1.68e-05	0.000269
Spint1	989.648	-0.612685	0.167003	1.68e-05	0.00027
Mrtfa	841.835	-0.66688	0.185647	1.69e-05	0.000271
Cdc42ep2	49.3789	-1.25568	0.431784	1.71e-05	0.000274
Cnbp	10633.8	0.483849	0.124947	1.72e-05	0.000274
Gas2l1	936.399	-0.694013	0.195268	1.72e-05	0.000274
Tbkbp1	312.911	-0.879574	0.262896	1.72e-05	0.000275
A930024E05Rik	99.1766	1.00197	0.312531	1.75e-05	0.000279
Loxl2	183.061	0.845346	0.250574	1.78e-05	0.000283
Usp17le	55.621	1.35659	0.488932	1.79e-05	0.000284
Calm1	6110.97	0.530544	0.140293	1.79e-05	0.000285
Tnfrsf1b	232.15	-0.857758	0.25552	1.8e-05	0.000285
Arhgap30	241.91	-0.820934	0.241686	1.8e-05	0.000285
Celsr2	342.308	-0.71976	0.205072	1.8e-05	0.000286
Axl	102.62	-0.932883	0.285028	1.81e-05	0.000286
Tnfrsf19	644.072	0.58584	0.158754	1.81e-05	0.000286
Fam83f	39.5483	-1.30294	0.460214	1.82e-05	0.000287
Gosr2	1481.04	-0.520218	0.13708	1.82e-05	0.000288
Unc119	360.691	-0.736759	0.211563	1.85e-05	0.000292
Ndnf	27.583	1.6171	0.646832	1.85e-05	0.000292
Sec14l1	2192.4	-0.50927	0.133688	1.86e-05	0.000292
Cyb5a	1040.95	0.583417	0.158251	1.86e-05	0.000293
Pag1	123.878	0.895091	0.270828	1.87e-05	0.000293
Islr2	359.283	0.865704	0.259714	1.89e-05	0.000297
Zfp830	403.159	-0.669611	0.188145	1.9e-05	0.000297
Pard6b	1057.51	-0.567509	0.153177	1.91e-05	0.000299
Iars	6669.79	0.457961	0.117718	1.92e-05	0.000299
Ikzf4	122.549	-0.882224	0.26653	1.93e-05	0.000301
Tcf7l1	1977.02	-0.555545	0.149271	1.93e-05	0.000301
Pum3	2671.52	0.481366	0.125145	1.94e-05	0.000302
Sema3b	151.995	-0.908161	0.276915	1.94e-05	0.000302
Serpinb1a	64.6704	-1.82397	0.790888	1.96e-05	0.000304
Ell	903.96	-0.596867	0.163441	1.97e-05	0.000306
Zcchc14	2172.21	-0.560569	0.151162	1.97e-05	0.000306
Zbtb4	105.108	-0.98123	0.307422	1.98e-05	0.000307
Tmem29	392.523	0.834801	0.248929	1.99e-05	0.000307
Ubb	3240.9	-0.55169	0.148438	2.02e-05	0.000313
Suox	205.285	-0.789148	0.232204	2.03e-05	0.000313
Tafa4	48.2459	1.63632	0.668473	2.03e-05	0.000313
Vgll4	485.591	-0.661429	0.186246	2.04e-05	0.000314
Top1	3213.79	0.598405	0.164374	2.04e-05	0.000314
2410003I16Rik	64.0278	-1.9309	0.882821	2.06e-05	0.000317
Cic	3916.09	-0.603358	0.166211	2.07e-05	0.000317
Trim11	388.768	-0.706995	0.202668	2.07e-05	0.000318
Spryd3	388.506	-0.703928	0.20163	2.08e-05	0.000319
Eef1e1	1054.9	0.654621	0.184261	2.1e-05	0.000322
Snrpa1	1955.21	0.497242	0.130986	2.13e-05	0.000326
Zic5	421.197	0.70359	0.202034	2.15e-05	0.000329
Ssbp1	692.172	0.694848	0.199038	2.17e-05	0.000332
Rac3	178.18	-0.869085	0.264428	2.2e-05	0.000335
Selenop	154.602	0.9674	0.304795	2.21e-05	0.000337
Gls	1306.16	0.686982	0.196514	2.22e-05	0.000337
Gadd45a	584.119	0.592	0.163231	2.24e-05	0.00034
Ptcd1	549.776	-0.627489	0.175716	2.26e-05	0.000344
Serac1	248.803	0.749228	0.219662	2.29e-05	0.000347
Capn1	818.871	-0.661668	0.18829	2.35e-05	0.000355
Selenof	2446.79	0.528963	0.142317	2.35e-05	0.000356
Qdpr	1028.44	0.56675	0.155168	2.37e-05	0.000358
Rin1	210.274	-0.772389	0.229007	2.38e-05	0.00036
Crtc2	481.43	-0.603689	0.16827	2.43e-05	0.000367
Klc3	101.722	-1.03041	0.335871	2.44e-05	0.000368
Skida1	89.9897	1.00819	0.325814	2.44e-05	0.000368
Pdia6	4793.15	0.515006	0.138048	2.45e-05	0.000368
Wbp1l	1334.48	-0.578044	0.159509	2.46e-05	0.00037
Utp18	2283.27	-0.508758	0.136049	2.46e-05	0.00037
Amd1	1304.36	0.622789	0.175204	2.47e-05	0.000371
B4galnt1	98.0902	-1.03436	0.338338	2.49e-05	0.000372
Wdr81	629.012	-0.754264	0.223087	2.5e-05	0.000374
Wdfy1	873.661	0.558526	0.153061	2.53e-05	0.000378
Nup85	3026.98	-0.551584	0.150702	2.53e-05	0.000378
Shisa8	100.926	-1.12843	0.384829	2.54e-05	0.000378
Nr2f6	787.251	-0.802013	0.241636	2.56e-05	0.000381
Slc15a2	38.9128	1.47346	0.586811	2.56e-05	0.000382
Pdgfb	115.936	-0.939367	0.297387	2.58e-05	0.000384
Acsl4	3674.69	0.710592	0.207592	2.6e-05	0.000387
Smad3	1090.59	-0.556867	0.152901	2.62e-05	0.00039
Gm6871	365.52	0.836452	0.255677	2.63e-05	0.00039
Rapgef6	1614.23	-0.548608	0.150113	2.63e-05	0.00039
Spop	889.694	-0.543935	0.148662	2.67e-05	0.000396
Rgs9	85.1719	-1.09701	0.371489	2.69e-05	0.000397
Stc2	97.939	1.086	0.366123	2.69e-05	0.000398
Zfp977	198.585	1.00036	0.325818	2.72e-05	0.000401
Recql5	664.541	-0.589417	0.164734	2.75e-05	0.000405
Cnn1	174.643	-0.847652	0.261467	2.79e-05	0.000411
Bcar1	3133.18	-0.590363	0.165341	2.81e-05	0.000413
Rbx1	1025.45	0.578371	0.161183	2.82e-05	0.000415
Hoxb2	50.1416	1.17089	0.412294	2.82e-05	0.000415
Tmbim1	450.477	-0.64257	0.184085	2.83e-05	0.000416
Cntrob	617.588	-0.633997	0.181185	2.87e-05	0.000421
Gbp2	288.43	-0.770888	0.232147	2.89e-05	0.000423
Becn1	1069.57	-0.575725	0.160603	2.91e-05	0.000425
AI467606	180.854	-0.903793	0.286113	2.96e-05	0.000433
Zfp750	73.62	-1.03176	0.343761	2.98e-05	0.000435
Mirg	631.661	0.632522	0.181185	2.99e-05	0.000436
Igfbp4	371.833	-0.698224	0.205324	2.99e-05	0.000436
Srebf1	2260.18	-0.635047	0.182271	3.02e-05	0.00044
Slc6a8	1582.12	-0.507874	0.137667	3.03e-05	0.00044
Psmc5	2698.38	-0.499094	0.134794	3.05e-05	0.000443
2310033P09Rik	350.242	-0.696716	0.20515	3.06e-05	0.000445
Dusp16	1921.84	-0.550688	0.15246	3.07e-05	0.000445
Ninl	528.866	-0.67467	0.197395	3.15e-05	0.000456
Arhgap18	132.426	0.916327	0.293317	3.16e-05	0.000458
Ube2d1	465.913	0.683838	0.200916	3.17e-05	0.000458
Hormad1	187.918	1.02755	0.34413	3.17e-05	0.000458
Ceacam20	81.7868	-1.16504	0.415427	3.19e-05	0.00046
Gtf2f1	1287.33	-0.561133	0.156631	3.21e-05	0.000463
Eral1	631.662	-0.605711	0.172695	3.26e-05	0.00047
Cmtm7	597.299	0.592009	0.167871	3.29e-05	0.000473
Cluh	3277.68	-0.6032	0.172222	3.38e-05	0.000485
Bcas3	550.386	-0.615387	0.176764	3.41e-05	0.000489
Sh3rf1	875.357	-0.521892	0.143741	3.45e-05	0.000495
Msl1	1504.3	-0.48757	0.13213	3.47e-05	0.000497
Mpdu1	937.05	-0.552308	0.154424	3.48e-05	0.000498
Atp2b1	2286.15	0.540713	0.150505	3.53e-05	0.000505
Rbis	721.677	0.818513	0.255258	3.53e-05	0.000505
Ndrg4	180.391	-0.75927	0.231802	3.56e-05	0.000509
Prdx6	4692.68	0.505453	0.13848	3.58e-05	0.000511
Exoc7	679.236	-0.61343	0.176775	3.59e-05	0.000512
Mif4gd	476.691	-0.586518	0.167003	3.59e-05	0.000512
Cltb	395.256	-0.66325	0.195245	3.6e-05	0.000512
Pex6	598.277	-0.795242	0.246411	3.62e-05	0.000514
Tead4	777.895	0.553459	0.155522	3.7e-05	0.000525
Csnk1d	3288.13	-0.501894	0.137605	3.71e-05	0.000526
Pim3	1381.07	-0.73926	0.225174	3.79e-05	0.000537
Poglut2	389.146	0.735066	0.223814	3.84e-05	0.000544
Gas7	159.898	-0.80635	0.252637	3.91e-05	0.000552
Ago1	1945.09	0.488878	0.133698	3.92e-05	0.000554
Rdm1	361.401	-0.724382	0.220368	3.99e-05	0.000563
Cdh24	168.476	-0.800878	0.251117	4.03e-05	0.000568
H2az2	754.767	-0.549696	0.155318	4.08e-05	0.000575
Usp17lc	39.5539	1.54111	0.686394	4.1e-05	0.000577
Mxra8	98.2991	-0.936204	0.310245	4.11e-05	0.000578
Brsk1	322.502	-0.771504	0.239869	4.16e-05	0.000583
Bcl3	671.605	-0.679982	0.203906	4.16e-05	0.000583
Rfng	317.266	-0.701877	0.212595	4.21e-05	0.000591
Cdh2	273.31	0.805448	0.25416	4.24e-05	0.000593
Tnk1	146.982	-0.834825	0.266505	4.25e-05	0.000594
Mbp	221.648	-0.695526	0.210363	4.27e-05	0.000597
Mkrn1	6362.77	0.50495	0.140073	4.28e-05	0.000598
Tom1l1	439.237	-0.627129	0.184338	4.29e-05	0.000598
Anks6	85.3486	-1.06104	0.374656	4.39e-05	0.000611
Glod4	1161.31	-0.502235	0.13939	4.39e-05	0.000612
Tubg1	1306.21	-0.513436	0.143317	4.4e-05	0.000613
Slco5a1	107.849	1.04111	0.364523	4.42e-05	0.000615
Rbm47	469.12	0.593845	0.172407	4.43e-05	0.000615
Nfkb2	768.545	-0.637438	0.188736	4.44e-05	0.000615
Chd6	1412.35	0.498704	0.138287	4.45e-05	0.000616
Arc	221.541	-0.793771	0.250648	4.48e-05	0.00062
Dnajb11	1077.1	0.514503	0.143887	4.49e-05	0.000621
Rnf145	1630.73	-0.484391	0.133551	4.53e-05	0.000627
Suclg2	1652.29	0.505977	0.141306	4.67e-05	0.000644
Mtrex	2758.51	0.520858	0.146571	4.67e-05	0.000645
Sh2b1	972.973	-0.575577	0.166376	4.68e-05	0.000645
Snrpe	1419.93	0.594299	0.173328	4.69e-05	0.000645
Zfp961	1739.91	0.510774	0.143126	4.73e-05	0.00065
Ggt1	203.669	-0.896852	0.296819	4.74e-05	0.000652
Limd1	871.284	-0.584528	0.169866	4.75e-05	0.000652
Dok2	59.4641	1.13673	0.421432	4.76e-05	0.000653
Fbxl19	2797.62	-0.698374	0.213455	4.76e-05	0.000653
Itpka	117.637	-1.28824	0.518476	4.79e-05	0.000656
Stim1	475.397	-0.598985	0.175404	4.8e-05	0.000657
Pdzrn3	155.544	-0.796743	0.253705	4.84e-05	0.000661
Dcaf5	793.406	-0.549882	0.157391	4.84e-05	0.000661
F2r	1046.79	0.553411	0.158692	4.85e-05	0.000661
Atp9a	505.12	-0.700019	0.214429	4.85e-05	0.000661
Pxn	1165.92	-0.580116	0.168534	4.86e-05	0.000661
Gnpda1	993.597	0.593016	0.173777	5.01e-05	0.000682
Amfr	1843.59	-0.521052	0.147444	5.03e-05	0.000684
Cc2d2a	258.104	-0.682627	0.208291	5.04e-05	0.000685
Slc7a5	6486.09	0.47671	0.131961	5.06e-05	0.000686
Vldlr	114.242	0.874038	0.288606	5.08e-05	0.000689
Nfs1	399.24	-0.604637	0.178499	5.14e-05	0.000696
Aldh18a1	1863.76	0.574022	0.167264	5.24e-05	0.000708
Atp6v1h	1036.76	0.514986	0.145719	5.24e-05	0.000708
Skap2	1165.27	0.554266	0.160038	5.27e-05	0.000712
Ica1	175.35	-0.753247	0.23761	5.28e-05	0.000712
Cxxc5	626.864	0.561816	0.162844	5.28e-05	0.000712
Hic1	53.3278	-1.19745	0.46584	5.3e-05	0.000714
Tbcc	216.884	-0.865006	0.286329	5.4e-05	0.000727
St6galnac2	68.5761	-1.05283	0.380605	5.46e-05	0.000734
Mrpl13	838.58	0.538691	0.154966	5.56e-05	0.000747
Zfp652	1905.45	-0.473669	0.131937	5.63e-05	0.000756
Pdlim4	33.4692	-1.31893	0.556338	5.72e-05	0.000767
Sp2	1073.93	-0.553177	0.160764	5.77e-05	0.000773
Nfasc	90.9194	-0.909032	0.309552	5.89e-05	0.000787
Cnot8	1009.93	-0.496136	0.14027	5.89e-05	0.000787
Pim2	223.41	0.702025	0.218959	5.89e-05	0.000787
Nudt22	108.642	-0.873865	0.293172	5.92e-05	0.00079
Cox10	850.718	-0.526007	0.151174	5.97e-05	0.000796
Sall1	2593.1	0.459536	0.127727	6.04e-05	0.000804
Cdh4	115.458	0.858084	0.286847	6.1e-05	0.000813
Sult4a1	650.802	-0.572287	0.168767	6.15e-05	0.000818
Kyat3	221.059	0.783807	0.254392	6.23e-05	0.000828
Soga1	902.661	-0.69821	0.218692	6.29e-05	0.000835
Glul	6845.35	0.495675	0.140816	6.3e-05	0.000836
Dhx9	9009.45	0.501785	0.143047	6.33e-05	0.000838
Spire2	192.728	-0.762354	0.245646	6.35e-05	0.000841
Dcxr	283.734	-0.690355	0.215733	6.37e-05	0.000843
Rap1gap2	129.193	-0.796302	0.26045	6.39e-05	0.000844
Gprc5a	1033.93	-0.51432	0.147738	6.41e-05	0.000847
Col5a2	37.9468	-1.18435	0.472109	6.51e-05	0.000858
Gjb3	1572.99	-0.484782	0.137298	6.52e-05	0.00086
Grik3	1196.66	0.523817	0.151456	6.55e-05	0.000863
Rpl32	12828.4	0.428359	0.117923	6.57e-05	0.000864
Larp1	10974.2	-0.470042	0.132287	6.64e-05	0.000873
Snx21	104.629	-0.93879	0.329342	6.76e-05	0.000888
Dennd2d	18.2967	-1.54881	0.774004	6.76e-05	0.000888
Eif1b	347.688	0.607612	0.183758	6.77e-05	0.000888
Lmo7	335.897	0.672898	0.210151	6.9e-05	0.000904
Fgf8	12.6781	1.73877	1.05638	6.95e-05	0.00091
Mvp	714.951	-0.744071	0.240031	6.98e-05	0.000912
Meg3	1306.78	0.537544	0.157385	7.01e-05	0.000916
Wdr34	366.256	-0.692869	0.218726	7.04e-05	0.000919
4930566F21Rik	126.596	1.03829	0.385407	7.06e-05	0.00092
Rmnd5b	631.513	-0.608191	0.184714	7.1e-05	0.000925
Stra8	405.675	-0.624171	0.191089	7.12e-05	0.000926
Ccn2	875.985	0.566575	0.168591	7.12e-05	0.000926
Gcc1	535.27	-0.567953	0.169247	7.19e-05	0.000934
Klhl13	2277.64	-0.571396	0.170869	7.34e-05	0.000952
1500009L16Rik	311.053	0.661374	0.206603	7.34e-05	0.000952
Ppp1r18	738.816	-0.58142	0.174778	7.35e-05	0.000953
Fam13c	333.523	0.624661	0.191861	7.37e-05	0.000955
Rpl13a	1669.25	0.477061	0.135859	7.4e-05	0.000958
Ran	6751.92	0.420857	0.116444	7.42e-05	0.000959
Hspa1a	46.996	-1.08374	0.415687	7.43e-05	0.00096
Selenok	253.728	0.747115	0.243164	7.54e-05	0.000973
Pgs1	1306.3	-0.648173	0.201909	7.62e-05	0.000983
Snx19	506.482	-0.590202	0.17876	7.63e-05	0.000983
Capn6	76.4599	0.932203	0.330943	7.67e-05	0.000987
Jpt1	2536.62	-0.533237	0.156909	7.68e-05	0.000988
Fdxr	294.068	-0.706502	0.226316	7.71e-05	0.000991
Rpain	198.735	-0.765323	0.251762	7.74e-05	0.000994
Cetn3	827.234	0.670845	0.211683	7.82e-05	0.00100267
Bok	175.648	-0.891369	0.311103	7.86e-05	0.0010075
Pkp2	1836.96	-0.453598	0.12833	7.99e-05	0.00102253
Ccnyl1	490.717	0.637105	0.198257	7.99e-05	0.00102253
Cc2d1a	963.621	-0.573069	0.172817	8.04e-05	0.00102667
Frzb	16.7784	1.63509	0.922763	8.04e-05	0.00102667
Xpo4	3565.95	0.54081	0.160405	8.06e-05	0.00102873
Ppp1r16a	409.988	-0.717263	0.231903	8.08e-05	0.00103021
Nprl3	521.627	-0.547243	0.162937	8.11e-05	0.00103172
Rhobtb3	701.844	0.669634	0.211885	8.11e-05	0.00103172
Dact1	261.582	-0.651273	0.204594	8.24e-05	0.00104736
Mapk4	431.586	0.572528	0.172987	8.25e-05	0.00104828
Kif13b	1818.83	-0.530772	0.156999	8.33e-05	0.00105686
Cnksr1	73.5542	-0.999655	0.371705	8.36e-05	0.00105956
Dag1	7528.46	-0.436534	0.122822	8.36e-05	0.00105956
Sgpl1	1655.43	0.476367	0.136898	8.37e-05	0.00106005
Gpatch8	1941.78	-0.453437	0.128761	8.4e-05	0.00106322
Gm5039	79.3424	1.28407	0.570014	8.44e-05	0.00106621
Psip1	4182.95	0.495248	0.143896	8.46e-05	0.00106792
Trim16	165.51	-0.771742	0.256909	8.46e-05	0.00106792
Zfp948	167.081	0.890984	0.314427	8.65e-05	0.00109104
Atp8b3	58.3545	-1.02273	0.387554	8.72e-05	0.00109896
Pip4k2b	2198.9	-0.487487	0.141445	8.77e-05	0.00110331
Dcc	19.3961	1.61055	0.918359	8.78e-05	0.00110445
Hoxa9	37.0022	1.37732	0.656862	8.85e-05	0.00111213
Rubcn	491.071	-0.581922	0.177771	8.87e-05	0.00111334
Fgf1	19.3021	1.65705	1.0258	8.96e-05	0.00112365
Gm26564	138.478	1.06369	0.414707	8.98e-05	0.00112606
Stt3a	4092.22	0.542043	0.162455	9.08e-05	0.00113656
Aatf	1639.23	-0.535522	0.160114	9.2e-05	0.00115081
Ppp1r3b	84.6956	-0.911974	0.327793	9.23e-05	0.00115362
Prps1	2424.21	0.479062	0.138957	9.25e-05	0.00115594
Itprip	124.392	-0.810592	0.27739	9.27e-05	0.00115731
St6gal1	193.097	0.688636	0.222663	9.28e-05	0.0011576
Snhg12	358.976	0.623282	0.19528	9.3e-05	0.00115926
Fkbp10	681.401	-0.578048	0.176982	9.32e-05	0.00115979
Sh3bp1	187.446	-0.795429	0.27061	9.38e-05	0.00116687
Swi5	1816.31	0.450517	0.128899	9.46e-05	0.00117578
Npepps	4428.09	-0.423525	0.119472	9.47e-05	0.00117578
Atg16l2	157.264	-0.785608	0.266413	9.5e-05	0.00117922
Nars	5596.4	0.460982	0.132849	9.66e-05	0.00119751
Arhgef10l	608.973	-0.742393	0.247784	9.91e-05	0.00122727
Psmd3	5437.43	-0.534166	0.16064	9.95e-05	0.00123137
Lrp8	431.124	0.559237	0.170498	9.96e-05	0.00123154
Ppip5k2	1884.94	0.533853	0.160576	9.99e-05	0.0012346
Gpsm3	58.1704	-1.06755	0.424157	0.0001	0.00123503
Tead3	226.852	-0.668882	0.215792	0.0001	0.00123522
Cry2	439.289	-0.638166	0.202955	0.000101	0.00124505
Eogt	315.162	-0.648879	0.207559	0.000102	0.00125005
Vgll3	323.865	-0.702997	0.230897	0.000102	0.001251
Mprip	4400.79	-0.469433	0.136508	0.000102	0.0012557
Glipr1	16.3085	1.50417	0.819963	0.000103	0.00126138
Dapk3	950.554	-0.610666	0.191869	0.000103	0.001265
Pycr2	1183.46	0.67131	0.217632	0.000104	0.00127625
Prdm1	90.5943	0.860537	0.305972	0.000105	0.00128387
Atp1b2	333.538	-0.696354	0.22869	0.000105	0.00128428
Gm4971	54.857	1.39938	0.706721	0.000105	0.00128632
Chchd10	2140.39	0.61567	0.19465	0.000107	0.00131125
Nudcd3	3207.05	-0.472961	0.13836	0.000107	0.00131229
Rpl31	1661.52	0.471964	0.138002	0.000108	0.00131241
Ncbp3	1611.66	-0.466925	0.136163	0.000108	0.00131308
Gm12794	19.9863	1.57738	0.95293	0.000108	0.00131856
Micall1	425.582	-0.602441	0.189423	0.000109	0.00132585
Nf2	3112.85	-0.453087	0.131327	0.00011	0.00133565
Acss2	208.091	0.676033	0.220847	0.00011	0.00133639
Sfn	609.499	-0.70118	0.232082	0.000111	0.00134585
Tbc1d8	340.889	-0.634742	0.203355	0.000111	0.00135106
Bicc1	242.414	0.653516	0.211505	0.000112	0.00135907
Zeb1	295.314	0.670344	0.219225	0.000114	0.00138628
Afp	19.6925	1.46422	0.799569	0.000115	0.00139225
Ptch1	773.639	0.530592	0.161255	0.000115	0.00139436
Gm14124	384.679	0.683687	0.225259	0.000115	0.00139436
Smpd1	316.332	-0.594004	0.186984	0.000116	0.0013988
Ptrh2	595.131	-0.528389	0.160517	0.000116	0.00140371
Foxj1	65.9347	-1.03402	0.411846	0.000116	0.00140371
Isyna1	1772.15	0.508464	0.152792	0.000117	0.00140803
Tnfrsf1a	124.153	-0.766143	0.263434	0.000118	0.00141825
Rnf187	3306.16	-0.514701	0.155347	0.000118	0.00142021
Ehd3	134.081	-0.813044	0.286311	0.000118	0.0014223
Stxbp4	337.941	-0.630305	0.202659	0.000119	0.0014223
Ppp2r5b	501.791	-0.563099	0.174673	0.000119	0.0014223
Rnf157	518.577	-0.590573	0.186006	0.000119	0.00142557
Sfrp2	375.242	0.678802	0.223812	0.000119	0.00142664
Clgn	500.771	0.554525	0.171302	0.000119	0.00142838
Gm6394	652.16	0.544795	0.167403	0.00012	0.0014286
Cox7b	2798.36	0.577979	0.180892	0.00012	0.0014286
Pcbp2	11326.7	0.461797	0.135444	0.00012	0.00143113
Polm	233.799	-0.685912	0.227359	0.000121	0.00144598
Slc25a15	1245.07	0.475348	0.140778	0.000123	0.00146587
Sh3bp4	1464.63	-0.532513	0.162957	0.000123	0.0014682
Itgb1	6483.3	0.44984	0.131364	0.000123	0.0014682
Pianp	189.127	-0.794717	0.278733	0.000124	0.00147333
Pon2	173.687	0.765317	0.264634	0.000125	0.00147924
Sbno2	902.578	-0.591915	0.187473	0.000125	0.00148894
Sphk2	735.693	-0.56523	0.176532	0.000126	0.00149805
Mark4	729.432	-0.585307	0.184912	0.000127	0.00150306
Rps21	2685.28	0.42828	0.123876	0.000127	0.00150306
Relb	413.086	-0.662573	0.218216	0.000128	0.00151364
Acbd4	193.449	-0.790236	0.277564	0.000128	0.00151364
Bmi1	523.777	0.73188	0.249702	0.000128	0.00151642
Gdf6	16.9833	1.48228	0.857714	0.000129	0.00151745
Tiparp	852.862	0.594179	0.1889	0.000129	0.00152067
Insig1	1916.25	0.456267	0.134239	0.000129	0.00152574
Nos1	558.93	-0.533886	0.164236	0.00013	0.00152905
Ky	24.463	-1.29016	0.631899	0.00013	0.00152905
Mib2	390.42	-0.729004	0.248772	0.00013	0.00153263
Car3	128.585	0.796184	0.281219	0.000131	0.0015377
Aspscr1	1332.66	-0.604813	0.193921	0.000133	0.00155845
Amot	3500.22	1.07677	0.451442	0.000133	0.00156387
Rem2	39.8033	-1.12255	0.486836	0.000134	0.00156964
Camkk1	157.96	-0.820338	0.294273	0.000134	0.00157157
H3f3a	909.114	0.488782	0.14699	0.000135	0.00157665
B4galnt3	590.792	-0.659862	0.218152	0.000135	0.00157665
Cnot1	16762.1	0.441776	0.129391	0.000135	0.00158133
Neurl1a	314.886	-0.668979	0.222329	0.000136	0.00158241
Tpt1	8923.23	0.452831	0.133519	0.000136	0.00158842
Rps11	6993.32	0.416876	0.120521	0.000136	0.00158968
Mapk8ip1	862.263	-0.593593	0.189711	0.000137	0.00159449
Afmid	38.3093	-1.13287	0.497416	0.000137	0.00159621
Gps1	2153.23	-0.464267	0.137873	0.000137	0.00159621
Snx25	475.501	0.5365	0.166265	0.000139	0.00161338
Kdf1	130.677	-0.772733	0.271585	0.000139	0.00161652
Cux2	77.9323	-0.971039	0.381911	0.000139	0.00161669
Plch1	247.76	0.625204	0.203626	0.000139	0.00161669
Patj	781.518	-0.536512	0.166351	0.00014	0.00161724
Hcfc1r1	300.991	-0.603533	0.194336	0.00014	0.00161842
Snhg3	337.2	0.772994	0.271892	0.00014	0.00161842
Septin11	7694.62	0.408072	0.11767	0.00014	0.00161842
Add2	20.1681	-1.3323	0.689579	0.000141	0.00162651
Thap12	1641.42	-0.472928	0.141517	0.000142	0.00163466
Tmem132c	40.8572	1.13313	0.501139	0.000142	0.00164047
Xylt2	823.892	-0.628719	0.205691	0.000143	0.00165007
Phldb3	18.5958	-1.3673	0.73609	0.000145	0.00167
Igf2bp1	29832.2	-0.409016	0.118343	0.000145	0.00167004
Med1	2763.3	-0.447147	0.132119	0.000145	0.00167004
Slc44a2	453.739	-0.538178	0.167698	0.000146	0.00167644
Enpep	24.3167	1.32982	0.693829	0.000146	0.00167644
Naca	6432.3	0.411351	0.119315	0.000148	0.00169105
Dbnl	1481.73	-0.509443	0.156269	0.000148	0.00169105
Tpp1	675.837	0.493341	0.14992	0.000148	0.00169105
Supt5	3456.66	-0.491122	0.149057	0.000148	0.00169105
Gpn2	475.414	-0.650297	0.21594	0.000148	0.00169376
Cd24a	624.06	0.665127	0.222786	0.000149	0.00170588
Scarb2	495.954	0.584753	0.187701	0.000151	0.00172439
Vrk2	262.855	-0.640175	0.212277	0.000154	0.00175863
Parp4	509.107	-0.536077	0.167764	0.000155	0.00176922
Ppa1	3398.56	0.420296	0.123005	0.000155	0.00176922
1700016K19Rik	19.2231	-1.43466	0.850883	0.000156	0.00177625
Plekhb2	180.185	-0.688004	0.234385	0.000157	0.00177931
Zfp984	425.302	0.662499	0.222706	0.000157	0.00178142
Obsl1	1232.68	-0.633575	0.209784	0.000158	0.00178815
Zscan4-ps1	32.9056	1.48849	1.10342	0.000158	0.00179443
Patl1	1163.07	0.46153	0.1385	0.000159	0.00179637
Dpy30	1352.49	0.497744	0.152583	0.000159	0.00179637
AA986860	62.6242	0.950553	0.376504	0.000159	0.00180409
Vps13a	1275.93	0.599901	0.195443	0.000161	0.00182565
Man2a2	364.455	-0.59011	0.191238	0.000162	0.00182708
Paics	7594.78	0.418582	0.12279	0.000162	0.00182708
Dnaic2	46.6196	-1.06717	0.460281	0.000162	0.00182868
Zdhhc15	536.066	0.635397	0.211227	0.000162	0.00182868
Rabggtb	1276.25	0.494456	0.151587	0.000162	0.00182868
Proser2	108.051	-0.872676	0.330273	0.000163	0.00182964
Wdr31	223.279	-0.686048	0.234644	0.000164	0.00184515
Nat9	191.406	-0.784464	0.282917	0.000165	0.00184994
Caskin1	104.789	-0.832284	0.30825	0.000165	0.00184994
Krt20	46.4325	-0.999667	0.411891	0.000166	0.00185907
Itgal	85.8061	-1.15817	0.539992	0.000167	0.00187008
Skil	2146.55	0.52355	0.163725	0.000167	0.00187271
Mafg	1789.7	-0.482363	0.147205	0.000167	0.00187271
Meox1	108.356	0.780503	0.281756	0.000169	0.00189035
Prdx2	2837.67	0.458024	0.137933	0.000169	0.00189352
Abhd5	470.863	0.57983	0.187646	0.00017	0.00189414
Gcat	756.109	0.613289	0.202316	0.00017	0.00189615
Kif3a	404.689	-0.572024	0.184427	0.000171	0.00190626
Cwc25	522.036	-0.520245	0.162748	0.000171	0.0019111
Fads6	121.809	-0.790819	0.287773	0.000172	0.00191814
Cdt1	4410.59	-0.555377	0.177849	0.000176	0.00196188
Dact2	755.733	-0.638705	0.214537	0.000177	0.001963
Rfx6	18.5114	1.3611	0.777641	0.000177	0.00196355
Adamts2	62.158	-0.911268	0.357403	0.000177	0.0019637
Casp3	1649.53	0.477213	0.145918	0.000177	0.00196612
Atp6ap1	909.317	0.479055	0.14673	0.000178	0.00197787
Kif1b	2743.91	-0.411598	0.121241	0.000179	0.00197787
Map3k5	239.349	-0.635367	0.213357	0.000179	0.00198448
Dpysl5	486.367	-0.573851	0.18618	0.00018	0.00199624
Dennd3	166.375	-0.747962	0.267417	0.000181	0.00199994
Drg1	3071.45	-0.453965	0.137161	0.000181	0.00199994
Dpp7	140.834	0.723831	0.255546	0.000182	0.0020076
Syt1	51.7788	1.01073	0.426743	0.000182	0.00201036
Akr1b3	2238.48	0.436206	0.130531	0.000183	0.00201254
Lzts2	596.751	-0.69599	0.242456	0.000185	0.00203558
Fat3	39.232	1.08762	0.489053	0.000185	0.00203558
Emp1	940.137	-0.555211	0.178781	0.000187	0.0020572
Lig3	2770.42	-0.434395	0.1302	0.000189	0.00207121
Nyap1	141.607	-0.853789	0.326118	0.000189	0.00207487
Rufy1	267.951	-0.628416	0.211377	0.000189	0.00207664
Slc39a14	646.039	0.526894	0.167045	0.00019	0.00208258
Llgl1	1830	-0.511553	0.160822	0.000192	0.00210067
Blmh	2832.85	-0.429135	0.128429	0.000192	0.00210067
Spns2	100.3	0.793619	0.293216	0.000192	0.00210067
Def6	297.489	-0.705106	0.247928	0.000192	0.00210067
Slfn10-ps	11.0165	-1.43215	0.976685	0.000194	0.00212064
Sema6a	260.732	-0.594799	0.196861	0.000195	0.00213091
Slc23a1	21.7178	1.25351	0.663187	0.000196	0.00214039
Kifc1	1776.74	-0.607429	0.202684	0.000197	0.00214497
Zswim1	721.152	-0.499645	0.156333	0.000197	0.00214654
Rasd2	107.781	-0.760079	0.27653	0.000198	0.00215438
Elmo3	104.839	-0.8203	0.309614	0.000201	0.00218458
Atp11c	523.957	0.670772	0.232708	0.000202	0.00219819
Nup88	2834.5	-0.420666	0.125873	0.000203	0.00220364
Sash1	1000.09	-0.479697	0.148738	0.000204	0.00221277
Crtap	754.96	0.540872	0.174104	0.000204	0.00221277
Inpp5a	971.042	-0.461362	0.141512	0.000205	0.00221877
Igf2r	1688.28	0.44864	0.136661	0.000206	0.00223565
Chrnb1	88.1218	-0.832086	0.318412	0.000211	0.00228166
Mocs3	182.023	-0.808753	0.30515	0.000211	0.00228166
Cbx2	1136.08	-0.477049	0.14814	0.000211	0.00228166
Hnrnpd	4481.73	0.581112	0.192304	0.000211	0.00228166
Slc38a10	2035.31	-0.602642	0.202013	0.000212	0.00228278
Bik	42.8999	-1.0251	0.449949	0.000212	0.00228314
Kmt2c	1724.57	0.457272	0.140335	0.000212	0.00228314
Pacsin3	174.335	-0.79459	0.297492	0.000212	0.0022841
Snhg5	583.42	0.589568	0.196185	0.000212	0.00228476
Txnrd3	274.492	0.620244	0.210292	0.000214	0.00229818
Otud7b	1438.3	-0.477145	0.148355	0.000214	0.00229984
Ablim3	36.6932	-1.08416	0.501479	0.000215	0.00230369
Znrf3	964.264	-0.465332	0.14376	0.000216	0.0023184
Zfp280c	573.173	0.677483	0.237856	0.000218	0.00233218
Klk8	68.0255	-0.920753	0.37524	0.000218	0.00233218
Stag2	2403.23	0.554445	0.18127	0.00022	0.00235396
Myh9	17834.8	-0.529589	0.170524	0.00022	0.00235396
Gm48931	15.6546	1.39434	0.998982	0.000225	0.00239928
Aoah	53.3614	1.25943	0.699532	0.000225	0.00240222
Ptbp2	366.41	0.653975	0.227543	0.000227	0.00241964
Synm	105.952	-0.7835	0.294233	0.000229	0.00243718
Pfkfb3	476.588	-0.506722	0.161469	0.000229	0.00244016
Znfx1	654.208	-0.528217	0.170604	0.000229	0.00244016
Mrpl22	570.028	-0.511225	0.163377	0.000229	0.00244016
Drg2	1713.02	-0.447568	0.137643	0.000232	0.00246666
E2f7	973.344	-0.446535	0.137403	0.000235	0.00249839
Stk17b	399.777	0.656544	0.229855	0.000237	0.00251063
Bahd1	700.326	-0.612713	0.209034	0.000237	0.00251063
Zfp930	917.882	0.664106	0.233581	0.000237	0.00251299
Cdcp1	103.147	-0.782969	0.295473	0.000238	0.00251799
Bmpr1b	25.3445	-1.19563	0.631016	0.000238	0.00251799
Gfpt1	2345.35	0.462624	0.143952	0.000239	0.00252388
Tpm1	8640.13	-0.560347	0.185386	0.000239	0.00252754
Zswim6	412.311	0.53836	0.175704	0.000239	0.00252754
Rnf135	104.625	-0.791215	0.300414	0.00024	0.0025311
Gm14820	116.963	-1.00847	1.2084	0.00024	0.0025363
Tut1	870.696	-0.529418	0.171932	0.000241	0.00253877
Cr1l	451.666	0.558916	0.184899	0.000241	0.00253978
Shroom3	1732.2	-0.528211	0.171515	0.000242	0.00255124
Atp7b	168.256	0.702249	0.253242	0.000243	0.0025515
Ost4	905.023	0.501022	0.159949	0.000243	0.0025515
Fbrs	696.7	-0.543788	0.178351	0.000243	0.00255267
Slc4a8	214.099	-0.633041	0.219274	0.000244	0.00255366
Nlk	1279.54	-0.45688	0.141926	0.000244	0.00255366
Adam10	995.992	0.555364	0.183511	0.000244	0.00255366
Gm21411	223.249	0.762198	0.285018	0.000244	0.00255774
Rras2	1012.06	0.491446	0.156055	0.000245	0.0025594
Prkcz	357.932	-0.561372	0.186368	0.000246	0.0025727
Ykt6	2128.31	-0.427923	0.13075	0.000247	0.00257669
Stx7	440.259	0.698991	0.252229	0.000248	0.00258968
Tor4a	137.348	-0.753939	0.281138	0.000248	0.00259215
Taco1	300.38	-0.585596	0.197573	0.000249	0.00259578
Rab11a	820.328	0.57567	0.193077	0.000249	0.0025973
Gse1	2298.62	-0.520696	0.168746	0.000249	0.0025973
Enpp1	48.9181	0.956822	0.409935	0.00025	0.0025973
Hoxa7	91.0468	0.848388	0.336065	0.00025	0.00259968
Ghitm	3025.79	0.499544	0.159903	0.000252	0.00262091
Trank1	79.4806	-0.885354	0.360276	0.000252	0.00262184
Ski	3002.41	-0.450006	0.139689	0.000253	0.00262892
Gas5	1271.91	0.581281	0.195989	0.000254	0.00263165
Fut8	684.053	0.550125	0.181989	0.000255	0.00263903
Afap1l2	170.804	-0.660605	0.233835	0.000255	0.00264508
Pold2	1842.22	-0.533125	0.174555	0.000256	0.00264508
Chst5	70.4002	-0.851063	0.338883	0.000256	0.00264508
Hspd1	13907.3	0.385074	0.115195	0.000256	0.00264762
Pld2	281.793	-0.639647	0.223704	0.000256	0.00264762
Abca7	189.975	-0.665067	0.236156	0.000257	0.00264762
Trim54	48.7894	-1.05143	0.491335	0.000257	0.00265255
Tapbp	778.749	-0.548531	0.181476	0.000257	0.00265277
H2-K1	631.827	-0.524623	0.171063	0.000259	0.00266681
Atp2a3	310.834	-0.676145	0.242018	0.00026	0.00267276
Birc5	2093.73	-0.432891	0.133295	0.00026	0.00267607
Sycp3	177.774	0.756247	0.284165	0.000261	0.00267985
Zkscan6	170.864	-0.662747	0.235724	0.000263	0.00270593
Cdk2ap1	348.87	0.551008	0.183103	0.000265	0.00271789
Neurl4	1219.44	-0.52837	0.173108	0.000265	0.00272107
C1s1	29.5972	-1.14459	0.592801	0.000269	0.00275195
Bicdl1	306.271	-0.683212	0.246564	0.000269	0.00275195
Arhgef16	264.826	-0.61889	0.214943	0.00027	0.0027619
Pnck	23.3507	-1.18797	0.646631	0.000271	0.00276801
Tmem135	568.999	0.522155	0.170996	0.000275	0.00281051
Kcnq1ot1	1736.04	0.671845	0.241498	0.000275	0.00281204
Capsl	59.2088	-0.98873	0.443715	0.000277	0.00282888
Ermp1	1514.78	0.438655	0.136342	0.000278	0.00283317
Palm	374.667	-0.645229	0.228674	0.00028	0.00285542
Ssr4	614.57	0.496172	0.160122	0.000281	0.00286096
Klhl9	805.811	0.536067	0.177639	0.000283	0.00288106
Hmox2	770.564	-0.46754	0.148429	0.000287	0.00291622
Tarsl2	173.543	0.658385	0.235868	0.000287	0.00291622
2610021A01Rik	794.896	0.589034	0.202179	0.000287	0.00291622
Mgll	58.2998	0.944876	0.411393	0.000287	0.00291622
Gata3	435.446	-0.559042	0.188769	0.000294	0.00298717
Agfg2	490.372	-0.668047	0.241556	0.000295	0.00299272
Uap1l1	211.87	0.709401	0.263307	0.000297	0.00300735
Mrps24	650.503	-0.501116	0.16319	0.000298	0.00301853
Hpn	126.584	-0.773654	0.299249	0.000298	0.00301853
Morc2a	3053.16	-0.408895	0.125665	0.0003	0.00302459
Gna13	2893.1	-0.425498	0.132083	0.0003	0.00302459
Trim2	411.306	0.530801	0.176305	0.0003	0.00302459
Ddx17	4884.82	0.394453	0.120221	0.0003	0.00302554
Cpeb4	557.981	-0.620527	0.218425	0.000302	0.00304322
Zfp473	638.769	-0.46954	0.15005	0.000304	0.00305824
Mrpl42	1189.87	0.57733	0.197945	0.000305	0.00306695
Arhgef40	206.263	-0.664997	0.240998	0.000306	0.00307608
Onecut2	65.5636	0.950549	0.421297	0.000308	0.00309251
Platr22	55.5645	0.942627	0.414988	0.000308	0.00309251
Dvl3	1358.83	-0.424359	0.132043	0.00031	0.00311194
Slc30a3	38.3168	-1.00231	0.46635	0.000311	0.00311647
Hnrnpdl	3259.46	0.477023	0.15356	0.000311	0.0031229
Trim37	2430.85	-0.40738	0.125595	0.000314	0.00314206
Fem1b	12033.4	-0.444098	0.140098	0.000315	0.0031517
Phldb1	811.7	-0.561566	0.191368	0.000316	0.00316637
Mcts2	351.503	0.604651	0.21185	0.000317	0.0031669
Runx3	82.6929	-0.803427	0.319788	0.000317	0.00317151
Hk1	1025.8	-0.544919	0.1838	0.000318	0.0031777
D430042O09Rik	402.639	-0.558012	0.189858	0.000319	0.0031799
Alox12	67.5072	-0.874397	0.366841	0.00032	0.00318821
Irf6	186.11	-0.6176	0.218419	0.00032	0.00318821
Zfp979	1608.78	0.507279	0.167051	0.000321	0.00319331
Rpf2	888.469	0.549501	0.186103	0.000322	0.00320001
Syncrip	4938.61	0.548326	0.185576	0.000322	0.00320009
Plekha2	1549.69	0.419056	0.130423	0.000322	0.00320144
Arhgef3	188.184	0.639481	0.229508	0.000322	0.00320188
Mrm1	244.458	-0.639593	0.229872	0.000326	0.00323671
Creb3	337.566	-0.581321	0.201334	0.000327	0.00323966
Lamc2	591.828	-0.526876	0.176197	0.000329	0.00325495
Serbp1	17317.1	0.405905	0.125553	0.000329	0.00325495
Dcakd	2541.89	-0.483514	0.157174	0.00033	0.003263
Scube2	44.7872	0.96507	0.439342	0.00033	0.00326363
Irf2bp2	1361.66	-0.462112	0.148209	0.000332	0.00327864
Dmtn	916.064	0.574926	0.19867	0.000332	0.00328329
Tmem37	78.5564	-0.84377	0.348682	0.000336	0.00331585
Ide	3665.88	0.434191	0.136956	0.000336	0.00331851
Chst8	52.0703	-0.935258	0.416584	0.000338	0.00333274
Gpr162	79.4554	-0.831423	0.34089	0.000339	0.00333431
Axin1	1687.03	-0.497144	0.163506	0.000339	0.00333431
Esyt3	185.255	-0.642595	0.23269	0.000342	0.00336505
Unk	701.449	-0.482345	0.157251	0.000342	0.00336548
Adgrl2	1668.82	-0.474691	0.154012	0.000343	0.00337194
Lin37	261.764	-0.649958	0.236607	0.000344	0.00337522
Xpot	3947.75	0.413859	0.12926	0.000347	0.00340308
Dhrs13	341.322	-0.592695	0.208255	0.000348	0.00341316
Grb2	1737.4	-0.424371	0.133463	0.000348	0.00341316
Iqsec1	1969.4	-0.457062	0.146852	0.00035	0.00342548
Plac8	49.598	-0.936195	0.420249	0.00035	0.00342576
Usp32	1859.02	-0.467758	0.15137	0.00035	0.00342576
Glrx2	255.976	0.590902	0.207586	0.000351	0.00343285
Laptm5	614.921	0.518648	0.173805	0.000354	0.00345348
Ankrd40	1306.17	-0.43166	0.136651	0.000356	0.00347267
Fat1	7980.9	0.419232	0.131695	0.000356	0.00347416
Tanc2	647.904	-0.527638	0.178159	0.000359	0.0034977
Dusp3	798.04	-0.465766	0.150977	0.000361	0.00351857
Cyp2u1	37.6053	-1.05036	0.532768	0.000362	0.00352644
Foxj2	567.34	-0.498079	0.165121	0.000364	0.00354375
Crispld2	40.9475	-0.978558	0.460969	0.000364	0.00354375
Nsmf	185.01	-0.64952	0.238206	0.000366	0.00355968
Ttc25	57.1165	-0.988503	0.470987	0.000367	0.00356207
Efs	420.648	-0.611511	0.218999	0.000369	0.00358499
H1f1	15155.2	-0.579272	0.203139	0.00037	0.00358991
Hist1h4m	235.673	0.323096	0.815477	0.000372	0.00360917
Prkcd	680.166	-0.471688	0.153999	0.000373	0.00361515
Tubd1	177.899	-0.641589	0.234684	0.000374	0.00362122
Ticam1	176.636	-0.621123	0.224247	0.000375	0.00362822
Slc22a5	150.546	-0.66073	0.244887	0.000376	0.00363622
Ccdc184	65.8065	-0.852151	0.361391	0.000378	0.00364857
Pdcd4	457.125	0.579549	0.203777	0.000378	0.00365342
Tubb4a	48.7567	-0.941424	0.43148	0.000379	0.00365475
Dph1	307.163	-0.580836	0.204469	0.00038	0.0036588
Ankrd44	210.741	-0.656596	0.243073	0.000381	0.00366979
Pycr1	479.233	0.551994	0.190736	0.000382	0.00367861
Gsr	4009.8	0.388544	0.120639	0.000384	0.00369518
Sec23a	1582.47	0.48413	0.159854	0.000384	0.00369518
Fkbp3	3045.52	0.573702	0.201487	0.000388	0.00372698
Serinc2	95.767	-0.753715	0.298716	0.00039	0.00374602
Pltp	398.203	-0.537303	0.18435	0.000392	0.00376547
Cgref1	128.599	-0.684966	0.259408	0.000393	0.00377151
Gm26542	35.3965	-1.02928	0.522375	0.000397	0.00380199
Ssr3	4788.38	0.531335	0.181853	0.000398	0.00381461
Myh6	94.6535	-0.784539	0.318919	0.000399	0.00382136
Glb1	642.285	0.481095	0.159258	0.000402	0.00384726
H4c12	3057.93	-0.491624	0.163926	0.000402	0.00384726
Pmepa1	391.153	0.565114	0.198271	0.000405	0.00386742
Rps28	2922.49	0.401152	0.126107	0.000405	0.00386795
Gm16233	17.3093	1.18243	0.752087	0.000408	0.00389698
Ephb3	564.19	0.551465	0.191986	0.00041	0.00391373
Ndrg1	307.289	-0.549369	0.191073	0.000412	0.00392816
Gbp2b	221.612	-0.652848	0.243495	0.000413	0.00392847
Pard6a	198.776	-0.635484	0.234305	0.000413	0.00392886
Snrnp25	383.98	-0.5948	0.213459	0.000414	0.0039361
St3gal5	406.923	-0.540478	0.187043	0.000416	0.00395751
Fahd2a	57.9166	-0.912173	0.414882	0.000417	0.00395801
Fam25c	147.694	-0.824091	0.347587	0.000417	0.00395801
Usp17lb	39.1945	1.0442	0.548134	0.00042	0.00398653
Edem2	525.499	-0.519668	0.177513	0.000422	0.00399376
Sepsecs	371.71	0.526792	0.180836	0.000422	0.00399376
Icam1	646.892	-0.571121	0.202268	0.000424	0.00401701
Tpd52	1138.43	0.459146	0.150579	0.000425	0.0040237
Tnfrsf12a	323.615	-0.521984	0.178771	0.000426	0.0040237
Sec63	938.903	0.510678	0.173568	0.000426	0.00402862
Arf4	2854.4	0.520406	0.178177	0.000429	0.00404834
Wdr6	3342.41	-0.462769	0.152327	0.00043	0.00406295
Trpm7	2303.04	0.534155	0.184746	0.000431	0.00406528
Olig3	30.777	1.05184	0.562116	0.000432	0.00407385
Rps27	4448.46	0.415088	0.132478	0.000434	0.00408662
Zswim8	1638.78	-0.474421	0.157587	0.000435	0.0040969
Ktn1	3106.77	0.419535	0.134383	0.000437	0.00411239
Creb5	131.348	-0.691883	0.266985	0.000437	0.00411239
Rnf169	1312.78	-0.431459	0.139323	0.000439	0.00412158
Spp1	1916.79	-0.577392	0.206187	0.000439	0.00412424
Kansl1l	81.0947	0.791127	0.328188	0.00044	0.00413329
Apc2	72.6947	-0.843717	0.365063	0.000441	0.00413366
Tram1	2412.41	0.49821	0.168487	0.000441	0.00413683
Bmf	350.583	-0.572744	0.204148	0.000444	0.00416203
Ubap1	1175.36	-0.427226	0.137764	0.000445	0.00416503
Tom1l2	313.031	-0.553991	0.195029	0.000447	0.00417793
Adcy7	191.354	-0.61057	0.223594	0.000448	0.00418926
Ube2h	1234.5	-0.422927	0.136096	0.000448	0.00418926
Aqp3	607.884	-0.713665	0.280648	0.00045	0.00419776
Dab2ip	2403.96	-0.510342	0.17448	0.000452	0.00421128
Cyth4	24.3199	-1.1141	0.65984	0.000452	0.00421128
Lsm6	768.819	0.480047	0.160698	0.000452	0.00421128
Tspan13	517.381	0.500162	0.169818	0.000452	0.00421302
Tmem130	45.0669	-0.912243	0.422513	0.000455	0.00423417
Brat1	514.809	-0.543949	0.190573	0.000455	0.00423544
Hnrnpk	13500.3	0.430422	0.139523	0.00046	0.00427138
Numa1	4234.42	-0.480663	0.161343	0.000462	0.00429196
Zcchc18	132.34	-0.672484	0.258198	0.000466	0.00432254
Map2k3	1184.58	-0.481399	0.161878	0.000468	0.00433743
Ranbp1	3330.42	0.400777	0.127667	0.000468	0.00433743
Cdc6	2097.95	-0.431348	0.140257	0.000471	0.00436707
Map3k14	109.264	-0.743151	0.300593	0.000472	0.00436948
Lpar1	488.936	0.532042	0.185708	0.000475	0.00439353
Got1l1	54.3904	-0.857583	0.381241	0.000478	0.00442521
Rpl19	6557.98	-0.432607	0.14106	0.000481	0.00444326
Fbxw9	563.638	-0.557462	0.198414	0.000481	0.00444691
Ubox5	604.858	-0.462753	0.154079	0.000482	0.0044503
Btg2	1213.08	-0.438084	0.14347	0.000484	0.0044649
Ttn	593.925	0.649086	0.246554	0.000486	0.00447744
Elac2	2110.63	-0.469647	0.157281	0.000487	0.00448363
Inpp5k	318.967	-0.522992	0.181892	0.000487	0.00448363
Flrt2	72.6012	0.855658	0.381291	0.000489	0.00449923
Trp73	86.8769	0.799021	0.339813	0.000493	0.00453838
Hnrnpu	21777	0.421138	0.136677	0.000495	0.00455067
Gmpr	123.9	-0.710608	0.282706	0.000495	0.00455067
Mtus1	804.044	0.443802	0.146342	0.000498	0.00457391
Erh	809.173	0.518995	0.180461	0.000499	0.00457391
Plec	3374.83	-0.555007	0.198092	0.000501	0.00459058
Arl4c	1246.95	-0.518633	0.180423	0.000502	0.00459917
Washc5	3116.44	0.394312	0.125968	0.000503	0.00460685
Tcf4	814.391	0.457326	0.15238	0.000504	0.00460685
Memo1	899.439	0.584529	0.213188	0.000504	0.00460685
Tfip11	1261.23	-0.488505	0.166449	0.000505	0.00461906
Zfyve27	440.614	-0.538236	0.190043	0.000506	0.00461954
9530068E07Rik	643.727	-0.476405	0.161041	0.000508	0.00463966
Tdrkh	244.182	-0.575757	0.208928	0.000509	0.00463966
Plekha8	2541.8	0.41037	0.132617	0.00051	0.00464783
Sub1	3590.52	0.421471	0.137279	0.000513	0.0046709
Arpin	213.421	-0.588074	0.21558	0.000515	0.00468694
Slc25a1	1169.17	0.439478	0.145025	0.000517	0.00470593
Rps6ka6	8955.04	-0.530147	0.186598	0.000518	0.00470829
Zfp809	432.733	0.552338	0.197555	0.000518	0.0047114
Sumo3	1851.85	0.393193	0.125919	0.00052	0.00472348
Coil	1026.16	-0.439352	0.145189	0.000525	0.00476457
Lnx1	18.1409	-1.13752	0.761965	0.000525	0.0047661
Acot11	184.738	-0.624218	0.23551	0.000528	0.00478558
Parp8	56.2072	0.835667	0.371172	0.000528	0.00478823
Peg10	160995	-0.587396	0.215951	0.000529	0.00479154
Srsf7	3803.68	0.400065	0.128913	0.00053	0.00479422
Ccnb1ip1	301.692	0.602962	0.224197	0.00053	0.00479422
Epha7	120.086	0.754701	0.313855	0.000534	0.0048246
Terf1	1156.84	0.43529	0.143743	0.000536	0.00483653
Gramd2	93.3933	-0.754136	0.313666	0.000536	0.00483653
Impa2	1072.57	0.452302	0.15123	0.000539	0.00486267
Kif3c	275.423	-0.567384	0.2063	0.000544	0.00490282
Aurkb	1567.14	-0.454872	0.152613	0.000547	0.0049317
Serpini1	86.5974	0.776547	0.329997	0.000548	0.0049317
Med13l	3516.11	-0.419817	0.13754	0.00055	0.00494784
B4galt1	848.112	0.443654	0.147766	0.00055	0.00495175
Zkscan17	1461.64	-0.451713	0.151368	0.000553	0.00496908
Alkbh4	266.651	-0.563144	0.204556	0.000553	0.00497052
Sec14l4	29.2826	-0.994665	0.532161	0.000554	0.00497496
Slc16a3	661.25	-0.517407	0.18188	0.000555	0.00498341
Prtg	6616.92	0.447217	0.149497	0.000557	0.00499226
Ak4	2028.89	0.433417	0.143525	0.000558	0.00499798
Tob2	588.263	-0.494808	0.171206	0.000558	0.00500242
Tars	3217	0.391616	0.126275	0.000564	0.00504906
Enc1	1783.28	0.401071	0.130149	0.000566	0.00506099
Cuedc1	549.585	-0.534197	0.190544	0.000567	0.0050686
Gpatch1	488.143	-0.512054	0.179848	0.000571	0.00509937
Xaf1	171.105	-0.817702	0.362858	0.000573	0.00511827
Zp3	62.9065	-0.967411	0.504552	0.000574	0.00512305
Tarbp1	1275.59	0.470973	0.160772	0.000578	0.00515739
Wwc2	3854.13	-0.426407	0.141062	0.000579	0.00516087
Mapre3	99.2536	-0.712426	0.290797	0.000584	0.00520325
Mmgt2	207.236	-0.586095	0.217927	0.000584	0.00520325
Nub1	1618.33	-0.41629	0.136958	0.000587	0.00522187
Ppib	2212.88	0.40891	0.133872	0.000587	0.00522187
Sat1	591.468	0.473243	0.162212	0.000592	0.00525762
Zfp352	18.5519	1.13299	0.905488	0.000592	0.00526214
Rps26	8127.58	0.388464	0.125642	0.000594	0.00526712
Rab5c	2074.05	-0.386935	0.125028	0.000594	0.00526712
Dusp9	4245.06	-0.46508	0.15855	0.000594	0.00526712
Sacs	1329.55	0.487605	0.168986	0.000594	0.00526712
Kansl3	1191.38	-0.460252	0.15645	0.000598	0.00529133
Bptf	5856.97	-0.368024	0.117645	0.0006	0.00530653
Stmn1	528.278	0.479842	0.165525	0.0006	0.00530778
Rpl35	2052.52	0.416932	0.137618	0.000604	0.00533541
Mlycd	198.745	-0.655888	0.25788	0.000605	0.00534639
Hspa9	14920.3	0.359237	0.114359	0.000606	0.00534825
Dusp18	185.455	-0.603682	0.228431	0.000606	0.00534825
Nipal3	251.145	-0.591744	0.222036	0.000608	0.00536035
Plekhd1	113.389	-0.728818	0.303596	0.000613	0.00540541
Spcs3	3474.49	0.479492	0.165875	0.000617	0.00543592
Tln2	1305.12	0.490358	0.171006	0.000618	0.00543592
Sms-ps	154.741	0.667926	0.265924	0.00062	0.00545896
Tsr1	3793.74	-0.372466	0.119799	0.000622	0.00546505
Cnst	432.446	-0.503011	0.177241	0.000623	0.0054723
Prkd2	176.949	-0.620611	0.238696	0.000624	0.00547958
Tmem106a	75.0784	-0.761731	0.327146	0.000627	0.00550251
Tecr	1859.79	0.397113	0.129877	0.000628	0.00551031
Rnf208	71.9945	-0.821257	0.372144	0.000629	0.00551031
Snhg4	477.854	0.535353	0.193461	0.000629	0.00551055
Usp22	5708.56	-0.368473	0.118372	0.000629	0.00551193
Adgrg6	37.864	0.934668	0.481022	0.000636	0.00556206
Gosr1	785.327	-0.477529	0.165501	0.000636	0.00556206
Fbxo2	108.194	-0.786252	0.345826	0.000636	0.00556271
Lrrc45	162.788	-0.683084	0.276377	0.00064	0.00559354
Cd74	97.7454	-0.7438	0.316089	0.000644	0.00561896
Tbrg4	2752.42	-0.470378	0.162408	0.000645	0.0056249
Cyba	362.743	-0.55044	0.201801	0.000646	0.00562945
Cbx4	139.765	-0.682992	0.276697	0.000646	0.00562959
Mok	125.982	-0.714036	0.296401	0.000646	0.00562959
Zfp36l2	820.566	0.452952	0.154472	0.000647	0.00563311
Fgd1	2892.75	-0.480393	0.167225	0.000649	0.00564638
Trdmt1	143.155	0.661235	0.263654	0.00065	0.00564803
Dnajb1	1804.62	-0.406488	0.134335	0.000655	0.00568841
Hmces	669.116	-0.462935	0.159242	0.000655	0.00568841
Ccdc3	138.318	0.736988	0.312431	0.000656	0.00569497
Rbm3	3110.17	0.377884	0.122624	0.000658	0.00570312
Asphd2	118.203	-0.682307	0.277011	0.000658	0.00570312
Vps50	1019.71	0.439377	0.14866	0.000659	0.00570312
Tns4	68.2279	-0.784412	0.346628	0.000659	0.00570312
Rpl39l	72.8828	1.01398	0.593155	0.000659	0.00570312
Supt6	4181.77	-0.395666	0.129962	0.000662	0.00572778
Zfp266	1218.29	0.551781	0.203299	0.000667	0.00576348
Pdha1	8063.04	0.391769	0.128449	0.000667	0.00576419
Med13	4132.64	-0.483255	0.169158	0.000669	0.00577748
Tent5b	145.664	-0.708855	0.294669	0.00067	0.00577823
Tril	37.118	0.962927	0.523145	0.000671	0.00578133
Men1	1422.7	-0.448885	0.153224	0.000671	0.00578133
Cbx6	1203.59	-0.452914	0.155107	0.000673	0.00579586
Inpp5e	298.019	-0.522032	0.188507	0.00068	0.00585467
Acsf2	288.683	-0.54873	0.202237	0.000681	0.00585995
Osbpl3	268.945	-0.540452	0.197992	0.000683	0.00586946
Hmox1	3514.35	-0.373034	0.121141	0.000684	0.00587385
Cachd1	393.496	0.532644	0.194106	0.000686	0.0058946
Nus1	1731.4	0.443207	0.151051	0.000687	0.00589745
Slc3a2	3837.4	0.404552	0.134228	0.00069	0.00591786
Pak6	71.77	-0.831253	0.387731	0.000691	0.00592104
Vps35	6958.49	0.450748	0.154587	0.000692	0.00592861
Mfn2	955.02	-0.46422	0.160898	0.000696	0.00595788
Sc5d	988.583	0.574182	0.21649	0.0007	0.0059905
Bod1	941.052	-0.454537	0.156717	0.000708	0.00605661
Arid5a	106.584	-0.709608	0.297839	0.000709	0.00606015
Spred3	85.3828	0.731556	0.312816	0.00071	0.00606817
Grk3	195.725	-0.595321	0.228563	0.000711	0.00606817
Trib1	275.954	0.551647	0.204974	0.000714	0.00609708
Zfp738	195.558	0.726029	0.309355	0.000715	0.00609921
Wt1	73.4058	-0.740468	0.319641	0.000718	0.00612185
Tjp3	139.676	-0.700496	0.292598	0.000721	0.00613947
Kctd15	493.755	-0.490336	0.174043	0.000722	0.0061398
Slc38a1	4050.32	0.371255	0.121075	0.000722	0.0061398
Ppp1r13l	311.663	-0.572719	0.216632	0.000724	0.00615485
Borcs6	136.843	-0.697565	0.290899	0.000724	0.00615485
Gna15	111.624	-0.760556	0.334942	0.000728	0.0061817
Itpkc	367.388	-0.561941	0.211041	0.00073	0.00619753
Scamp5	568.871	-0.474971	0.166866	0.00073	0.00619753
Clint1	2501.37	-0.382644	0.125893	0.000733	0.00621053
Nhsl1	632.822	-0.446942	0.153813	0.000733	0.00621053
Fndc3a	1566.61	0.431221	0.146733	0.000734	0.00621767
Samd10	156.558	-0.621605	0.244796	0.000738	0.00624895
Ifi30	499.62	0.522	0.190402	0.00074	0.00625974
Cep112	151.314	-0.628076	0.248757	0.000742	0.00627141
Gm38394	1807.59	0.480362	0.1698	0.000744	0.00628107
Agap3	950.814	-0.532682	0.196041	0.000744	0.00628107
Esrp2	265.158	-0.556508	0.20862	0.000744	0.00628107
Ascc3	1706.97	0.490808	0.174961	0.000746	0.00629734
Rnf40	1817.67	-0.486479	0.172856	0.000747	0.00629797
Phlda3	1037.92	-0.536895	0.198536	0.000753	0.00634674
Lrrc8e	30.8577	-0.941926	0.515525	0.000755	0.00636194
Gm10130	268.55	0.537842	0.199184	0.000758	0.00637846
Emilin1	174.133	-0.645013	0.259729	0.000759	0.00638292
Xylb	168.55	-0.620404	0.245111	0.00076	0.00639373
Map2k4	2112.91	-0.446205	0.154144	0.000762	0.00640634
Rtn4	6218.47	-0.401257	0.134234	0.000763	0.0064119
Rap2c	910.774	0.536221	0.198632	0.000767	0.00643669
Dgke	537.689	-0.538786	0.199991	0.000767	0.00643669
Calcoco2	1103.52	-0.472561	0.166744	0.000771	0.00646572
Wdr91	852.792	-0.502393	0.181426	0.000772	0.00647207
Dner	19.4448	1.04518	0.710839	0.000774	0.00648047
Prpf8	17838.2	-0.351056	0.113879	0.000774	0.00648047
Eny2	545.044	0.546179	0.204178	0.000775	0.00648681
Abhd2	2455.57	-0.38541	0.127859	0.000781	0.00652877
Atm	1468.65	0.43608	0.149962	0.000783	0.00654352
Chst11	93.6833	-0.722321	0.31171	0.000786	0.00656299
Ift81	267.043	-0.518411	0.190015	0.000788	0.00657589
Dnmt3b	3138.84	0.42207	0.143937	0.000797	0.00664573
Fam161b	62.4318	-0.786	0.36072	0.000797	0.00664573
Lbhd1	195.22	0.582738	0.225143	0.000802	0.00667863
Foxk2	2197.15	-0.384169	0.127709	0.000803	0.00668788
Vdac2	4207.26	0.391363	0.130803	0.000808	0.00672049
Espl1	3997.1	-0.470852	0.166939	0.000813	0.00676468
Kctd16	10.9602	1.02906	0.937956	0.000815	0.00677551
Sdhd	1454.63	0.427619	0.146796	0.000816	0.00677907
Tmc7	151.973	0.638333	0.258494	0.000818	0.00679076
Zfp111	426.169	0.482835	0.172959	0.00082	0.00680803
Ccdc57	86.8081	-0.733127	0.321917	0.000822	0.00681808
Trim7	64.2892	-0.850419	0.422408	0.00083	0.00687694
Polr3g	1535.1	0.462627	0.163381	0.000831	0.00688112
Pgk1	3037.48	0.365116	0.120313	0.000831	0.00688508
Myd88	178.339	-0.611326	0.242923	0.000834	0.00689994
Clspn	1418.7	-0.431545	0.148937	0.000834	0.00690081
Sik3	1049.73	-0.414745	0.141431	0.000836	0.00691498
Edc3	1001.38	-0.423942	0.145698	0.000845	0.00698139
Zfp397	457.088	0.607123	0.24098	0.000847	0.00699324
Pip5k1a	1008.16	-0.400497	0.135385	0.000847	0.00699324
Mpg	334.052	-0.494473	0.179463	0.000848	0.00699652
Vbp1	1685.27	0.545762	0.206383	0.000851	0.00701334
Sypl	905.896	0.541405	0.204393	0.000863	0.00710814
Ppfia3	121.598	-0.723492	0.317799	0.000865	0.00712436
Timm9	249.822	0.532139	0.199512	0.000866	0.00712764
Zfas1	452.14	0.502608	0.184084	0.000867	0.00713192
Slc22a21	41.261	-0.850762	0.427548	0.000868	0.00713425
Gm29695	71.3708	0.815286	0.393593	0.000875	0.0071871
Stk36	82.2104	-0.738583	0.329703	0.000876	0.00719208
Aldh5a1	331.492	-0.49666	0.181318	0.000878	0.00720377
Malt1	292.488	0.593309	0.234156	0.00088	0.00722088
Cfap36	454.304	-0.493438	0.179806	0.000883	0.00723692
Pabpc1	35359.5	0.352116	0.115831	0.000885	0.00725455
Oas3	74.4615	-0.725852	0.320949	0.000887	0.00726233
Nt5m	120.009	-0.681468	0.289679	0.000887	0.00726233
Rps25	4539.01	0.403277	0.137299	0.000889	0.00727399
Ogt	3527.68	0.475788	0.171136	0.00089	0.00727441
Cdo1	101.006	0.733384	0.326772	0.00089	0.00727441
Sacm1l	1025.8	0.562721	0.217143	0.000895	0.00730584
Golga7	1425.45	0.475763	0.171258	0.000896	0.00731245
Tubb3	1220.1	-0.426203	0.147703	0.000898	0.00732281
Ehbp1	550.161	-0.458961	0.163141	0.0009	0.00734043
Gpr179	13.2647	-0.980923	0.952301	0.000902	0.0073476
Ifnlr1	87.1971	-0.703659	0.306326	0.000911	0.00741351
Epb41l4aos	110.325	0.714138	0.313871	0.000911	0.00741351
Foxa1	32.9159	0.888905	0.477155	0.000913	0.00742874
Bzw1	7846.26	0.432548	0.150944	0.000915	0.00743717
Ildr1	399.4	-0.590419	0.233754	0.000916	0.00743717
Abi3	12.3596	-1.02618	0.862494	0.000916	0.00743717
Zwint	2734.62	-0.398956	0.135848	0.000916	0.00743717
Klf8	1203.97	0.469336	0.168551	0.000917	0.00743809
Pitpnm1	149.041	-0.665495	0.280573	0.000918	0.00744319
Atp5j2	1216.84	0.401281	0.136925	0.00092	0.00745119
Phlpp2	733.913	-0.416947	0.143897	0.00092	0.00745119
Cobl	5091.51	-0.498611	0.183506	0.000926	0.00749306
Topbp1	3968.74	0.359229	0.119251	0.000927	0.00750104
Pfkfb4	83.1642	-0.752315	0.34417	0.000929	0.0075156
Slc9a3r2	279.471	-0.60823	0.244978	0.000932	0.00753302
Gm18983	31.2577	1.02619	0.805428	0.000934	0.00754012
Eif2b2	722.497	-0.480293	0.174383	0.000934	0.00754174
Dhrs3	84.3076	0.703648	0.308415	0.000947	0.00764001
Cntn2	227.942	-0.579648	0.228577	0.000948	0.00764283
2810408I11Rik	81.6638	0.772578	0.362359	0.000949	0.00764804
Rnh1	835.346	-0.540091	0.206366	0.000954	0.00768417
Ccdc97	823.706	-0.495947	0.182923	0.000959	0.00771732
Atl2	1436.72	0.448231	0.159215	0.000962	0.00773654
Fam214b	128.205	-0.642177	0.267377	0.000962	0.00773654
Mettl16	2792.7	-0.361463	0.120635	0.000963	0.00774079
Znrf2	1848.01	0.41543	0.14401	0.000967	0.00777005
Vav3	65.9754	-0.746671	0.342554	0.000971	0.00779207
Rilpl2	103.294	-0.728562	0.328471	0.000973	0.00780396
Dlg5	1886.32	-0.431075	0.151479	0.000983	0.00788216
Aldh3a2	893.522	-0.421767	0.147215	0.000986	0.00790193
Cox7c	664.233	0.459317	0.165073	0.000986	0.00790243
Nfkbil1	140.284	-0.660059	0.280359	0.00099	0.00792464
Zfp560	66.8859	0.811252	0.401357	0.000991	0.00793364
Farsb	2859.61	0.384282	0.130636	0.000993	0.00794094
Setd7	1687.31	-0.376925	0.127544	0.000997	0.00796798
Eif4ebp1	4789.42	0.371991	0.125534	0.00100249	0.00800965
Dtx3l	318.049	-0.517416	0.195424	0.00100667	0.00803502
Chdh	63.9308	-0.75644	0.353144	0.00100721	0.00803502
1190007I07Rik	88.4364	0.722074	0.325646	0.0010073	0.00803502
Uts2r	17.9851	-0.988238	0.683785	0.00100942	0.00804469
Strip2	72.9512	0.773094	0.36759	0.0010096	0.00804469
Slc25a19	263.37	-0.512894	0.193105	0.00101108	0.00805125
Krt18	11754.7	-0.884409	0.486981	0.00101151	0.00805125
Hoxc8	11.2384	1.00668	0.82607	0.00101278	0.00805703
Asxl2	1403.08	0.418564	0.146253	0.0010167	0.00808384
Pycrl	470.105	-0.491147	0.18179	0.00101746	0.00808556
Phykpl	213.442	-0.54864	0.212962	0.00101808	0.00808617
Atp1b3	2151.84	0.434027	0.153545	0.00102158	0.00810958
Scarf1	22.883	-0.958434	0.614241	0.00102668	0.00814364
Lratd2	247.709	0.526619	0.200942	0.00102697	0.00814364
Acat2	1327.92	0.393232	0.135066	0.00103041	0.0081615
Adap1	400.754	-0.571369	0.226416	0.00103064	0.0081615
Adrm1	1448.58	-0.478899	0.175778	0.00103088	0.0081615
Ahnak	10681.3	-0.382404	0.130386	0.00103311	0.00817478
Prpf6	2234.52	-0.458903	0.165847	0.00103649	0.00819714
Arglu1	1223.71	0.448488	0.160924	0.00104646	0.00827153
Sema4f	215.431	-0.580603	0.232509	0.0010507	0.00830064
Plekhh3	108.301	-0.682321	0.298737	0.00105252	0.0083106
Zfp322a	747.589	0.528261	0.202554	0.00105458	0.00832237
Adrb3	186.244	-0.602458	0.246084	0.00105949	0.00835669
Mbnl3	520.445	-0.578446	0.231555	0.00106125	0.00836611
Mospd1	151.611	0.704316	0.315522	0.00106575	0.00839376
Utp6	2932.34	-0.372513	0.126579	0.00106589	0.00839376
Alyref	2693.98	-0.381648	0.130533	0.00106839	0.00840895
Ttll7	53.6657	-0.796386	0.394241	0.00107141	0.00842826
Mrpl12	2183.57	-0.483648	0.179114	0.00107359	0.00844089
9230112E08Rik	43.7588	0.84943	0.452057	0.00107754	0.00846744
Cited1	457.694	0.543491	0.211816	0.0010824	0.0085011
Snhg1	1076.35	0.492071	0.183719	0.00108349	0.00850517
Zfp697	108.127	-0.626596	0.26229	0.00108486	0.00851137
Lsp1	67.7804	-0.734652	0.340521	0.00108738	0.00852661
Arrdc3	1452.86	0.48316	0.179321	0.00109578	0.00858794
Hmgn1	4201.1	0.357233	0.120588	0.00110188	0.00863118
Apba1	33.9909	-0.853997	0.461038	0.00110447	0.00864694
Ccdc80	24.8099	-0.918858	0.557785	0.00110658	0.00865884
Mgat5	481.12	-0.451507	0.16352	0.00110844	0.00866883
Nr4a1	525.192	-0.517517	0.198004	0.00111035	0.00867629
Sh3pxd2a	917.955	-0.454523	0.165053	0.00111057	0.00867629
L2hgdh	720.341	0.468618	0.172174	0.00111241	0.00868606
Zfp623	262.235	0.526017	0.20282	0.00111507	0.00870048
Rab11fip1	2383.33	-0.416399	0.1468	0.00111543	0.00870048
Camk2n1	114.136	0.667694	0.291457	0.00111839	0.00871899
Endov	206.964	-0.603226	0.248727	0.0011227	0.00874792
Rps17	3269.51	0.383828	0.132256	0.00112735	0.00877508
Chek2	605.404	0.44338	0.159855	0.00112737	0.00877508
Atic	4610.75	0.35501	0.119999	0.00113116	0.00879993
Gga2	2764.95	0.400626	0.139982	0.00114494	0.00890246
Eya2	29.2347	-0.883917	0.50852	0.00114912	0.00893031
Fyco1	558.252	-0.458073	0.167601	0.00115371	0.00896126
Mlx	656.585	-0.416558	0.147559	0.00116133	0.00901568
Shisal1	187.913	-0.583825	0.238092	0.00116744	0.00905837
Nfib	280.956	0.625333	0.264624	0.00116989	0.00907264
Fbxo41	55.1759	-0.771226	0.378722	0.00117759	0.00912753
Tceal5	94.4718	-0.672607	0.29773	0.00117981	0.00913996
Unc93b1	63.6517	-0.732471	0.34452	0.00118194	0.0091517
Psmd4	2519.1	-0.451985	0.165197	0.00119122	0.00921869
Rhou	828.988	-0.406415	0.143289	0.00119253	0.00922406
Rpusd3	390.279	-0.524914	0.204068	0.00119319	0.00922433
Psmb3	2055.78	-0.398787	0.139942	0.0012037	0.00930067
Sbf1	2392.08	-0.448153	0.163536	0.00120634	0.00931623
Zcchc24	202.515	0.579336	0.236542	0.00120816	0.00932539
Rps13-ps1	1523.96	0.419514	0.149659	0.00120964	0.00933193
Top2b	1980.13	0.475137	0.177434	0.00121297	0.00935278
Wnt7b	240.237	-0.519464	0.201618	0.00122016	0.0094033
Akt1	1636.61	-0.469798	0.174824	0.00122225	0.00941152
Tns3	6413.12	-0.384184	0.133611	0.0012225	0.00941152
Neurl1b	110.421	-0.645825	0.280515	0.00122324	0.00941237
Apbb1	493.738	-0.489542	0.18536	0.00122848	0.00944772
Pkd2	449.2	0.460177	0.170033	0.00123152	0.00946615
Ahsa2	474.389	-0.438427	0.159184	0.00123536	0.0094908
Zfp65	353.585	0.572487	0.233134	0.00123606	0.00949126
Mtss2	1146.33	-0.438973	0.159649	0.00124794	0.00957745
Slirp	672.577	0.499339	0.191109	0.00125056	0.00959257
Cdk4	5705.75	0.409606	0.145789	0.00126691	0.00971292
Ssbp3	3213.16	-0.359647	0.123444	0.00126756	0.00971292
Crls1	490.78	0.527492	0.2073	0.00126976	0.00972474
Inka1	41.0322	-0.831456	0.452664	0.00127126	0.00973123
Nup205	7360.74	0.340251	0.115371	0.00127248	0.00973266
Hells	5571.81	0.483601	0.183028	0.00127277	0.00973266
Rasal1	82.7352	-0.751911	0.367403	0.00127354	0.0097335
1700017B05Rik	1544.18	-0.430491	0.155905	0.00127557	0.00974326
Snrpd3	1449.77	0.464045	0.172792	0.00127613	0.00974326
Adamts3	44.4229	0.794102	0.409683	0.00127696	0.00974458
Vegfc	312.711	0.564554	0.229551	0.00128257	0.0097823
Ascl2	311.286	-0.551148	0.221528	0.00128544	0.00979914
Dock5	1024.47	0.389626	0.136842	0.00128724	0.00980786
Nt5c3b	525.825	-0.425375	0.153716	0.00129621	0.00987107
Sema4d	849.08	-0.439419	0.160631	0.0012974	0.00987505
Elf3	983.495	-0.499679	0.192283	0.00129967	0.00988724
Pmp22	736.063	-0.525683	0.207044	0.00130465	0.00992002
Dnajb2	204.581	-0.558395	0.2264	0.00130547	0.0099212
Orai1	492.567	-0.477708	0.180519	0.0013074	0.00993073
Osbpl6	66.5477	0.707178	0.330574	0.0013095	0.00994155
Ahdc1	2518.27	-0.476313	0.17991	0.00131493	0.00997426
Epb41l1	946.242	-0.463493	0.173169	0.00131515	0.00997426
Rrp36	478.771	-0.46193	0.172374	0.00131621	0.00997717
Anxa5	270.713	0.488376	0.186472	0.00131914	0.00999307
Ccng1	6134.34	-0.47002	0.176664	0.00131972	0.00999307
Rtn1	302.471	-0.502589	0.194306	0.00132034	0.00999307
Aar2	756.951	-0.461628	0.172326	0.00132271	0.0100059
Gemin7	362.537	0.478293	0.181127	0.00132393	0.01001
Pygo2	1047	-0.454553	0.168751	0.00132752	0.0100321
Rgs14	22.6417	-0.906003	0.585111	0.00133053	0.0100496
Zfp608	320.876	0.54021	0.21615	0.00133205	0.010056
Commd3	441.234	0.46102	0.172247	0.00133709	0.0100889
Sphk1	24.157	-0.905443	0.586242	0.00134004	0.0101009
Poldip2	1698.35	-0.392867	0.138956	0.00134004	0.0101009
Psmd11	5693.03	-0.33961	0.115783	0.00134377	0.0101238
Synrg	1165.23	-0.386096	0.135924	0.00134461	0.0101249
Hebp1	490.458	0.493499	0.189867	0.00135072	0.0101658
Mfsd6	77.1039	-0.711276	0.336208	0.00135293	0.0101773
Map3k12	444.954	-0.495437	0.191148	0.00136188	0.0102394
Oas1a	69.1735	-0.844485	0.481999	0.00136935	0.0102903
Mob3b	299.471	0.504389	0.196328	0.00137166	0.0103025
Shroom1	33.1148	-0.837246	0.472806	0.00137886	0.0103512
Tcf15	227.592	0.666347	0.301715	0.00138217	0.0103708
Krt8-ps	22.8362	-0.884599	0.551922	0.00138416	0.0103805
Cnn2	1917.71	-0.377055	0.132313	0.00138526	0.0103835
Tvp23a	68.074	-0.703963	0.331822	0.00138755	0.0103954
Hoxa5	64.8359	0.717524	0.3434	0.00138842	0.0103966
Vps13c	1726.17	0.388663	0.13775	0.00140162	0.0104902
Reep2	112.029	-0.628103	0.274659	0.00140341	0.0104982
Fbxl20	554.513	-0.448851	0.167071	0.00140774	0.0105253
Atp6v0c-ps2	315.114	0.5189	0.205599	0.00142061	0.0106162
Zfp260	748.471	0.488209	0.188348	0.0014267	0.0106563
Arl15	683.997	0.42822	0.15698	0.0014305	0.0106793
Cyth1	150.779	-0.593681	0.252129	0.00143169	0.0106828
Rims2	404.284	0.477512	0.182842	0.00144695	0.0107912
Pkd2l1	30.3503	0.920439	0.670135	0.00145111	0.0108168
Rad51d	564.111	-0.482844	0.185908	0.00145597	0.0108475
Dmac1	361.852	0.465892	0.176787	0.00145905	0.010865
Plekhg6	70.1131	-0.761212	0.389387	0.00146665	0.010914
Sp4	287.594	0.580811	0.244675	0.00146711	0.010914
Capg	209.711	-0.569503	0.23745	0.00146888	0.0109217
Grtp1	601.838	0.478569	0.183846	0.0014724	0.0109404
Pcolce	861.188	-0.483919	0.186808	0.0014739	0.0109404
Ripor1	852.069	-0.408181	0.14776	0.00147419	0.0109404
Sh3d19	1331.62	0.372602	0.131262	0.00147436	0.0109404
Srek1	982.549	0.468934	0.178721	0.00147817	0.0109632
Traip	632.989	-0.457493	0.172823	0.00149069	0.0110506
Nop53	2771.39	-0.488665	0.18976	0.00149248	0.0110582
Usp29	300.808	0.493339	0.192539	0.00150171	0.0111157
Arhgdia	10206.9	-0.405091	0.146608	0.00150173	0.0111157
[truncated: 53,293 more rows]
