# Supplementary material for: CTCF-RNA interactions orchestrate cell-specific chromatin loop organization
Source: Sci Adv. 2025 Nov 26;11(48):eady5507. doi: 10.1126/sciadv.ady5507 (PMC12652319; doi:10.1126/sciadv.ady5507)
Supplement: Supplementary file 2 — Tables S1 to S5, and S7 to S9 [file sciadv.ady5507_tables_s1_to_s5_and_s7_to_s9.zip › ady5507_table_s5.xlsx]

## Sheet: Sheet1
Table S5. Complete PANTHER GO Term Enrichment analysis of dysregulated genes in NPC ΔZF1 compared to NPC WT.
ID	Description	GeneRatio	BgRatio	pvalue	p.adjust	qvalue	geneID	Count
GO:0060485	mesenchyme development	66/1922	316/28891	6.27678e-17	3.76795e-13	2.24643e-13	11749/80288/83395/12842/17702/76566/214384/22417/192173/20347/17127/319530/20358/14462/15451/102693/69601/22431/20355/22422/22409/20359/20360/21385/13617/171463/22773/14463/14609/13838/24064/20377/17967/15376/18119/14170/18741/17701/14165/114715/13132/73703/15205/13813/72345/75745/18187/15364/14472/14275/15117/218850/94352/65100/12558/14179/20378/20319/17285/18569/101809/15375/21407/15402/13082/2…	66
GO:0007178	transmembrane receptor protein serine/threonine kinase signaling pathway	76/1922	405/28891	1.57716e-16	4.73386e-13	2.82229e-13	76901/69640/217342/13393/216869/80288/17702/22433/22057/16476/20848/12164/214384/12843/22793/434215/17127/20399/19303/240025/12167/170676/100952/58250/17874/14281/66513/15446/110542/16324/13590/14465/14456/22352/171463/14463/24064/20377/12161/15378/18119/240725/56213/17701/14165/114715/13132/677884/15205/14314/19272/56306/242083/15211/14828/14562/14734/15258/100038489/52463/14275/17263/21417/1157…	76
GO:0007389	pattern specification process	85/1922	498/28891	9.20708e-16	1.20921e-12	7.20923e-13	14766/116810/230824/22420/72507/17702/15245/13543/11764/53883/21415/17127/19719/75691/11838/231214/15223/16568/12167/27428/23805/72634/22431/22422/381738/140859/17240/21385/13617/13590/22773/20671/14463/14609/21410/320202/20377/15376/18119/14174/18741/12590/15395/320145/17701/14165/15407/15205/16147/13813/18187/20664/17536/14562/14734/15258/14472/14186/70495/14275/65973/218850/103889/14179/15405/…	85
GO:0001667	ameboidal-type cell migration	82/1922	471/28891	9.31644e-16	1.20921e-12	7.20923e-13	18787/16952/11852/14461/11749/15507/107351/67338/16002/56753/15184/19229/26406/105844/74769/56332/16476/72446/16416/73608/192897/223650/14389/20778/18472/20347/18591/12927/192197/19303/20401/20358/17886/14462/11684/69601/18810/101540/20355/15370/18858/20359/20360/230738/20850/114886/13617/13482/13590/19141/20671/13836/11816/18119/19270/14170/18741/12317/14165/114715/14181/71371/14314/18187/100038…	82
GO:0048762	mesenchymal cell differentiation	56/1922	254/28891	1.18877e-15	1.20921e-12	7.20923e-13	11749/80288/83395/12842/17702/76566/214384/22417/192173/20347/17127/319530/20358/14462/15451/102693/69601/20355/22409/20359/20360/13617/171463/14609/13838/24064/20377/17967/15376/14170/18741/17701/14165/114715/13132/15205/13813/72345/75745/18187/15364/14472/14275/15117/218850/94352/65100/12558/14179/20378/20319/18569/101809/15375/13082/20613	56
GO:0031589	cell-substrate adhesion	70/1922	368/28891	1.20861e-15	1.20921e-12	7.20923e-13	18787/64075/105298/107351/56753/11465/56013/12842/19229/11474/74769/69697/20411/16416/22417/192897/12305/22793/50932/70450/26362/170758/18591/17127/12927/19303/13144/11932/16408/17886/18762/16782/27279/20750/100952/21367/67896/16399/195209/225392/57776/14456/24066/226519/16777/20377/18074/12317/13405/14366/13132/208777/56348/13607/19272/268780/18708/20194/15117/68169/14219/20440/15404/225631/1382…	70
GO:0048732	gland development	83/1922	489/28891	2.79486e-15	2.39679e-12	1.42895e-12	16952/12608/13649/14461/74155/16002/68964/21802/12550/17702/22433/12606/14055/16476/21420/22417/19156/12305/234695/56532/21833/279766/12333/18591/17127/18011/14462/15451/54139/22431/77411/22409/15377/21385/20850/13617/16772/14465/18595/22773/14609/21410/13836/20377/18119/12394/14174/104156/18741/240725/17701/14165/71371/12724/13607/15205/17158/20674/20249/12443/15258/100102/15364/74551/20496/1417…	83
GO:0060562	epithelial tube morphogenesis	72/1922	395/28891	4.75016e-15	3.38076e-12	2.01559e-12	11852/216527/230824/19143/56753/22420/15184/57265/17702/21420/15245/22417/13543/12305/20732/17127/19303/231214/16568/226154/27428/14462/11684/22431/77411/73181/100503085/21385/13617/69847/16772/18595/22773/20671/14463/14609/13838/21410/13836/12826/24064/20377/15376/18119/14174/104156/18741/270685/14165/18109/107515/15205/20674/16147/330409/14734/15364/14472/64138/14275/54612/20496/65100/14179/141…	72
GO:0050767	regulation of neurogenesis	83/1922	494/28891	5.0686e-15	3.38076e-12	2.01559e-12	76901/13649/16878/14461/15114/22368/13385/12550/19716/83431/20238/18039/12306/108100/11858/18472/20732/21938/20347/94091/17196/228550/18125/18011/13048/13169/98733/65254/20358/27279/319740/20355/22422/17173/51791/12323/20359/73181/229715/20360/66991/235402/213084/211323/22352/13838/77125/18997/11816/104156/20393/14366/23966/12724/18109/83557/15205/17158/20674/14184/17380/13003/20194/17919/15364/5…	83
GO:0007015	actin filament organization	80/1922	471/28891	8.57906e-15	5.15001e-12	3.0704e-12	77579/11459/14248/11852/217124/76884/107351/56753/11465/109689/17913/19229/76566/20411/56699/22417/108100/21927/442801/11858/208943/71602/102098/234695/22793/217125/319262/227753/104252/78926/170758/12333/17127/12797/12927/14457/19303/30794/234857/20401/72754/11519/13169/234683/17886/22003/27428/15894/19062/18810/70420/107702/71774/12332/245857/330319/104027/13609/66991/19201/23969/17920/14609/20…	80
GO:0030324	lung development	52/1922	243/28891	4.4162e-14	2.41004e-11	1.43685e-11	16878/74155/16598/12606/20238/214384/15245/107817/21833/71722/15223/216725/77411/22422/192236/66513/21385/21387/16772/14465/18595/22773/13819/14463/24064/15376/18119/18741/14165/11886/73703/12724/18109/15205/17158/20674/14184/14734/15258/15364/14186/64138/14179/17263/14219/14164/20522/22062/15375/18028/15402/106522	52
GO:0060541	respiratory system development	56/1922	276/28891	5.14795e-14	2.47972e-11	1.47839e-11	16878/74155/16598/12606/20238/214384/15245/107817/21833/71722/15223/216725/22431/77411/22422/192236/66513/21385/21387/16772/14465/18595/22773/13819/14463/24064/15376/18119/18741/17701/14165/11886/73703/12724/18109/13607/15205/17158/20674/14184/14734/15258/15364/14186/64138/14179/17263/14219/14164/20522/22062/15375/18028/15402/106522/15209	56
GO:0001558	regulation of cell growth	77/1922	459/28891	5.37004e-14	2.47972e-11	1.47839e-11	13649/30939/217124/217127/22368/66102/58172/19229/12189/12550/22433/74370/83431/232370/13866/214384/11858/22402/12305/56437/18472/78926/20347/232334/17127/16010/83813/55948/217340/98402/56632/13169/20358/15451/12913/68567/27279/69601/231841/319740/13057/22431/217369/20355/19415/56812/20698/20359/19207/20360/213084/211323/20671/14609/20377/15378/18997/11816/17701/20393/107869/14199/13132/12494/179…	77
GO:0016055	Wnt signaling pathway	77/1922	460/28891	6.03921e-14	2.58953e-11	1.54386e-11	13649/84035/21414/230824/13393/107351/80288/22420/57265/12842/12550/56332/216795/55978/22417/22402/672511/13543/12876/103583/12560/21833/53883/21415/232334/170758/17127/104318/29806/23802/15248/59036/13144/226154/14462/23805/69601/22422/22410/22409/73181/73016/17240/13617/20671/21410/20377/20680/11816/18741/240725/14783/14165/108079/14366/13132/13607/107515/20674/67943/72345/14184/14734/12443/153…	77
GO:0030323	respiratory tube development	52/1922	246/28891	7.41652e-14	2.86196e-11	1.70628e-11	16878/74155/16598/12606/20238/214384/15245/107817/21833/71722/15223/216725/77411/22422/192236/66513/21385/21387/16772/14465/18595/22773/13819/14463/24064/15376/18119/18741/14165/11886/73703/12724/18109/15205/17158/20674/14184/14734/15258/15364/14186/64138/14179/17263/14219/14164/20522/22062/15375/18028/15402/106522	52
GO:0198738	cell-cell signaling by wnt	77/1922	462/28891	7.62809e-14	2.86196e-11	1.70628e-11	13649/84035/21414/230824/13393/107351/80288/22420/57265/12842/12550/56332/216795/55978/22417/22402/672511/13543/12876/103583/12560/21833/53883/21415/232334/170758/17127/104318/29806/23802/15248/59036/13144/226154/14462/23805/69601/22422/22410/22409/73181/73016/17240/13617/20671/21410/20377/20680/11816/18741/240725/14783/14165/108079/14366/13132/13607/107515/20674/67943/72345/14184/14734/12443/153…	77
GO:0031346	positive regulation of cell projection organization	77/1922	463/28891	8.56745e-14	3.02532e-11	1.80367e-11	98845/16878/15114/22368/15507/216739/13385/53860/19229/83431/20266/55978/52513/56699/18039/67998/108100/353047/11858/12305/234695/230872/18472/104252/234593/228550/11932/225849/232944/18011/13048/13169/98733/18483/27279/69601/319740/16570/380713/20698/12323/69871/229715/66991/23969/213084/211323/13838/18997/11816/20257/20393/13405/208647/14366/14828/18708/17919/13860/18010/54712/68169/320563/2235…	77
GO:0003002	regionalization	76/1922	455/28891	9.86054e-14	3.13544e-11	1.86933e-11	14766/116810/72507/17702/15245/13543/11764/53883/21415/17127/75691/11838/231214/15223/16568/12167/72634/22431/22422/381738/140859/17240/21385/13617/13590/22773/20671/14463/14609/21410/320202/20377/15376/18119/14174/18741/12590/15395/320145/17701/14165/15407/15205/16147/13813/18187/20664/14562/14734/15258/14472/14186/70495/14275/218850/103889/14179/15405/14164/83675/19206/20319/12151/17285/15404/2…	76
GO:0030198	extracellular matrix organization	61/1922	322/28891	9.92392e-14	3.13544e-11	1.86933e-11	64075/12842/16416/12306/12843/71602/12305/234695/20732/21938/17127/12051/18034/12832/14230/21937/216725/15451/102693/78892/22431/100952/67896/18858/229595/12830/195209/235130/16772/13482/18451/18595/67547/226519/12826/16777/12406/12827/13010/234407/240725/373864/56348/16147/268780/14238/14186/15117/94352/68169/321007/14219/20319/56693/399558/330119/21407/66191/240047/234356/545370	61
GO:0045229	external encapsulating structure organization	61/1922	323/28891	1.14555e-13	3.43837e-11	2.04993e-11	64075/12842/16416/12306/12843/71602/12305/234695/20732/21938/17127/12051/18034/12832/14230/21937/216725/15451/102693/78892/22431/100952/67896/18858/229595/12830/195209/235130/16772/13482/18451/18595/67547/226519/12826/16777/12406/12827/13010/234407/240725/373864/56348/16147/268780/14238/14186/15117/94352/68169/321007/14219/20319/56693/399558/330119/21407/66191/240047/234356/545370	61
GO:0043062	extracellular structure organization	61/1922	324/28891	1.3214e-13	3.77731e-11	2.252e-11	64075/12842/16416/12306/12843/71602/12305/234695/20732/21938/17127/12051/18034/12832/14230/21937/216725/15451/102693/78892/22431/100952/67896/18858/229595/12830/195209/235130/16772/13482/18451/18595/67547/226519/12826/16777/12406/12827/13010/234407/240725/373864/56348/16147/268780/14238/14186/15117/94352/68169/321007/14219/20319/56693/399558/330119/21407/66191/240047/234356/545370	61
GO:1901342	regulation of vasculature development	59/1922	311/28891	2.3593e-13	6.34294e-11	3.78161e-11	18787/11852/216527/16878/14461/15507/16002/23939/16598/15239/19229/12189/74769/22433/20848/16416/15245/22417/13855/20866/19303/21937/20358/27279/69601/101540/100952/107702/217369/20698/230738/106014/14465/14463/13836/69219/24064/12827/18119/13638/12394/240725/114715/67154/15258/100038489/15364/20496/13197/14164/20319/27494/11487/22341/15402/73230/269831/19242/58861	59
GO:0050678	regulation of epithelial cell proliferation	72/1922	426/28891	2.43024e-13	6.34294e-11	3.78161e-11	13649/14461/74155/16002/56753/26903/21802/12550/22433/74370/13866/16476/20848/21816/16416/73608/12560/223650/18591/17127/55948/20913/69073/16568/14462/15451/12399/54139/69601/101540/13057/77411/15370/22410/22695/20850/13617/13039/14609/20377/12161/11816/18119/240725/56213/14165/13132/14181/21848/18109/15205/20674/56312/19272/16147/14184/75745/12444/14734/12443/100038489/15364/15117/14164/21417/19…	72
GO:0018108	peptidyl-tyrosine phosphorylation	60/1922	322/28891	3.34233e-13	8.36e-11	4.98417e-11	13649/16878/12702/216869/74155/16002/380705/56013/13385/79566/19229/21802/24056/13866/16416/15170/13543/11302/12305/106763/195018/22248/18591/19303/232431/78388/21937/225849/18011/18762/15275/15894/16149/66610/231125/547253/121021/20850/80794/211323/18595/13838/20730/20377/12161/15378/14165/17319/15205/14184/14186/14179/16975/20319/12484/13829/13841/72065/106522/11539	60
GO:0018212	peptidyl-tyrosine modification	60/1922	324/28891	4.4167e-13	1.06054e-10	6.32285e-11	13649/16878/12702/216869/74155/16002/380705/56013/13385/79566/19229/21802/24056/13866/16416/15170/13543/11302/12305/106763/195018/22248/18591/19303/232431/78388/21937/225849/18011/18762/15275/15894/16149/66610/231125/547253/121021/20850/80794/211323/18595/13838/20730/20377/12161/15378/14165/17319/15205/14184/14186/14179/16975/20319/12484/13829/13841/72065/106522/11539	60
GO:0061448	connective tissue development	59/1922	316/28891	4.80725e-13	1.10992e-10	6.61727e-11	17261/11749/16905/12842/17702/22433/216795/76566/12164/16416/18019/22402/12411/21833/22187/18591/17127/102607/12167/14462/12399/231991/214855/22431/58250/22422/12406/12161/18997/19228/15376/12394/240725/373864/17701/13405/208647/71371/18109/16147/72345/14184/15364/94352/14219/20378/21417/20319/242316/213053/18605/56788/15375/18028/15402/106522/15902/234356/20613	59
GO:0048705	skeletal system morphogenesis	53/1922	266/28891	5.18625e-13	1.15308e-10	6.87457e-11	17261/11749/12842/11474/215418/17702/216795/76566/15245/192170/12411/21833/17127/12167/58250/22410/17240/18032/21387/18595/20377/12406/12161/18119/12590/373864/270685/17701/71371/18109/15407/16147/14184/668137/434080/64406/15117/103889/14179/14219/15405/21417/12151/99929/18605/15404/56788/20148/15426/21407/15402/234356/15427	53
GO:0090287	regulation of cellular response to growth factor stimulus	59/1922	323/28891	1.26332e-12	2.70848e-10	1.61477e-10	217342/76884/80288/15239/17913/17702/74769/22433/22057/214384/15245/22417/13855/18591/17127/225849/20358/14462/69601/170676/101540/100952/58250/14465/171463/24066/14463/24064/20377/240725/14783/56213/17701/14165/13405/114715/14366/14181/15205/14314/56306/14828/236794/14562/14734/15258/52463/14275/14164/21417/20319/102141/20482/225631/65112/101809/330119/22341/73230	59
GO:0045165	cell fate commitment	57/1922	307/28891	1.51334e-12	3.02819e-10	1.80538e-10	14461/116810/22420/18023/216795/20848/21420/22417/21678/14462/23805/22431/22422/22410/17341/22409/20737/19207/21385/18032/21387/13617/69952/211323/14465/20671/13039/13819/14463/21410/24064/20377/15376/18119/12394/14165/23966/15205/20674/16147/13813/14184/20664/14562/21679/14179/12142/19206/20319/225631/94222/15375/18028/11921/20890/15902/225207	57
GO:0045765	regulation of angiogenesis	57/1922	307/28891	1.51334e-12	3.02819e-10	1.80538e-10	18787/11852/216527/16878/14461/15507/16002/23939/16598/15239/19229/12189/74769/22433/20848/16416/15245/13855/20866/19303/21937/20358/27279/69601/101540/100952/107702/217369/20698/230738/106014/14465/14463/13836/69219/24064/12827/18119/13638/12394/240725/114715/67154/15258/100038489/15364/20496/13197/14164/20319/27494/22341/15402/73230/269831/19242/58861	57
GO:0072001	renal system development	62/1922	352/28891	1.77863e-12	3.44423e-10	2.05342e-10	16878/56753/22420/15184/55978/214384/16416/22417/19156/71602/11764/107817/218476/445007/18591/17127/75691/231214/16568/240025/226154/14462/20750/22431/22422/103213/100503085/13617/69847/18595/20671/13838/21410/12826/20377/12161/240725/14165/71371/83557/18263/107515/15205/72345/14734/13003/100102/14179/14164/12142/83675/19206/242316/99929/13809/12484/18605/13841/12705/66277/73230/15902	62
GO:0007264	small GTPase mediated signal transduction	70/1922	428/28891	2.59137e-12	4.86124e-10	2.89824e-10	11852/14766/98845/107351/109689/216963/16706/215821/244418/74769/216831/13866/56699/27387/12843/108100/21927/11858/268480/102098/229541/214804/104252/226652/170758/192786/83813/380711/194231/20401/13169/105841/216724/69601/72318/57257/19415/19157/19727/21858/114255/233071/227377/19419/18032/13617/12549/18802/211323/24066/236920/24064/11816/14165/240168/78134/75985/67168/19341/13860/212307/19731/7…	70
GO:0001892	embryonic placenta development	32/1922	118/28891	4.46691e-12	8.12572e-10	4.8445e-10	13984/73679/12608/16669/13649/16691/16878/14461/12702/19143/16002/217325/13875/72469/14622/22113/12606/16477/20732/18591/22422/17173/17240/13819/18119/15205/13813/18194/12142/12705/12592/20613	32
GO:0001890	placenta development	41/1922	184/28891	5.31235e-12	9.37942e-10	5.59194e-10	13984/18787/73679/12608/16669/13649/16691/16878/14461/13393/12702/19143/16002/217325/13875/72469/14622/12550/22113/12606/16477/20732/18591/170676/22422/17173/14283/17240/13039/13819/18119/56213/15205/13813/18194/100038489/12142/12705/12592/19242/20613	41
GO:0048562	embryonic organ morphogenesis	59/1922	335/28891	6.12494e-12	1.03982e-09	6.19931e-10	14461/21414/230824/57265/216795/192170/13543/17127/16568/14462/15451/58250/69871/17240/21385/13617/18595/17920/22773/20671/14463/14609/21410/13836/24064/18119/14174/18741/270685/17701/14165/18109/15407/15205/20674/16147/14238/668137/15258/224796/434080/14472/14275/103889/14179/20378/15405/21417/12151/18605/15404/15402/11921/102502/20191/231252/15902/15427/15209	59
GO:0001763	morphogenesis of a branching structure	49/1922	249/28891	6.23577e-12	1.03982e-09	6.19931e-10	12702/19143/56753/22420/217325/12550/17702/21420/15245/22417/12305/12876/20732/18591/19303/22431/77411/73181/21385/13617/16772/18595/21410/13836/12826/24064/20377/15376/104156/18741/240725/14165/18109/107515/20674/16147/14734/15364/14472/64138/20496/14179/14164/12142/19206/20319/13841/15375/15402	49
GO:0050730	regulation of peptidyl-tyrosine phosphorylation	51/1922	266/28891	6.47426e-12	1.0504e-09	6.26244e-10	13649/16878/12702/216869/74155/16002/380705/56013/13385/79566/19229/21802/24056/16416/15170/13543/195018/22248/18591/232431/78388/21937/225849/18011/18762/15894/16149/66610/231125/547253/121021/80794/211323/18595/13838/20730/20377/12161/15378/14165/17319/15205/14184/14179/16975/20319/12484/13829/13841/72065/11539	51
GO:0043409	negative regulation of MAPK cascade	41/1922	187/28891	9.20978e-12	1.41555e-09	8.43943e-10	16878/74155/57783/18218/109689/18626/74769/240672/22433/56310/19252/73608/15170/18472/70686/59036/20597/19099/20358/27403/69601/19062/67071/100952/51791/80794/24066/13838/24064/20377/11816/67603/13405/114715/13132/319520/54612/13449/20319/101809/231252	41
GO:0022604	regulation of cell morphogenesis	52/1922	277/28891	9.2877e-12	1.41555e-09	8.43943e-10	77579/57778/16952/107351/12740/80288/13385/19229/244418/71960/56699/108100/102098/18472/104252/170758/14457/11838/29806/228550/19303/13144/217340/13048/13169/98733/16568/17886/22003/27428/18483/15451/15894/19415/12323/213084/13838/20739/20393/14366/677884/17919/13860/15212/54712/73910/16975/20979/13829/14745/320609/19242	52
GO:1902903	regulation of supramolecular fiber organization	65/1922	393/28891	9.43231e-12	1.41555e-09	8.43943e-10	14248/76884/107351/56753/11465/26903/17913/19229/216963/17754/69697/56699/105439/22417/108100/442801/76686/108903/102098/234695/270058/319262/227753/104252/78926/12333/17127/19303/30794/20401/72754/13144/11519/13169/22003/58522/22153/15894/23805/19062/70420/100732/100952/107702/12332/245857/72205/104027/13609/14609/20739/11816/20257/234407/27360/20393/18708/105855/20194/13860/73910/14219/13829/14…	65
GO:0070371	ERK1 and ERK2 cascade	62/1922	367/28891	1.12991e-11	1.65435e-09	9.86312e-10	13649/16878/216869/74155/57783/109689/19229/22433/13866/16476/19252/16416/15170/18591/234593/20358/17886/18762/27403/15894/69601/67071/101540/16149/100952/51791/56089/19419/21832/13617/69847/211323/14456/18595/14463/13838/13836/24064/11816/18119/14170/67603/14783/14165/17319/13405/114715/13132/14184/319520/14186/14062/14179/14219/13176/14164/13841/101809/73230/68235/231252/15209	62
GO:0030856	regulation of epithelial cell differentiation	39/1922	173/28891	1.18991e-11	1.70072e-09	1.01396e-09	18787/12608/16878/74155/17702/18023/74370/216795/223650/55948/15223/21937/69073/14462/22410/22695/19207/15377/20850/24064/12161/18119/14165/114715/18109/15205/20674/14184/14562/12443/20378/21417/19206/12484/15404/22062/101809/12705/11921	39
GO:0061138	morphogenesis of a branching epithelium	46/1922	229/28891	1.30699e-11	1.82462e-09	1.08783e-09	12702/19143/56753/22420/217325/12550/17702/21420/15245/22417/12305/20732/18591/19303/22431/77411/73181/21385/13617/16772/18595/21410/13836/12826/24064/20377/15376/104156/18741/240725/14165/18109/107515/20674/16147/14734/15364/14472/64138/20496/14179/14164/19206/20319/15375/15402	46
GO:0070372	regulation of ERK1 and ERK2 cascade	59/1922	343/28891	1.66673e-11	2.27395e-09	1.35572e-09	13649/16878/216869/74155/57783/109689/19229/22433/13866/16476/19252/16416/15170/18591/234593/20358/17886/18762/27403/15894/69601/67071/101540/16149/100952/51791/56089/19419/21832/13617/211323/14456/18595/14463/13838/13836/24064/11816/18119/14170/67603/14165/17319/13405/114715/13132/14184/319520/14186/14062/14179/14219/13176/14164/13841/101809/73230/68235/231252	59
GO:0021700	developmental maturation	64/1922	389/28891	1.71909e-11	2.29327e-09	1.36723e-09	14461/56739/16598/13385/19229/11474/17702/22433/76566/12606/18039/442801/12560/170758/18591/269116/102607/15223/18011/18483/14462/12399/69601/72634/21367/380713/18858/22410/17341/12323/73181/80297/545192/71913/13609/227377/121021/232946/18032/13617/13039/13819/14609/20730/19228/12394/13164/15205/11975/16147/237339/14184/100042150/71982/20112/11964/70495/54611/108664/108672/18605/15375/15402/15902	64
GO:0051216	cartilage development	45/1922	223/28891	1.84916e-11	2.38787e-09	1.42363e-09	17261/11749/12842/17702/216795/76566/12164/18019/22402/12411/21833/17127/102607/12167/14462/12399/214855/58250/22422/12406/12161/19228/12394/240725/373864/17701/208647/18109/16147/14184/15364/94352/14219/20378/21417/20319/242316/213053/18605/56788/18028/15402/106522/234356/20613	45
GO:0044344	cellular response to fibroblast growth factor stimulus	28/1922	97/28891	1.86956e-11	2.38787e-09	1.42363e-09	15245/22417/18591/14462/101540/15370/22695/21385/24066/83379/71436/24064/20377/14174/14170/240725/14165/14181/14176/14171/14184/14186/68169/14179/14219/14164/18605/399558	28
GO:2001233	regulation of apoptotic signaling pathway	69/1922	437/28891	1.93247e-11	2.4168e-09	1.44088e-09	18787/15507/216869/16905/67338/23939/12189/60530/74769/22433/60597/67379/22417/56532/13163/223701/22187/20747/69660/56208/59009/51800/56321/414801/13144/19099/12167/12399/12913/15894/27279/171543/69601/16149/14049/18858/12323/66813/73181/16324/211323/13039/14463/20377/170755/13032/117198/64209/17701/14165/17319/107869/66073/13132/56312/11740/22038/58801/14827/79202/11911/66143/20319/12151/20482/2…	69
GO:0001822	kidney development	58/1922	336/28891	2.13498e-11	2.5884e-09	1.54319e-09	16878/56753/22420/55978/16416/22417/71602/11764/107817/218476/445007/18591/17127/75691/231214/16568/240025/226154/14462/20750/22431/22422/103213/100503085/13617/69847/18595/20671/13838/21410/20377/12161/240725/14165/71371/83557/18263/107515/15205/72345/14734/13003/100102/14179/14164/12142/83675/19206/242316/99929/13809/12484/18605/13841/12705/66277/73230/15902	58
GO:0051962	positive regulation of nervous system development	64/1922	391/28891	2.15592e-11	2.5884e-09	1.54319e-09	76901/13649/16878/15114/22368/13385/19716/83431/232370/20238/18039/108100/11858/18472/20732/21938/228550/18011/13048/13169/98733/27279/319740/51791/12323/245446/229715/66991/69137/213084/211323/22352/13838/71436/77125/18997/11816/104156/20393/14366/23966/12724/15205/17158/20674/17380/18708/13003/17919/54712/320563/12561/16975/20482/13845/399558/22062/22341/15902/65086/70620/19242/58861/433485	64
GO:0031032	actomyosin structure organization	44/1922	218/28891	3.06567e-11	3.60847e-09	2.15135e-09	77579/11459/14248/16669/16691/68794/56753/11465/109689/19229/71960/20411/240505/22417/21927/442801/102098/13007/22793/17127/12797/19303/30794/72754/17886/22003/17888/19062/18810/72041/21957/104027/98932/13609/21955/68802/18595/544963/18708/20194/14219/58800/14745/22138	44
GO:0031400	negative regulation of protein modification process	72/1922	473/28891	4.0327e-11	4.65544e-09	2.77554e-09	217124/15507/18412/12702/216869/17873/74155/192231/109689/56013/26903/79566/12189/74769/19716/11640/24056/56310/16476/72446/71059/19252/209011/214384/15170/23882/13163/70686/232431/78388/12953/20597/18125/19099/75141/18762/56513/69601/19062/18810/209200/56812/51791/231125/547253/230738/80794/69847/24066/20730/24064/20377/15378/11816/67603/117198/13405/108079/114715/16210/105855/66861/54612/100037…	72
GO:0071774	response to fibroblast growth factor	28/1922	100/28891	4.1688e-11	4.6714e-09	2.78506e-09	15245/22417/18591/14462/101540/15370/22695/21385/24066/83379/71436/24064/20377/14174/14170/240725/14165/14181/14176/14171/14184/14186/68169/14179/14219/14164/18605/399558	28
GO:0042063	gliogenesis	64/1922	397/28891	4.20216e-11	4.6714e-09	2.78506e-09	16952/14766/13649/16878/12799/18023/192157/20238/13866/20848/192897/18472/19153/20732/21938/18591/74761/11932/17988/69601/18810/17874/17173/18858/121021/18032/212980/235402/211323/22352/13838/16777/77125/104156/14165/13405/23966/14176/12724/18109/83557/225608/15205/13813/14184/20664/13003/15212/15364/107503/12558/16975/18605/22062/215798/227325/18028/71918/22341/11921/66277/15902/19242/58861	64
GO:0007265	Ras protein signal transduction	58/1922	342/28891	4.42793e-11	4.83288e-09	2.88133e-09	14766/98845/107351/109689/216963/16706/215821/244418/74769/216831/13866/56699/12843/108100/21927/268480/102098/229541/214804/104252/170758/192786/83813/194231/20401/13169/105841/69601/72318/19415/19157/19727/21858/114255/227377/19419/18032/13617/211323/24066/236920/24064/11816/14165/240168/78134/75985/67168/19341/13860/212307/19731/12558/13449/14062/71704/14745/72065	58
GO:0048608	reproductive structure development	58/1922	343/28891	4.98985e-11	5.34895e-09	3.189e-09	18787/73679/16952/12608/14766/21414/216869/74155/380684/56739/15081/109689/12550/381677/214384/22417/19156/26362/66983/22187/12124/17886/12167/14462/20520/15894/22788/22431/57816/20850/18595/14463/14609/21410/20377/12161/12394/240725/15395/14165/14366/71371/107515/20674/56312/14238/12443/15364/14179/73296/15405/11576/20319/99929/15375/17289/67713/15209	58
GO:0016358	dendrite development	56/1922	327/28891	6.47173e-11	6.81575e-09	4.0635e-09	217124/56013/13385/216963/17754/216831/60597/223254/237868/108100/270058/50932/18472/53883/11838/228550/29859/59036/18011/13048/13169/98733/65254/18483/77097/56876/69601/380713/12323/73181/241638/66991/233071/23969/15529/213084/17920/13838/11816/20393/14366/109294/236794/12322/17919/52463/50790/22359/16975/108672/270120/11487/13845/11843/14745/19242	56
GO:0061458	reproductive system development	58/1922	347/28891	7.99996e-11	8.27995e-09	4.93645e-09	18787/73679/16952/12608/14766/21414/216869/74155/380684/56739/15081/109689/12550/381677/214384/22417/19156/26362/66983/22187/12124/17886/12167/14462/20520/15894/22788/22431/57816/20850/18595/14463/14609/21410/20377/12161/12394/240725/15395/14165/14366/71371/107515/20674/56312/14238/12443/15364/14179/73296/15405/11576/20319/99929/15375/17289/67713/15209	58
GO:0001503	ossification	72/1922	484/28891	1.17349e-10	1.1925e-08	7.10961e-09	64075/12608/17261/84035/16905/16002/16478/15081/15184/12842/19229/11474/216963/242050/60530/17702/76566/22057/12606/12164/209011/22417/17966/12843/16477/22402/102657/12411/21833/17127/29806/216161/12167/12399/20750/22422/22410/13609/73016/18032/19073/14609/13836/20377/12161/19228/12394/11732/107515/20674/16147/67943/14184/71982/14734/212943/11911/67972/14219/19206/20319/18605/56788/13877/20148/12…	72
GO:0060070	canonical Wnt signaling pathway	53/1922	305/28891	1.20046e-10	1.1925e-08	7.10961e-09	13649/84035/21414/107351/80288/22420/57265/12842/12550/216795/55978/22417/13543/12560/21833/21415/17127/104318/29806/23802/59036/13144/226154/14462/23805/69601/22422/22410/22409/13617/20671/20377/20680/11816/14165/14366/13132/13607/107515/20674/72345/14184/14734/70495/14275/54612/12558/227210/20378/83675/20319/20890/15209	53
GO:0031098	stress-activated protein kinase signaling cascade	48/1922	261/28891	1.21177e-10	1.1925e-08	7.10961e-09	13649/217127/17873/74155/18626/19229/26406/60597/56310/19252/26415/17966/73608/23882/50932/227753/18472/13163/17127/70686/59009/59036/19099/26408/69601/17874/22422/20698/22695/16012/76589/230738/17240/19419/225392/20377/14170/13132/14184/15258/54612/29820/13197/14219/20319/242316/211770/68235	48
GO:0006986	response to unfolded protein	29/1922	112/28891	1.50505e-10	1.45723e-08	8.68788e-09	80888/15507/22433/16145/78943/13163/23802/51800/27403/12913/108687/69601/18858/17341/226641/69065/64209/208647/74840/14828/18708/12443/66861/11911/68292/100037258/71853/20856/52552	29
GO:0001837	epithelial to mesenchymal transition	36/1922	164/28891	1.61186e-10	1.53587e-08	9.15675e-09	80288/83395/12842/17702/76566/214384/192173/17127/319530/14462/15451/102693/69601/13617/171463/14609/13838/24064/20377/17967/15376/17701/114715/13132/13813/75745/15364/15117/218850/94352/14179/20319/18569/101809/15375/20613	36
GO:0010563	negative regulation of phosphorus metabolic process	66/1922	430/28891	1.82211e-10	1.68279e-08	1.00327e-08	217124/15507/12702/216869/17873/74155/192231/109689/56013/79566/74769/11640/24056/20238/16476/72446/71059/19252/214384/15170/23882/13163/18591/70686/232431/78388/100502698/12953/20597/18125/19099/18762/15451/56513/69601/19062/18810/51791/231125/69871/547253/230738/80794/69847/24066/20730/24064/20377/15378/11816/15376/67603/14783/13405/114715/16210/105855/66861/54612/100037258/13197/20319/18605/13…	66
GO:0045936	negative regulation of phosphate metabolic process	66/1922	430/28891	1.82211e-10	1.68279e-08	1.00327e-08	217124/15507/12702/216869/17873/74155/192231/109689/56013/79566/74769/11640/24056/20238/16476/72446/71059/19252/214384/15170/23882/13163/18591/70686/232431/78388/100502698/12953/20597/18125/19099/18762/15451/56513/69601/19062/18810/51791/231125/69871/547253/230738/80794/69847/24066/20730/24064/20377/15378/11816/15376/67603/14783/13405/114715/16210/105855/66861/54612/100037258/13197/20319/18605/13…	66
GO:0055123	digestive system development	33/1922	142/28891	1.89539e-10	1.72395e-08	1.02781e-08	13649/21414/16002/12550/22433/214384/17127/59036/21385/14465/18595/22773/20671/14463/21410/20377/18119/18741/12224/14165/107515/15205/16147/14184/14238/54612/12142/20319/13845/22062/15402/106522/15902	33
GO:0010976	positive regulation of neuron projection development	45/1922	239/28891	2.05827e-10	1.84415e-08	1.09947e-08	16878/15114/15507/216739/19229/83431/20266/52513/67998/108100/12305/18472/234593/228550/11932/225849/13048/13169/69601/16570/380713/20698/12323/229715/66991/23969/211323/11816/20257/13405/208647/14828/18010/68169/22359/13176/16975/12484/12492/108672/20713/14348/70620/12877/19242	45
GO:0051403	stress-activated MAPK cascade	46/1922	248/28891	2.1856e-10	1.92943e-08	1.15032e-08	13649/17873/18626/19229/26406/60597/56310/19252/26415/17966/73608/23882/50932/227753/18472/13163/17127/70686/59009/59036/19099/26408/69601/17874/22422/20698/22695/16012/76589/230738/17240/19419/225392/20377/14170/13132/14184/15258/54612/29820/13197/14219/20319/242316/211770/68235	46
GO:0050769	positive regulation of neurogenesis	55/1922	329/28891	2.43601e-10	2.11932e-08	1.26353e-08	76901/13649/16878/15114/22368/13385/19716/83431/20238/18039/108100/11858/18472/20732/21938/228550/18011/13048/13169/98733/27279/319740/51791/12323/229715/66991/213084/211323/22352/13838/77125/18997/11816/104156/20393/14366/23966/12724/15205/17158/20674/17380/13003/17919/54712/320563/12561/16975/20482/22062/22341/15902/65086/19242/58861	55
GO:0048565	digestive tract development	31/1922	129/28891	2.73059e-10	2.34168e-08	1.39609e-08	13649/21414/12550/214384/17127/59036/21385/14465/18595/22773/20671/14463/21410/20377/18119/18741/12224/14165/107515/15205/16147/14184/14238/54612/12142/20319/13845/22062/15402/106522/15902	31
GO:0002064	epithelial cell development	45/1922	242/28891	3.14252e-10	2.65698e-08	1.58407e-08	216527/14461/19143/70737/12550/22433/12606/21420/19156/71602/18591/55948/21937/69073/240025/27428/15894/18810/22431/27375/17874/80291/229595/17341/71913/13617/22352/13819/14609/13836/12161/373864/12224/13405/16147/14184/11911/12558/20378/12142/225631/72065/15375/15402/74144	45
GO:0032102	negative regulation of response to external stimulus	71/1922	485/28891	3.25391e-10	2.68981e-08	1.60365e-08	18787/84035/12702/216869/16002/216963/18600/217365/237847/56310/16145/20848/19252/503610/22417/12306/15170/102657/54396/223650/56501/270151/21938/74136/20347/94091/18591/17127/21937/20358/14972/14462/11684/246727/18038/20355/246730/229644/15039/20359/22695/21354/20737/20360/547253/106014/434341/15015/21355/240095/210029/13482/18595/67547/18791/13838/21788/77125/11816/14776/56213/17319/209558/2395…	71
GO:0048813	dendrite morphogenesis	39/1922	192/28891	3.27097e-10	2.68981e-08	1.60365e-08	56013/13385/216831/60597/223254/237868/108100/50932/18472/53883/11838/228550/29859/59036/13048/13169/98733/65254/77097/56876/12323/73181/241638/233071/15529/213084/13838/20393/14366/109294/12322/17919/52463/22359/16975/108672/11487/13845/19242	39
GO:0008543	fibroblast growth factor receptor signaling pathway	24/1922	82/28891	3.70066e-10	3.00203e-08	1.78979e-08	15245/22417/18591/14462/101540/21385/24066/83379/71436/24064/14174/14170/240725/14165/14181/14176/14171/14184/14186/14179/14219/14164/18605/399558	24
GO:0001654	eye development	65/1922	428/28891	3.92037e-10	3.13787e-08	1.87077e-08	77579/64075/13649/16878/116810/230824/16886/16476/20848/442801/27078/107817/18591/17127/231214/12832/12167/14462/22431/333654/192236/21385/232946/18032/387609/16324/16772/22352/18595/14609/13836/12826/24064/12161/18997/226641/18741/14165/114715/14366/12724/15205/19672/17158/20674/16147/14184/20664/14238/17536/14562/15258/11911/12142/21417/20482/270120/72759/101809/18028/17289/14221/269831/19242/1…	65
GO:0072659	protein localization to plasma membrane	53/1922	315/28891	4.04426e-10	3.19443e-08	1.9045e-08	13649/217124/18412/74155/56460/12550/260302/14252/216831/55978/217344/20411/12306/76686/217154/192786/69660/269116/21937/57440/18762/230972/18483/19062/319740/226744/217143/66610/80291/16668/12323/57816/80297/19340/56089/23969/69847/14456/13836/13132/11931/18708/12322/20194/17919/20908/12558/19206/53331/53869/93835/102502/106522	53
GO:0042326	negative regulation of phosphorylation	59/1922	372/28891	4.60462e-10	3.58981e-08	2.14022e-08	15507/12702/216869/17873/74155/192231/109689/56013/79566/74769/24056/20238/16476/72446/71059/19252/214384/15170/23882/13163/70686/232431/78388/100502698/20597/18125/19099/18762/56513/69601/19062/18810/51791/231125/547253/230738/80794/69847/24066/20730/24064/20377/15378/11816/15376/67603/14783/13405/114715/16210/66861/54612/100037258/13197/20319/18605/13829/211770/66259	59
GO:0150063	visual system development	65/1922	431/28891	5.26196e-10	4.04968e-08	2.41439e-08	77579/64075/13649/16878/116810/230824/16886/16476/20848/442801/27078/107817/18591/17127/231214/12832/12167/14462/22431/333654/192236/21385/232946/18032/387609/16324/16772/22352/18595/14609/13836/12826/24064/12161/18997/226641/18741/14165/114715/14366/12724/15205/19672/17158/20674/16147/14184/20664/14238/17536/14562/15258/11911/12142/21417/20482/270120/72759/101809/18028/17289/14221/269831/19242/1…	65
GO:0001649	osteoblast differentiation	43/1922	230/28891	6.48913e-10	4.93092e-08	2.93978e-08	64075/12608/17261/16905/16002/16478/15081/15184/12842/60530/17702/22057/12606/209011/22417/17966/16477/22402/102657/17127/29806/12167/20750/22422/22410/14609/13836/20377/12161/19228/107515/20674/16147/212943/11911/19206/20319/18605/56788/13877/12705/22341/15902	43
GO:0060560	developmental growth involved in morphogenesis	50/1922	292/28891	6.75059e-10	5.06548e-08	3.02e-08	76901/22368/76884/12550/83431/232370/21420/11858/12305/18472/20347/217340/13169/226154/20358/18762/27279/319740/214230/20355/22422/19415/20359/13609/20360/21385/18032/13617/213084/21410/71436/24064/20377/18997/11816/14165/16210/18187/236794/17919/54612/20496/320563/12561/14164/20319/20979/23945/13841/65086	50
GO:0007179	transforming growth factor beta receptor signaling pathway	40/1922	205/28891	6.86138e-10	5.08504e-08	3.03167e-08	216869/80288/22433/16476/20848/12164/214384/12843/22793/434215/17127/19303/12167/170676/100952/58250/14281/66513/15446/110542/171463/24064/18119/56213/114715/13132/19272/56306/14828/15258/52463/14275/21417/102141/20482/53618/225631/65112/101809/12705	40
GO:0048546	digestive tract morphogenesis	19/1922	54/28891	7.66054e-10	5.50471e-08	3.28187e-08	13649/21414/17127/59036/18595/20671/14463/21410/20377/18119/18741/14165/16147/14184/54612/20319/13845/22062/15902	19
GO:0048880	sensory system development	65/1922	435/28891	7.74607e-10	5.50471e-08	3.28187e-08	77579/64075/13649/16878/116810/230824/16886/16476/20848/442801/27078/107817/18591/17127/231214/12832/12167/14462/22431/333654/192236/21385/232946/18032/387609/16324/16772/22352/18595/14609/13836/12826/24064/12161/18997/226641/18741/14165/114715/14366/12724/15205/19672/17158/20674/16147/14184/20664/14238/17536/14562/15258/11911/12142/21417/20482/270120/72759/101809/18028/17289/14221/269831/19242/1…	65
GO:0009952	anterior/posterior pattern specification	44/1922	240/28891	7.85487e-10	5.50471e-08	3.28187e-08	17702/53883/21415/17127/11838/16568/72634/22431/13590/22773/20671/14463/21410/320202/20377/15376/18119/12590/15395/17701/15407/15205/14562/14734/15258/14472/70495/218850/103889/14179/15405/20319/12151/17285/15404/22138/15426/21407/15402/20890/12592/79362/13082/15427	44
GO:0090132	epithelium migration	54/1922	330/28891	7.88377e-10	5.50471e-08	3.28187e-08	18787/16952/11852/14461/15507/107351/16002/56753/15184/19229/26406/105844/74769/16476/16416/73608/223650/14389/20778/18591/12927/192197/19303/20401/17886/14462/11684/69601/101540/15370/230738/20850/13482/19141/13836/11816/19270/12317/14165/114715/14181/14314/212307/15117/94352/13197/14179/14164/27494/53869/22341/73230/74144/20613	54
GO:0032872	regulation of stress-activated MAPK cascade	40/1922	206/28891	7.9747e-10	5.50471e-08	3.28187e-08	13649/17873/18626/19229/26406/60597/56310/19252/17966/73608/23882/50932/227753/18472/70686/59009/59036/19099/26408/69601/17874/22422/20698/16012/76589/230738/17240/19419/225392/20377/14170/13132/15258/54612/29820/13197/14219/20319/242316/68235	40
GO:0060425	lung morphogenesis	22/1922	72/28891	7.97784e-10	5.50471e-08	3.28187e-08	16878/15245/77411/22422/192236/21385/16772/18595/14463/24064/15376/18119/18741/14165/20674/15258/15364/64138/14179/15375/18028/15402	22
GO:0008360	regulation of cell shape	32/1922	142/28891	8.17384e-10	5.57586e-08	3.32429e-08	77579/57778/16952/19229/244418/71960/56699/108100/102098/104252/170758/14457/29806/19303/13144/16568/17886/22003/27428/18483/15451/15894/20739/677884/13860/15212/54712/73910/13829/14745/320609/19242	32
GO:1903034	regulation of response to wounding	36/1922	174/28891	9.1291e-10	6.15753e-08	3.67107e-08	18787/16952/84035/107351/12740/11465/216963/237847/22433/83431/20848/22417/12306/22402/15170/223650/18591/17127/11684/27279/380713/106014/211323/18595/18791/13838/21788/77125/11816/15376/20496/14062/12484/13829/216350/19242	36
GO:0050900	leukocyte migration	61/1922	398/28891	9.37245e-10	6.25142e-08	3.72705e-08	18787/16952/20868/171095/66102/380705/26903/19229/18600/19252/16416/56532/18472/170758/12333/445007/18591/106512/15223/11519/16408/14462/12913/15894/20750/18810/22788/16149/100952/17874/57257/17173/20737/11876/16399/13609/13617/54371/13482/19141/14456/77125/12317/17319/18708/105855/13860/27226/20496/320701/80795/12484/216892/11487/18605/15404/22341/14348/19242/109700/11539	61
GO:0090130	tissue migration	54/1922	332/28891	9.86488e-10	6.50757e-08	3.87977e-08	18787/16952/11852/14461/15507/107351/16002/56753/15184/19229/26406/105844/74769/16476/16416/73608/223650/14389/20778/18591/12927/192197/19303/20401/17886/14462/11684/69601/101540/15370/230738/20850/13482/19141/13836/11816/19270/12317/14165/114715/14181/14314/212307/15117/94352/13197/14179/14164/27494/53869/22341/73230/74144/20613	54
GO:0042060	wound healing	58/1922	370/28891	1.01655e-09	6.59422e-08	3.93143e-08	18787/77579/16952/14461/11749/230824/107351/12740/11465/26903/19041/17702/74769/22433/14027/13866/16416/22417/12306/22402/15170/12305/234695/223650/223701/26362/18591/17127/14230/20597/17886/22003/11684/27279/18810/192236/232946/106014/211323/14456/18595/14463/18791/21788/15378/11816/15376/14165/12304/14827/20194/20496/68169/14062/14164/13829/17289/216350	58
GO:0048754	branching morphogenesis of an epithelial tube	38/1922	191/28891	1.02159e-09	6.59422e-08	3.93143e-08	56753/22420/17702/21420/15245/22417/12305/19303/22431/77411/73181/21385/13617/16772/18595/21410/13836/12826/24064/15376/104156/18741/14165/18109/107515/20674/16147/14734/15364/14472/64138/20496/14179/14164/19206/20319/15375/15402	38
GO:0001933	negative regulation of protein phosphorylation	55/1922	342/28891	1.05911e-09	6.76364e-08	4.03243e-08	15507/12702/216869/17873/74155/192231/109689/56013/79566/74769/24056/16476/72446/71059/19252/214384/15170/23882/13163/70686/232431/78388/20597/18125/19099/18762/56513/69601/19062/18810/51791/231125/547253/230738/80794/69847/24066/20730/24064/20377/15378/11816/67603/13405/114715/16210/66861/54612/100037258/13197/20319/18605/13829/211770/66259	55
GO:0007411	axon guidance	45/1922	252/28891	1.21323e-09	7.50826e-08	4.47638e-08	77579/16574/76884/237847/20266/13866/20347/170758/269116/65254/20358/12167/14462/12399/21367/20355/22422/20359/11876/20360/68802/13617/16774/16772/13838/71436/18997/17967/13638/14009/13723/107515/13639/18187/14472/54712/12561/14179/13176/19206/13845/399558/13841/18028/11921	45
GO:0071559	response to transforming growth factor beta	45/1922	252/28891	1.21323e-09	7.50826e-08	4.47638e-08	18787/216869/80288/23939/22433/16476/20848/12164/214384/12843/22793/434215/17127/19303/12167/12399/170676/100952/58250/14281/66513/15446/110542/171463/24064/12827/18119/12394/56213/114715/13132/19272/56306/14828/15258/52463/14275/21417/102141/20482/53618/225631/65112/101809/12705	45
GO:0097485	neuron projection guidance	45/1922	252/28891	1.21323e-09	7.50826e-08	4.47638e-08	77579/16574/76884/237847/20266/13866/20347/170758/269116/65254/20358/12167/14462/12399/21367/20355/22422/20359/11876/20360/68802/13617/16774/16772/13838/71436/18997/17967/13638/14009/13723/107515/13639/18187/14472/54712/12561/14179/13176/19206/13845/399558/13841/18028/11921	45
GO:0031214	biomineral tissue development	37/1922	184/28891	1.23747e-09	7.58013e-08	4.51922e-08	12608/22420/12842/19229/11474/17702/76566/20535/22417/17966/12843/102657/17127/20866/216161/12167/20750/22410/22156/13609/18032/14456/19073/14609/12161/19228/11732/107515/14184/71982/14734/212943/11911/67972/18605/106522/19242	37
GO:0006066	alcohol metabolic process	56/1922	354/28891	1.39635e-09	8.46693e-08	5.04793e-08	11370/74155/76524/26903/19229/18559/18023/12606/22417/67815/20778/20787/228550/14149/20597/56632/17886/320129/233011/18858/20698/171504/238055/17777/12161/15926/19228/11816/13121/66234/67963/20322/108079/11886/13132/12724/65969/223920/18194/13180/100102/104725/208715/74551/14186/170459/20775/110391/22359/14164/227399/71780/18605/235293/319554/107605	56
GO:0070302	regulation of stress-activated protein kinase signaling cascade	40/1922	210/28891	1.4386e-09	8.63591e-08	5.14867e-08	13649/17873/18626/19229/26406/60597/56310/19252/17966/73608/23882/50932/227753/18472/70686/59009/59036/19099/26408/69601/17874/22422/20698/16012/76589/230738/17240/19419/225392/20377/14170/13132/15258/54612/29820/13197/14219/20319/242316/68235	40
GO:0002062	chondrocyte differentiation	29/1922	123/28891	1.64065e-09	9.75133e-08	5.81368e-08	17261/11749/17702/216795/76566/22402/17127/102607/12167/12399/214855/58250/12406/12161/19228/12394/240725/373864/208647/16147/15364/94352/14219/20319/242316/213053/56788/18028/106522	29
GO:0050807	regulation of synapse organization	51/1922	309/28891	1.7063e-09	1.00421e-07	5.987e-08	77579/11852/56013/13385/19229/216831/232370/223254/18039/108100/442801/18472/11838/228550/59036/18011/13048/13169/259277/77097/69601/12323/245446/73181/229715/241638/233071/69137/211323/19073/13838/71436/11816/104156/19655/18187/100042150/18708/17919/54712/12558/16975/108672/11487/13845/11843/399558/13841/70620/19242/433485	51
GO:0010631	epithelial cell migration	53/1922	328/28891	1.78383e-09	1.03455e-07	6.16794e-08	18787/16952/11852/14461/15507/107351/16002/56753/15184/19229/26406/105844/74769/16476/16416/73608/223650/14389/20778/18591/12927/192197/19303/20401/17886/14462/11684/69601/101540/15370/230738/20850/13482/19141/13836/11816/19270/12317/14165/114715/14181/14314/212307/15117/94352/13197/14164/27494/53869/22341/73230/74144/20613	53
GO:1902652	secondary alcohol metabolic process	34/1922	162/28891	1.79233e-09	1.03455e-07	6.16794e-08	11370/74155/76524/18559/18023/12606/67815/20778/20787/14149/20597/18858/171504/238055/17777/15926/11816/13121/66234/67963/108079/65969/223920/18194/100102/208715/14186/170459/20775/22359/14164/18605/235293/319554	34
GO:1905475	regulation of protein localization to membrane	40/1922	212/28891	1.91926e-09	1.09727e-07	6.54185e-08	13649/217124/18412/13385/17913/12550/216831/13866/20411/76686/217154/227753/69660/18762/230972/19062/226744/66610/12323/56089/69847/80982/13836/13132/67943/23888/18708/58801/14734/12322/17919/20908/12558/11487/53331/53869/13829/102502/106522/19242	40
GO:0046777	protein autophosphorylation	43/1922	238/28891	1.9419e-09	1.09974e-07	6.55656e-08	13649/20868/74155/23939/19229/26406/13866/16476/78943/11302/12305/380698/50932/56532/18591/223775/83813/71943/78388/13144/225849/69922/15275/101540/12323/17152/211323/18595/13838/21848/16210/14184/12322/14186/18712/18715/98267/18605/13845/58800/13841/72065/22341	43
GO:0008202	steroid metabolic process	56/1922	358/28891	2.12653e-09	1.182e-07	7.04699e-08	11370/74155/16002/76524/18559/18023/12606/22417/59045/67815/20778/20787/29859/14149/20597/12167/20750/18858/98388/171504/20850/238055/18595/17777/12161/11816/15376/14170/13121/66234/67963/108079/11886/13132/56348/12724/65969/72017/223920/18194/100102/208715/14186/114664/170459/20775/22359/14164/11576/99929/18605/235293/319554/13082/107605/20613	56
GO:0040013	negative regulation of locomotion	56/1922	358/28891	2.12653e-09	1.182e-07	7.04699e-08	18787/11852/14766/107351/56753/15184/18600/105844/12550/20848/19252/214384/22417/73608/223650/20347/18591/234593/11932/20358/17886/22003/14462/69601/16149/100952/20355/20359/20360/106014/114886/13482/211323/13838/77125/20377/15378/11816/18119/19270/240725/12317/17319/114715/19272/56306/52463/13197/20440/20319/15404/211770/72065/19242/74144/11539	56
GO:0071560	cellular response to transforming growth factor beta stimulus	44/1922	248/28891	2.27322e-09	1.24025e-07	7.39428e-08	18787/216869/80288/23939/22433/16476/20848/12164/214384/12843/22793/434215/17127/19303/12167/170676/100952/58250/14281/66513/15446/110542/171463/24064/12827/18119/12394/56213/114715/13132/19272/56306/14828/15258/52463/14275/21417/102141/20482/53618/225631/65112/101809/12705	44
GO:1901617	organic hydroxy compound biosynthetic process	44/1922	248/28891	2.27322e-09	1.24025e-07	7.39428e-08	16832/74155/19229/22417/12560/67815/20787/228550/56632/17886/14462/11684/18830/233011/20698/238055/13819/12161/19228/11816/14170/13121/66234/108079/11886/13132/12724/72017/18194/13180/104725/208715/74551/14186/170459/20775/110391/14164/227399/71780/235293/12705/319554/20613	44
GO:0048863	stem cell differentiation	48/1922	284/28891	2.29331e-09	1.24025e-07	7.39428e-08	16878/11749/56753/74016/17702/20848/21420/214384/21415/20347/20358/20355/22422/22409/20359/22695/20360/21385/13617/211323/14465/18595/22773/20671/21410/20377/14170/18741/17701/83557/15205/20674/13813/245109/18187/14472/76804/14275/65100/12558/20378/20319/15404/15375/21407/13082/19242/15209	48
GO:0034976	response to endoplasmic reticulum stress	46/1922	266/28891	2.32099e-09	1.24401e-07	7.4167e-08	12608/217365/22433/18023/16145/16476/78943/72053/20747/23802/51800/26408/27403/53313/12913/108687/69601/230904/18858/56812/17341/108802/22027/226641/69065/12317/64209/66073/12304/74840/56312/14828/18708/58801/14827/12443/66861/11911/68292/100037258/71853/20856/80795/12745/52552/68944	46
GO:0010632	regulation of epithelial cell migration	44/1922	250/28891	2.93899e-09	1.56131e-07	9.3084e-08	18787/16952/11852/14461/15507/16002/56753/15184/19229/26406/105844/74769/16476/16416/73608/223650/14389/18591/12927/192197/20401/14462/11684/69601/101540/230738/20850/19141/13836/11816/19270/12317/14165/114715/14181/212307/15117/13197/14164/27494/53869/22341/73230/74144	44
GO:1990778	protein localization to cell periphery	60/1922	400/28891	2.97204e-09	1.56502e-07	9.33051e-08	13649/217124/67826/18412/74155/56460/13385/216963/12550/260302/14252/216831/55978/13866/217344/20411/12306/76686/217154/192786/69660/269116/21937/57440/18762/230972/18483/19062/319740/226744/217143/66610/80291/16668/12323/57816/80297/19340/56089/23969/69847/14456/13836/13132/11931/23888/18708/12322/20194/17919/20908/12558/19206/11487/53331/53869/83493/93835/102502/106522	60
GO:0045927	positive regulation of growth	52/1922	324/28891	3.21659e-09	1.67906e-07	1.00104e-07	18787/13649/22368/16002/66102/19229/11474/74370/83431/13866/11858/22402/18472/76438/55948/217340/13169/15451/27279/231841/319740/22788/13057/22431/217369/19415/20698/80297/21385/20850/211323/14465/14463/20377/18997/17967/11816/20393/12494/12444/17919/15364/18712/320563/50790/12561/14179/20319/20979/11487/102502/65086	52
GO:1902074	response to salt	54/1922	343/28891	3.24963e-09	1.68168e-07	1.00261e-07	13649/16691/217124/16478/380684/15184/13385/12550/12606/16476/20411/18039/26415/18019/16477/13163/18591/228550/20866/20597/18125/11513/18810/233011/19415/14282/73181/14281/229715/230738/13617/19141/22027/17967/11732/108079/20512/14184/23959/17748/233908/20496/65973/12313/19206/20979/11991/18605/13829/22138/66586/329064/20191/15902	54
GO:0045862	positive regulation of proteolysis	57/1922	372/28891	3.33352e-09	1.71035e-07	1.0197e-07	71240/76884/12740/57783/109689/76524/19229/15511/20848/103724/78943/103583/106763/227753/21938/17127/59009/104318/17196/193740/51800/26408/80708/17886/53313/15451/11684/69601/56812/235406/230738/19141/13039/13838/77125/20680/11816/18119/13638/13032/217410/64209/13132/56312/237339/58801/20194/14186/65973/56438/14062/14219/20319/16792/211770/240354/70620	57
GO:0050803	regulation of synapse structure or activity	51/1922	317/28891	4.17608e-09	2.12449e-07	1.26661e-07	77579/11852/56013/13385/19229/216831/232370/223254/18039/108100/442801/18472/11838/228550/59036/18011/13048/13169/259277/77097/69601/12323/245446/73181/229715/241638/233071/69137/211323/19073/13838/71436/11816/104156/19655/18187/100042150/18708/17919/54712/12558/16975/108672/11487/13845/11843/399558/13841/70620/19242/433485	51
GO:0097193	intrinsic apoptotic signaling pathway	52/1922	327/28891	4.44856e-09	2.24409e-07	1.33791e-07	12608/15507/23939/21981/12189/60530/74769/22433/78943/56532/13163/21938/22187/20747/56208/12051/15248/51800/55948/21937/19099/26408/53313/12913/69601/16149/27280/68539/73181/14463/13836/18997/69065/117198/64209/228026/17701/17319/66073/56312/18708/22038/58801/15258/66861/11911/80795/20482/209027/22062/68949/20613	52
GO:0048638	regulation of developmental growth	60/1922	405/28891	4.79007e-09	2.39623e-07	1.42862e-07	14955/18787/22368/16002/11474/211652/12550/83431/20848/11858/22402/223650/18472/13163/20347/232334/217340/13169/20358/231507/17888/27279/319740/22788/22431/20355/11556/19415/20359/80297/20360/21385/20850/213084/19141/211323/14465/14463/14609/21410/18997/17967/11816/67603/14184/12444/17919/15364/18712/320563/20856/12561/14179/19206/20979/23945/22062/13841/102502/65086	60
GO:0010810	regulation of cell-substrate adhesion	41/1922	228/28891	5.27387e-09	2.61645e-07	1.55991e-07	18787/64075/107351/56753/11465/12842/19229/74769/69697/16416/22417/12305/50932/70450/170758/18591/17127/12927/13144/17886/18762/20750/100952/67896/225392/24066/12317/13405/14366/13132/56348/268780/18708/20194/15117/68169/20440/15404/225631/13829/19242	41
GO:0051258	protein polymerization	47/1922	282/28891	5.32158e-09	2.61848e-07	1.56112e-07	14248/76884/107351/17913/19229/216963/83431/69697/56699/18039/105439/108100/76686/108903/234695/106763/319262/227753/104252/12333/104318/14457/103733/234857/11519/13169/22003/71956/22153/15894/100732/71276/12332/245857/72205/19201/320923/20739/20257/27360/20393/105855/68612/13860/73910/13829/76789	47
GO:0043254	regulation of protein-containing complex assembly	63/1922	437/28891	5.86397e-09	2.8619e-07	1.70625e-07	20362/14248/76884/107351/15081/17913/19229/216963/53624/16145/69697/56699/105439/108100/76686/108903/54396/234695/106763/319262/227753/107817/21833/104252/94091/12333/14469/15893/59036/225849/232944/11519/13169/12124/22003/18762/106759/22153/15894/171543/69601/327959/100732/17874/12332/22410/245857/72205/227377/13590/211323/20739/17967/11816/20257/27360/20393/15205/105855/13860/73910/12484/13829	63
GO:0042692	muscle cell differentiation	66/1922	468/28891	6.27253e-09	3.03661e-07	1.81041e-07	77579/11459/14248/16669/16691/68794/216869/16905/16002/11465/15081/15184/26903/11474/22433/55978/214384/18019/22417/22402/13007/13163/223701/18591/20866/11443/17886/22003/17888/18810/22431/22422/18858/22410/17341/73181/21957/98932/21955/21385/68802/13617/235130/16772/211323/14465/18595/226519/14463/16777/18741/12224/17701/14165/13405/107869/15205/12444/71973/12558/21417/18569/22138/227325/15902/7…	66
GO:0043588	skin development	53/1922	340/28891	6.42836e-09	3.08716e-07	1.84054e-07	16952/13649/230824/13393/12740/19143/74155/110310/19041/12842/12550/17702/14027/21420/21816/12843/19156/192897/12560/21415/12832/55948/69073/240025/216725/12399/11684/54139/18810/17874/22410/22409/76560/22695/103213/19207/71913/14465/226519/13039/13836/15220/12394/14165/11886/13607/107515/20249/18194/29820/18605/15404/20613	53
GO:0042176	regulation of protein catabolic process	56/1922	369/28891	6.48383e-09	3.08908e-07	1.84169e-07	71240/13649/26903/17754/15511/12550/260302/27681/18023/13650/12306/78943/279766/21938/66222/22187/232334/17127/59009/104318/193740/59036/22123/80708/23805/69601/230904/101240/56812/22410/17025/21858/235406/242669/211323/20671/14609/77125/11816/13010/217410/13121/64209/13132/18263/56312/72345/14238/545622/19025/14734/100102/56438/99929/211770/70620	56
GO:0030010	establishment of cell polarity	34/1922	170/28891	6.61086e-09	3.1248e-07	1.86299e-07	107351/16905/217335/217325/54141/19229/70385/14252/56332/83431/55978/69697/103583/233066/227753/18472/381979/20401/15223/16897/17886/18762/14462/56513/19157/103213/16772/14609/24064/14165/15205/236794/27494/21407	34
GO:0007163	establishment or maintenance of cell polarity	42/1922	239/28891	6.98189e-09	3.2744e-07	1.95217e-07	107351/16905/217335/13385/217325/54141/19229/70385/14252/56332/83431/55978/69697/234695/103583/233066/227753/18472/58220/170758/381979/20401/15223/16568/16897/17886/18762/14462/56513/22422/19157/103213/16772/14609/24064/14165/15205/236794/105855/27494/11843/21407	42
GO:0043010	camera-type eye development	57/1922	380/28891	7.32694e-09	3.40958e-07	2.03277e-07	77579/13649/16878/116810/230824/16886/16476/20848/442801/27078/107817/18591/17127/231214/12167/14462/22431/333654/192236/21385/18032/387609/16772/22352/18595/14609/13836/12826/24064/18997/18741/14165/114715/14366/12724/15205/19672/17158/20674/16147/14184/20664/14238/15258/11911/12142/21417/20482/270120/72759/101809/18028/17289/14221/269831/19242/15209	57
GO:0016125	sterol metabolic process	33/1922	163/28891	7.98573e-09	3.68757e-07	2.1985e-07	11370/74155/76524/18559/18023/12606/67815/20778/20787/14149/20597/18858/171504/238055/17777/11816/13121/66234/67963/108079/65969/72017/223920/18194/100102/208715/170459/20775/22359/14164/235293/319554/13082	33
GO:0006935	chemotaxis	65/1922	462/28891	8.95694e-09	4.10447e-07	2.44705e-07	18787/16952/15507/171095/216869/66102/380705/26903/19229/18600/237847/19252/16416/668218/20347/170758/445007/18591/17127/12927/106512/20358/230972/12913/20750/18810/101540/16149/57257/20355/16985/15370/22422/20359/11876/13609/20360/13617/13482/19141/211323/14456/18595/13836/18997/12317/14165/17319/107515/18187/105855/27226/20496/20908/320701/102545/14164/20440/27494/11487/14745/22341/19242/109700…	65
GO:0007548	sex differentiation	52/1922	335/28891	1.0301e-08	4.68463e-07	2.79295e-07	18787/73679/12608/14766/21414/216869/380684/56739/15081/109689/381677/22417/26362/66983/22187/12124/17886/12167/14462/15894/22788/22431/57816/20850/110542/18595/14463/14609/21410/20377/12161/15378/12394/15395/14165/14366/71371/107515/20674/56312/14238/12443/15364/14179/73296/15405/11576/20319/99929/17289/67713/15209	52
GO:0042330	taxis	65/1922	464/28891	1.06237e-08	4.7642e-07	2.84038e-07	18787/16952/15507/171095/216869/66102/380705/26903/19229/18600/237847/19252/16416/668218/20347/170758/445007/18591/17127/12927/106512/20358/230972/12913/20750/18810/101540/16149/57257/20355/16985/15370/22422/20359/11876/13609/20360/13617/13482/19141/211323/14456/18595/13836/18997/12317/14165/17319/107515/18187/105855/27226/20496/20908/320701/102545/14164/20440/27494/11487/14745/22341/19242/109700…	65
GO:1903053	regulation of extracellular matrix organization	19/1922	62/28891	1.06819e-08	4.7642e-07	2.84038e-07	16416/12305/234695/21938/17127/21937/102693/100952/195209/16772/13482/226519/16777/13010/234407/14186/15117/21407/66191	19
GO:0043087	regulation of GTPase activity	53/1922	345/28891	1.07141e-08	4.7642e-07	2.84038e-07	230824/216869/109689/97761/19229/216831/76795/83431/544817/13866/103724/22417/381605/442801/268480/68449/13543/18472/106952/192786/19739/380711/20401/54610/15223/98402/230972/15894/23805/69601/213990/57257/231821/19415/51791/216991/14697/13609/19419/13838/13836/24064/240168/109294/544963/69993/20194/212307/19731/54712/14062/27494/13845	53
GO:0045444	fat cell differentiation	45/1922	270/28891	1.11727e-08	4.93159e-07	2.94018e-07	12608/14461/26903/17702/22433/192157/12606/56310/22402/76686/17127/20787/59036/231507/231991/21367/11556/15370/22410/22695/384061/207259/230738/16324/210029/18595/20377/217410/12224/14165/71371/15205/20249/14562/12443/15364/13017/107503/18712/20378/20319/242316/18605/74186/15902	45
GO:0090092	regulation of transmembrane receptor protein serine/threonine kinase signaling pathway	44/1922	261/28891	1.13786e-08	4.97962e-07	2.96881e-07	217342/80288/17702/22433/22057/214384/17127/20399/240025/170676/100952/58250/13590/14465/171463/14463/24064/20377/12161/18119/240725/56213/17701/14165/114715/13132/15205/14314/56306/14828/14562/14734/15258/52463/14275/21417/20319/242316/102141/20482/225631/65112/101809/73230	44
GO:0071695	anatomical structure maturation	50/1922	317/28891	1.15262e-08	4.97962e-07	2.96881e-07	14461/56739/16598/19229/11474/17702/22433/76566/12606/12560/170758/18591/269116/102607/15223/14462/12399/72634/21367/380713/18858/22410/17341/80297/545192/71913/13609/227377/121021/18032/13617/13039/13819/14609/20730/19228/12394/13164/15205/16147/237339/14184/71982/20112/70495/54611/18605/15375/15402/15902	50
GO:0046578	regulation of Ras protein signal transduction	37/1922	199/28891	1.15303e-08	4.97962e-07	2.96881e-07	14766/98845/107351/109689/216963/215821/244418/74769/216831/13866/21927/102098/229541/214804/83813/20401/105841/69601/72318/19415/19157/21858/19419/211323/24066/236920/24064/11816/14165/78134/67168/13860/212307/12558/14062/71704/14745	37
GO:0051090	regulation of DNA-binding transcription factor activity	62/1922	436/28891	1.30739e-08	5.60591e-07	3.3422e-07	216869/16478/109689/15184/57265/17702/14252/20848/214384/13543/56532/59016/21833/74343/20747/12051/15223/225849/18762/12913/106759/15894/69601/101540/17874/269209/18038/20698/22410/14283/230738/101700/18032/434341/22773/15378/18997/15376/18119/217410/107869/14366/71371/13607/15205/56312/13813/67154/15258/12322/15364/54612/18712/13211/16975/19206/18605/211770/240354/15375/68235/15902	62
GO:0008203	cholesterol metabolic process	31/1922	150/28891	1.34842e-08	5.7004e-07	3.39854e-07	11370/74155/76524/18559/18023/12606/67815/20778/20787/14149/20597/18858/171504/238055/17777/11816/13121/66234/67963/108079/65969/223920/18194/100102/208715/170459/20775/22359/14164/235293/319554	31
GO:0048144	fibroblast proliferation	31/1922	150/28891	1.34842e-08	5.7004e-07	3.39854e-07	18787/13649/16878/68964/16476/16416/12306/18591/78912/226154/14123/116905/69601/16149/217369/20698/195209/13617/14456/18595/20377/14165/17319/56312/14319/14702/58801/54124/15364/13211/65972	31
GO:0034620	cellular response to unfolded protein	22/1922	83/28891	1.51345e-08	6.35332e-07	3.78781e-07	80888/22433/16145/78943/13163/23802/51800/27403/12913/18858/17341/226641/64209/14828/18708/12443/66861/11911/100037258/71853/20856/52552	22
GO:0035966	response to topologically incorrect protein	29/1922	135/28891	1.57861e-08	6.58084e-07	3.92345e-07	80888/15507/22433/16145/78943/13163/23802/51800/27403/12913/108687/69601/18858/17341/226641/69065/64209/208647/74840/14828/18708/12443/66861/11911/68292/100037258/71853/20856/52552	29
GO:0061008	hepaticobiliary system development	30/1922	143/28891	1.59947e-08	6.62181e-07	3.94788e-07	16952/12608/13649/74155/21802/22433/12606/14055/16476/279766/17127/15451/15377/14465/22773/20671/21410/18119/12394/15205/17158/12443/100102/74551/17263/20378/14164/225631/140740/19242	30
GO:0010001	glial cell differentiation	47/1922	292/28891	1.64602e-08	6.76787e-07	4.03496e-07	13649/16878/12799/18023/13866/20848/192897/19153/20732/21938/18591/74761/17988/18810/17874/18858/18032/212980/235402/211323/22352/13838/77125/14165/13405/23966/14176/12724/18109/83557/225608/15205/13813/14184/20664/13003/15364/107503/12558/18605/22062/215798/227325/18028/66277/15902/19242	47
GO:0046165	alcohol biosynthetic process	30/1922	144/28891	1.89304e-08	7.73057e-07	4.60892e-07	19229/22417/67815/20787/228550/56632/17886/233011/20698/238055/12161/19228/11816/13121/66234/108079/11886/13132/12724/18194/13180/104725/208715/74551/110391/14164/227399/71780/235293/319554	30
GO:0061572	actin filament bundle organization	34/1922	177/28891	1.91797e-08	7.77946e-07	4.63806e-07	77579/56753/11465/109689/19229/76566/20411/22417/108100/21927/442801/102098/22793/17127/14457/19303/30794/234857/72754/11519/17886/22003/19062/71774/104027/13609/22027/18708/20194/13860/14219/13829/14745/102502	34
GO:0030336	negative regulation of cell migration	49/1922	313/28891	2.05682e-08	8.28665e-07	4.94044e-07	18787/11852/14766/107351/56753/15184/18600/105844/12550/20848/19252/214384/22417/73608/223650/18591/234593/11932/17886/22003/69601/16149/100952/106014/114886/13482/211323/13838/77125/20377/15378/11816/18119/19270/240725/12317/17319/114715/19272/56306/52463/13197/20319/15404/211770/72065/19242/74144/11539	49
GO:0043583	ear development	43/1922	257/28891	2.08728e-08	8.3533e-07	4.98018e-07	216527/14461/230824/57265/12550/12606/55978/19156/13543/12305/18472/16568/14972/14462/15451/21385/18032/13617/17920/22773/13838/24064/14174/17701/14165/18109/15205/20674/14184/330409/224796/14472/14179/20378/21417/11487/18605/21407/11921/102502/73230/231252/15209	43
GO:0051056	regulation of small GTPase mediated signal transduction	40/1922	230/28891	2.13437e-08	8.48519e-07	5.05881e-07	14766/98845/107351/109689/216963/215821/244418/74769/216831/13866/21927/102098/229541/214804/83813/380711/20401/105841/69601/72318/19415/19157/21858/19419/211323/24066/236920/24064/11816/14165/78134/67168/13860/212307/73910/12558/14062/27494/71704/14745	40
GO:1903706	regulation of hemopoiesis	63/1922	452/28891	2.15964e-08	8.52918e-07	5.08504e-07	16952/12608/16878/14461/217127/21414/15507/19229/83796/22433/74370/12606/13866/16476/20848/20535/16416/107829/15170/234695/78926/26362/59009/15223/18762/14462/12399/16149/17173/22410/22695/57816/14281/14204/230738/19419/20850/21832/74443/14456/20377/18997/12394/16147/14184/18708/17536/105855/70564/12349/15405/12142/21417/12484/320940/15404/211770/240354/269023/15402/68235/15902/19242	63
GO:0046328	regulation of JNK cascade	31/1922	153/28891	2.19851e-08	8.62591e-07	5.14271e-07	13649/17873/18626/19229/60597/56310/73608/23882/50932/18472/70686/59009/59036/19099/26408/69601/17874/22422/76589/17240/19419/20377/14170/13132/15258/54612/29820/13197/14219/20319/68235	31
GO:1902904	negative regulation of supramolecular fiber organization	34/1922	178/28891	2.22103e-08	8.65495e-07	5.16002e-07	14248/107351/56753/26903/17754/69697/76686/108903/102098/234695/227753/78926/12333/11519/22003/58522/22153/23805/19062/70420/100952/12332/245857/72205/13609/20739/11816/20257/27360/20393/18708/13860/13829/22327	34
GO:0030282	bone mineralization	29/1922	137/28891	2.23475e-08	8.65495e-07	5.16002e-07	19229/11474/76566/22417/17966/12843/102657/17127/216161/12167/20750/22410/13609/18032/19073/14609/12161/19228/11732/107515/14184/71982/14734/212943/11911/67972/18605/106522/19242	29
GO:0006469	negative regulation of protein kinase activity	37/1922	204/28891	2.28689e-08	8.80012e-07	5.24657e-07	15507/17873/74155/192231/56013/79566/74769/24056/71059/19252/214384/15170/23882/13163/70686/232431/78388/20597/19099/69601/19062/18810/51791/231125/80794/69847/24066/24064/20377/11816/114715/54612/100037258/13197/20319/211770/66259	37
GO:0071900	regulation of protein serine/threonine kinase activity	52/1922	343/28891	2.30349e-08	8.80753e-07	5.25099e-07	13649/192231/15239/19229/16706/74769/74370/16145/13866/71059/19252/214384/15170/13543/78943/54396/12411/18591/70686/55948/20597/19099/26408/69601/19062/100732/18858/51791/320207/66513/19419/80794/24066/80982/13838/24064/20377/11816/217410/17319/14366/13132/12444/12443/15364/54612/18712/13197/14164/20319/12484/211770	52
GO:0019827	stem cell population maintenance	38/1922	213/28891	2.35629e-08	8.95241e-07	5.33737e-07	16878/14461/80288/74016/23989/74203/20848/21420/21415/21678/17173/18032/387609/22773/21410/20377/18119/14165/73703/83557/15205/20674/56306/13813/14184/15364/76804/52463/94352/21679/12558/20843/218100/18028/21407/329217/19242/15209	38
GO:0043542	endothelial cell migration	40/1922	231/28891	2.41783e-08	9.12843e-07	5.44231e-07	16952/11852/14461/15507/16002/15184/19229/26406/105844/74769/16416/20778/18591/12927/192197/19303/20401/17886/14462/11684/69601/101540/15370/230738/20850/13482/19141/13836/11816/12317/114715/14181/14314/94352/13197/14164/27494/22341/73230/74144	40
GO:0070167	regulation of biomineral tissue development	25/1922	107/28891	2.60341e-08	9.76767e-07	5.82342e-07	12608/22420/19229/11474/76566/20535/22417/17966/102657/17127/12167/22410/13609/14456/19073/14609/12161/11732/14184/212943/11911/67972/18605/106522/19242	25
GO:0043405	regulation of MAP kinase activity	36/1922	197/28891	2.88112e-08	1.07425e-06	6.40459e-07	13649/15239/19229/16706/74769/13866/19252/15170/13543/78943/12411/18591/70686/20597/19099/26408/69601/19062/51791/320207/66513/19419/80794/24066/13838/24064/20377/11816/217410/17319/14366/54612/14164/20319/12484/211770	36
GO:2000146	negative regulation of cell motility	50/1922	326/28891	2.91586e-08	1.08049e-06	6.44179e-07	18787/11852/14766/107351/56753/15184/18600/105844/12550/20848/19252/214384/22417/73608/223650/18591/234593/11932/17886/22003/14462/69601/16149/100952/106014/114886/13482/211323/13838/77125/20377/15378/11816/18119/19270/240725/12317/17319/114715/19272/56306/52463/13197/20319/15404/211770/72065/19242/74144/11539	50
GO:0007254	JNK cascade	34/1922	181/28891	3.42212e-08	1.26031e-06	7.51386e-07	13649/17873/18626/19229/60597/56310/73608/23882/50932/18472/13163/17127/70686/59009/59036/19099/26408/69601/17874/22422/76589/17240/19419/20377/14170/13132/15258/54612/29820/13197/14219/20319/211770/68235	34
GO:0033673	negative regulation of kinase activity	39/1922	225/28891	3.50036e-08	1.28126e-06	7.63878e-07	15507/17873/74155/192231/56013/79566/74769/24056/71059/19252/214384/15170/23882/13163/70686/232431/78388/100502698/20597/19099/69601/19062/18810/51791/231125/80794/69847/24066/24064/20377/11816/15376/114715/54612/100037258/13197/20319/211770/66259	39
GO:0010639	negative regulation of organelle organization	56/1922	387/28891	3.54915e-08	1.29124e-06	7.69831e-07	14248/16878/107351/216869/16905/26949/68964/56753/15081/26903/16886/70385/17754/232370/103677/69697/78246/76686/108903/102098/234695/227753/78926/12333/56208/71943/51800/11519/100502766/22003/58522/22153/23805/216810/19062/70420/12332/245857/72205/13609/66991/17152/20739/20257/27360/20393/56312/11740/14184/18708/66442/20112/13860/67981/13829/14745	56
GO:0001889	liver development	29/1922	140/28891	3.71004e-08	1.34165e-06	7.99882e-07	16952/12608/13649/74155/21802/22433/12606/14055/16476/279766/17127/15451/15377/14465/22773/21410/18119/12394/15205/17158/12443/100102/74551/17263/20378/14164/225631/140740/19242	29
GO:0006816	calcium ion transport	64/1922	469/28891	3.76171e-08	1.35219e-06	8.06166e-07	18787/15114/11749/22368/216869/26903/19229/59091/12295/16416/15170/56437/192120/217154/18591/19739/20866/57440/56632/18125/80708/53313/12913/170706/15894/19062/13057/17341/12323/14697/54378/56089/15464/214111/14814/13617/14612/14456/80982/14609/20730/13405/15205/11931/12322/252972/65973/12313/20856/67972/14062/14219/80795/269437/58800/66109/320508/68949/329064/78506/20191/65086/68944/58861	64
GO:0019216	regulation of lipid metabolic process	57/1922	398/28891	3.8759e-08	1.38494e-06	8.25694e-07	16952/11370/16002/12189/74302/18023/74370/56310/232370/20411/22417/19156/672511/67815/20778/21833/18591/20787/320808/100502698/56632/27403/56690/16149/20698/231871/66968/15446/20850/212980/238055/18595/12161/15926/15378/11816/15376/14170/228026/108079/11886/13132/12724/14184/68801/14186/170459/50790/14164/67469/74186/71597/15902/67713/107605/11539/20613	57
GO:0050679	positive regulation of epithelial cell proliferation	40/1922	235/28891	3.94617e-08	1.39874e-06	8.33916e-07	13649/14461/16002/26903/21802/22433/74370/13866/16476/20848/21816/16416/12560/223650/18591/20913/16568/15451/101540/13057/77411/15370/20850/20377/12161/18119/56213/14165/14181/18109/16147/14184/12444/12443/100038489/15364/15117/14164/22341/19242	40
GO:0030099	myeloid cell differentiation	65/1922	480/28891	3.9611e-08	1.39874e-06	8.33916e-07	12608/16878/14461/217127/16598/19229/18023/74370/12606/16476/20848/20535/16416/16477/107829/22402/15170/14389/18472/107817/21833/78926/216161/19698/17886/14462/16149/17874/19746/22695/57816/14281/227377/18032/20850/21832/74443/13819/13836/77125/20377/20514/18997/12394/13132/11740/237339/14184/18708/71982/107371/17536/105855/22038/14734/70564/12349/15405/18605/15404/13829/211770/15402/68235/15902	65
GO:0045926	negative regulation of growth	43/1922	263/28891	4.15902e-08	1.46004e-06	8.70463e-07	14955/217124/58172/211652/12189/12550/56437/78926/20347/232334/17127/83813/98402/56632/20358/231507/68567/69601/22431/20355/11556/56812/20359/20360/213084/19141/20671/14609/20377/15378/17701/107869/14199/13132/14184/14734/20856/20378/19206/20319/18605/22062/13841	43
GO:0051017	actin filament bundle assembly	33/1922	174/28891	4.25564e-08	1.48527e-06	8.85507e-07	77579/56753/11465/109689/19229/20411/22417/108100/21927/442801/102098/22793/17127/14457/19303/30794/234857/72754/11519/17886/22003/19062/71774/104027/13609/22027/18708/20194/13860/14219/13829/14745/102502	33
GO:0098727	maintenance of cell number	38/1922	218/28891	4.47133e-08	1.55153e-06	9.25009e-07	16878/14461/80288/74016/23989/74203/20848/21420/21415/21678/17173/18032/387609/22773/21410/20377/18119/14165/73703/83557/15205/20674/56306/13813/14184/15364/76804/52463/94352/21679/12558/20843/218100/18028/21407/329217/19242/15209	38
GO:0032956	regulation of actin cytoskeleton organization	52/1922	351/28891	4.98307e-08	1.70628e-06	1.01727e-06	14248/76884/230824/107351/56753/11465/17913/19229/216831/20535/56699/16416/22417/108100/442801/102098/234695/319262/227753/104252/170758/12333/17127/192197/19303/30794/20401/72754/13144/11519/13169/22003/15894/19062/70420/107702/12332/245857/104027/13609/14609/20739/27360/544963/18708/105855/20194/13860/73910/14219/13829/14745	52
GO:0050727	regulation of inflammatory response	58/1922	411/28891	4.99902e-08	1.70628e-06	1.01727e-06	18787/16952/12608/12702/57783/216963/18023/12606/56310/16145/20848/70110/22402/15170/102657/54396/106763/56501/270151/279766/21938/17127/14598/106512/21937/216161/14972/14462/22788/17874/18858/20698/229644/231871/15039/22695/20737/20850/15015/240095/210029/67547/77125/11816/14776/13032/83490/56312/209558/23959/11988/13211/12484/27052/23945/18569/66259/11539	58
GO:0035924	cellular response to vascular endothelial growth factor stimulus	18/1922	61/28891	5.00259e-08	1.70628e-06	1.01727e-06	16952/15507/17913/74769/22433/78943/18591/20358/69601/101540/100952/15370/20698/18595/24064/18187/330119/22341	18
GO:0060996	dendritic spine development	28/1922	134/28891	5.20655e-08	1.76581e-06	1.05277e-06	56013/13385/216963/216831/108100/18472/11838/228550/18011/13048/13169/18483/77097/12323/241638/233071/13838/11816/236794/12322/17919/50790/16975/108672/11487/13845/11843/14745	28
GO:0032970	regulation of actin filament-based process	57/1922	402/28891	5.50742e-08	1.85736e-06	1.10735e-06	14248/76884/230824/107351/56753/11465/17913/19229/216831/20535/56699/16416/22417/108100/442801/102098/234695/319262/227753/104252/170758/12333/17127/192197/19303/30794/20401/72754/13144/18125/11519/13169/17886/22003/15894/19062/70420/107702/12332/245857/104027/13609/14463/14609/20739/27360/544963/18708/105855/20194/13860/73910/14219/13829/14745/20191/11539	57
GO:1902075	cellular response to salt	36/1922	202/28891	5.6064e-08	1.88018e-06	1.12095e-06	217124/16478/13385/12550/12606/16476/20411/26415/18019/16477/13163/18591/228550/20866/20597/11513/18810/233011/19415/14282/73181/14281/229715/230738/19141/22027/108079/20512/17748/233908/20496/65973/20979/18605/13829/15902	36
GO:0030111	regulation of Wnt signaling pathway	49/1922	323/28891	5.67318e-08	1.892e-06	1.128e-06	13649/84035/107351/12842/12550/55978/22402/672511/12560/21833/232334/17127/104318/29806/23802/15248/59036/13144/226154/23805/69601/22410/73181/17240/20671/21410/20377/20680/11816/240725/14783/14165/13132/13607/107515/20674/72345/14184/14734/15364/70495/14275/54612/12558/227210/20378/83675/20319/66277	49
GO:0010594	regulation of endothelial cell migration	33/1922	177/28891	6.52463e-08	2.16394e-06	1.29013e-06	16952/11852/14461/15507/16002/15184/19229/26406/105844/74769/16416/18591/12927/192197/20401/14462/11684/69601/101540/230738/20850/19141/13836/11816/12317/114715/14181/13197/14164/27494/22341/73230/74144	33
GO:0006869	lipid transport	61/1922	445/28891	6.61532e-08	2.18196e-06	1.30087e-06	14667/16952/216739/68299/21763/18559/56310/16416/59045/12306/19156/18738/20525/20778/11981/67331/12953/27403/272636/18830/20750/71720/18739/108114/68505/216974/70310/381560/171504/76408/69847/211323/238055/17777/12161/11816/12394/67963/17319/239273/14366/13132/320560/55938/52635/16891/223920/22038/26357/100102/170459/321007/50790/22359/19206/12492/271564/216892/320940/99031/69836	61
GO:0007369	gastrulation	34/1922	186/28891	6.8595e-08	2.25014e-06	1.34152e-06	23939/240672/19252/13543/17127/17196/12832/59036/17886/102693/13590/14465/22773/20671/14463/21410/13836/20377/20680/15378/15376/18119/23966/20674/13813/14562/100038489/319520/15364/218850/14179/20319/27494/20613	34
GO:0002685	regulation of leukocyte migration	41/1922	249/28891	6.96156e-08	2.27121e-06	1.35408e-06	18787/16952/20868/380705/26903/19229/18600/19252/16416/56532/170758/12333/106512/12913/15894/22788/16149/100952/17874/17173/20737/16399/13617/54371/13482/19141/14456/77125/12317/17319/18708/105855/27226/80795/216892/11487/15404/22341/14348/19242/11539	41
GO:0033674	positive regulation of kinase activity	59/1922	426/28891	7.51403e-08	2.4382e-06	1.45364e-06	13649/216869/68067/56013/13385/19229/105844/72149/74370/16145/13866/16416/13543/78943/54396/12305/106763/56532/13163/26362/22248/18591/71943/19303/55984/18011/26408/18762/69601/100732/16149/66610/320207/66513/19419/69847/211323/14456/18595/80982/13838/13836/15378/17319/14366/14184/12444/12443/15364/14186/18712/22359/14164/16975/12484/240354/22341/17289/11539	59
GO:0090102	cochlea development	16/1922	50/28891	7.78296e-08	2.51189e-06	1.49757e-06	230824/57265/12550/55978/19156/13543/18472/15451/21385/13838/15205/14184/330409/20378/21417/11487	16
GO:0071248	cellular response to metal ion	34/1922	187/28891	7.85444e-08	2.5214e-06	1.50324e-06	13649/16478/13385/12550/18023/12606/16476/18019/16477/227753/13163/228550/20597/11513/233011/19415/14282/73181/14281/19141/67547/12161/15376/108079/20674/17748/233908/20496/65973/20979/11979/13829/15902/15209	34
GO:0030968	endoplasmic reticulum unfolded protein response	19/1922	70/28891	9.47822e-08	3.01951e-06	1.80021e-06	22433/16145/78943/23802/51800/27403/12913/17341/226641/64209/14828/18708/12443/66861/11911/100037258/71853/20856/52552	19
GO:0110053	regulation of actin filament organization	44/1922	280/28891	9.5067e-08	3.01951e-06	1.80021e-06	14248/76884/107351/56753/11465/17913/19229/56699/22417/108100/442801/102098/234695/319262/227753/104252/12333/17127/19303/30794/20401/72754/11519/13169/22003/15894/19062/70420/107702/12332/245857/104027/13609/14609/20739/27360/18708/105855/20194/13860/73910/14219/13829/14745	44
GO:0009991	response to extracellular stimulus	62/1922	460/28891	9.60144e-08	3.03355e-06	1.80858e-06	74302/22433/381677/74370/16476/12164/214384/22417/70510/20525/12411/78926/26362/211389/56208/20787/192197/17168/66809/26408/67579/20750/171543/18810/21367/11556/17341/17025/22695/14281/15377/14283/30052/230738/16324/69847/14456/12161/11816/15376/20501/108079/21848/20674/16210/65969/14828/14562/58801/14827/224796/100102/74551/14275/11911/245670/58809/18712/20319/18605/72759/116939	62
GO:0034329	cell junction assembly	64/1922	481/28891	9.68634e-08	3.04435e-06	1.81502e-06	12740/70737/217335/11465/56013/56460/13385/17913/19229/11474/53624/12550/232370/223254/69697/20411/16416/22417/442801/73608/14619/192897/108903/12560/18591/17127/239096/19303/269116/20401/13144/13048/12695/11519/13169/17886/18810/106347/18858/245446/229715/241638/69137/16774/211323/17920/226519/14609/12563/13836/71436/19272/100042150/18708/20194/12558/12561/13829/13845/399558/13841/70620/433485/2…	64
GO:0050732	negative regulation of peptidyl-tyrosine phosphorylation	17/1922	57/28891	9.85724e-08	3.07953e-06	1.83599e-06	12702/74155/56013/79566/24056/15170/232431/78388/18762/231125/547253/80794/20730/20377/15378/20319/13829	17
GO:0000280	nuclear division	61/1922	450/28891	9.90087e-08	3.07953e-06	1.83599e-06	73679/70218/16878/30939/16002/56739/54141/70385/268465/15511/21802/60530/17702/18023/385377/83431/110958/209011/22417/22187/18591/56208/71943/103733/20399/234857/20899/193740/98733/67177/100502766/216810/72634/20698/268491/12323/114714/66991/18032/78267/14609/13164/12317/17701/218294/14184/66442/20112/68612/13860/54611/67981/14179/20843/53869/20962/239083/18028/76789/73677/12877	61
GO:0072073	kidney epithelium development	30/1922	155/28891	1.07877e-07	3.33807e-06	1.99014e-06	16878/56753/22420/22417/71602/18591/17127/226154/14462/22431/22422/100503085/13617/69847/13838/21410/20377/107515/15205/14734/13003/14179/14164/19206/242316/12484/13841/12705/66277/73230	30
GO:2001234	negative regulation of apoptotic signaling pathway	41/1922	253/28891	1.0919e-07	3.35715e-06	2.00151e-06	18787/15507/216869/16905/67338/23939/12189/60530/74769/22433/60597/22417/223701/69660/59009/51800/56321/414801/19099/12913/15894/171543/16149/14049/211323/14463/170755/117198/64209/14165/17319/107869/66073/13132/11740/79202/11911/20319/12151/209027/20613	41
GO:0010038	response to metal ion	48/1922	320/28891	1.09612e-07	3.35715e-06	2.00151e-06	13649/16478/13385/12550/18023/12606/16476/18019/16477/227753/13163/228550/20866/20597/22784/11513/233011/19415/14282/17025/12323/73181/14281/56012/19141/67547/12161/17967/15376/20322/108079/20674/22038/17748/233908/20496/65973/94352/12313/20979/11991/11979/18605/13829/22138/20191/15902/15209	48
GO:0032535	regulation of cellular component size	57/1922	411/28891	1.18565e-07	3.61291e-06	2.15399e-06	14248/22368/76884/107351/17913/19229/12550/74370/83431/56699/18039/108100/11858/234695/319262/227753/18472/104252/20347/12333/380711/20401/11519/13169/20358/22003/15894/27279/319740/71923/72267/20355/22422/12332/245857/20359/66658/20360/213084/20739/18997/11816/27360/105855/17919/13860/20496/320563/73910/12561/53869/23945/13829/22062/13841/102502/65086	57
GO:0032675	regulation of interleukin-6 production	32/1922	173/28891	1.24139e-07	3.76366e-06	2.24387e-06	12608/171095/216869/109689/16598/22433/20848/26415/15170/56501/270151/17196/15223/21937/56632/226250/106759/217203/16149/13057/214855/17874/54445/230738/14456/77125/105855/14062/13211/80795/12484/16792	32
GO:0051235	maintenance of location	53/1922	373/28891	1.48661e-07	4.48447e-06	2.67361e-06	14667/15114/11749/26903/19229/59091/232370/16416/15170/672511/14387/227753/20778/18472/14421/12953/22784/15275/12913/13057/66968/230738/15464/20850/13617/211323/238055/19073/80982/14609/105785/11816/67963/13405/17294/14319/15211/14828/223920/15212/170459/20775/65973/12313/14062/103172/269437/271564/67469/11979/18605/72759/20191	53
GO:0019915	lipid storage	23/1922	101/28891	1.53497e-07	4.60721e-06	2.74679e-06	14667/26903/232370/16416/672511/20778/14421/12953/66968/230738/20850/238055/11816/67963/17294/15211/223920/15212/170459/20775/67469/18605/72759	23
GO:0007492	endoderm development	20/1922	79/28891	1.54743e-07	4.62152e-06	2.75532e-06	240672/19252/17127/11838/12832/17886/14465/20671/14463/21410/20680/15376/18119/20674/13813/14562/319520/15364/14179/20890	20
GO:0001818	negative regulation of cytokine production	47/1922	314/28891	1.57886e-07	4.69204e-06	2.79736e-06	16952/216869/74155/109689/16598/216963/217365/52513/16145/15170/102657/54396/12560/56501/270151/434215/26362/66222/12051/15223/21937/19698/14462/11513/327959/246727/18038/246730/22695/55932/230738/16324/14465/14456/19073/13836/77125/217410/107515/105855/14186/56438/67972/12484/16792/18569/17289	47
GO:1903035	negative regulation of response to wounding	22/1922	94/28891	1.70084e-07	5.02963e-06	2.99863e-06	18787/84035/216963/237847/20848/22417/12306/15170/223650/18591/17127/11684/106014/18595/18791/13838/21788/77125/11816/20496/12484/216350	22
GO:0045787	positive regulation of cell cycle	52/1922	365/28891	1.78407e-07	5.23375e-06	3.12032e-06	16952/13649/16002/54141/12189/21802/17702/74370/21816/22417/107829/18472/18591/56208/20399/20899/20913/232944/100732/71276/20698/22410/268491/12323/69871/114714/14283/21385/20850/69952/19141/14463/14609/13164/12317/17701/14165/15205/56312/218294/233552/17536/22038/12444/12443/68612/18712/14179/14219/53869/15375/15902	52
GO:0031099	regeneration	31/1922	167/28891	1.7873e-07	5.23375e-06	3.12032e-06	18787/16952/12608/13649/16878/84035/380684/26903/242050/237847/19716/83431/14055/16476/18039/223650/380713/22410/18032/211323/14463/14609/13838/16880/12224/13405/12443/14275/18605/18028/19242	31
GO:0034446	substrate adhesion-dependent cell spreading	23/1922	102/28891	1.85801e-07	5.41438e-06	3.22802e-06	107351/56753/56013/16416/70450/26362/170758/12927/19303/16782/24066/226519/16777/20377/12317/14366/13132/20194/15117/20440/13829/13845/17289	23
GO:0051494	negative regulation of cytoskeleton organization	32/1922	176/28891	1.87147e-07	5.42725e-06	3.23569e-06	14248/107351/56753/26903/17754/69697/76686/108903/102098/234695/227753/78926/12333/11519/100502766/22003/58522/22153/23805/19062/70420/12332/245857/72205/13609/20739/20257/27360/20393/18708/13860/13829	32
GO:2000027	regulation of animal organ morphogenesis	27/1922	134/28891	1.96134e-07	5.66053e-06	3.37477e-06	230824/56753/83395/57265/12550/22417/13543/59036/14462/22431/22422/22409/13617/20377/14174/104156/240725/17701/14165/13132/107515/14734/14186/54612/14179/14164/20319	27
GO:0008544	epidermis development	55/1922	397/28891	2.03324e-07	5.83996e-06	3.48174e-06	16952/13649/230824/13393/12740/19143/74155/110310/19041/12550/17702/14027/21420/21816/19156/12560/18472/20732/319530/55948/69073/16568/12399/11684/54139/18810/22410/22409/76560/22695/19207/71913/14465/17920/226519/13039/13836/15220/12394/14165/11886/18109/13607/107515/15205/14184/14562/18194/224796/29820/19206/15404/11921/102502/20613	55
GO:0060395	SMAD protein signal transduction	22/1922	95/28891	2.07531e-07	5.93242e-06	3.53687e-06	76901/22057/16476/17127/20399/14281/22352/14463/12161/15378/18119/13132/15211/15258/100038489/17263/11576/242316/65112/12705/73230/100049710	22
GO:0051348	negative regulation of transferase activity	41/1922	260/28891	2.33186e-07	6.63421e-06	3.95527e-06	15507/17873/74155/192231/56013/79566/74769/24056/71059/19252/214384/15170/23882/13163/70686/232431/78388/100502698/20597/19099/69601/19062/18810/209200/51791/231125/22695/80794/69847/24066/24064/20377/11816/15376/114715/54612/100037258/13197/20319/211770/66259	41
GO:0030705	cytoskeleton-dependent intracellular transport	36/1922	214/28891	2.49231e-07	7.05724e-06	4.20748e-06	15114/16574/15507/380684/16562/17913/17754/14252/12009/83431/55978/69697/18039/76686/208943/71602/103583/18472/22187/232943/16554/16568/100502766/18762/75665/77097/71923/12589/232946/19419/17152/17920/16783/17919/11777/13426	36
GO:0010719	negative regulation of epithelial to mesenchymal transition	13/1922	36/28891	2.60429e-07	7.3397e-06	4.37588e-06	319530/14462/15451/69601/171463/13838/24064/20377/15376/114715/20319/101809/15375	13
GO:0048839	inner ear development	37/1922	224/28891	2.74066e-07	7.68793e-06	4.58349e-06	216527/14461/230824/57265/12550/12606/55978/19156/13543/18472/16568/14972/14462/15451/21385/17920/13838/24064/14174/17701/14165/18109/15205/20674/14184/330409/224796/14472/14179/20378/21417/11487/11921/102502/73230/231252/15209	37
GO:0051261	protein depolymerization	26/1922	128/28891	2.77684e-07	7.72842e-06	4.60763e-06	14248/70218/26903/17754/72685/69697/56471/234695/270058/18008/227753/78926/20401/11519/22003/58522/23805/12332/20739/20257/27360/20393/13860/65973/14219/13829	26
GO:0051783	regulation of nuclear division	29/1922	153/28891	2.78084e-07	7.72842e-06	4.60763e-06	16878/16002/70385/21802/17702/18023/22417/18591/71943/103733/20399/20899/98733/216810/20698/12323/66991/14609/13164/12317/17701/14184/66442/20112/68612/54611/67981/14179/73677	29
GO:1903076	regulation of protein localization to plasma membrane	25/1922	120/28891	2.81675e-07	7.79214e-06	4.64562e-06	13649/217124/18412/12550/216831/20411/76686/217154/69660/230972/226744/66610/12323/56089/69847/13836/13132/18708/12322/17919/20908/53331/53869/102502/106522	25
GO:0032271	regulation of protein polymerization	35/1922	206/28891	2.84523e-07	7.81067e-06	4.65667e-06	14248/76884/107351/17913/19229/216963/69697/56699/105439/108100/76686/108903/234695/106763/319262/227753/104252/12333/11519/13169/22003/22153/15894/100732/12332/245857/72205/20739/20257/27360/20393/105855/13860/73910/13829	35
GO:1900744	regulation of p38MAPK cascade	14/1922	42/28891	2.84947e-07	7.81067e-06	4.65667e-06	17873/18626/26406/19252/23882/50932/227753/26408/69601/20698/230738/225392/13197/242316	14
GO:0010634	positive regulation of epithelial cell migration	30/1922	162/28891	2.95846e-07	8.07256e-06	4.8128e-06	18787/16952/11852/14461/15507/16002/19229/26406/74769/16476/16416/14389/18591/12927/192197/14462/11684/101540/230738/20850/19141/12317/14165/14181/212307/15117/14164/27494/53869/22341	30
GO:0030098	lymphocyte differentiation	63/1922	486/28891	3.10711e-07	8.4398e-06	5.03175e-06	16952/217127/21414/15507/15184/19229/83796/22433/56310/16145/13866/20848/20535/22417/19156/15170/23882/234695/50932/56532/107817/26362/59009/12051/15223/54125/19698/18762/14462/12399/16149/17173/22410/20737/103213/14204/230738/15985/19419/20850/13482/14456/13039/20377/14012/12394/11740/16147/13813/18708/105855/102545/12142/21417/12151/12484/320940/18605/16792/240354/269023/17289/15902	63
GO:0007517	muscle organ development	53/1922	382/28891	3.2077e-07	8.67379e-06	5.17125e-06	11459/17261/16878/16905/16002/80288/15184/26903/57265/11474/22433/59091/71960/214384/216459/13346/17127/16716/22003/17888/18810/22431/15370/18858/22410/71131/14281/217012/13609/18032/13617/211323/14463/14609/22634/14009/14174/18741/12224/17701/13405/14199/74182/71371/56312/13813/14179/17263/20482/22138/227325/21407/20191	53
GO:0001738	morphogenesis of a polarized epithelium	21/1922	90/28891	3.40318e-07	9.16111e-06	5.46179e-06	230824/11465/57265/55978/69697/13543/233066/18472/381979/59036/20401/22422/16774/16772/20377/13132/14238/14734/54612/20319/21407	21
GO:0006605	protein targeting	45/1922	303/28891	3.60109e-07	9.65059e-06	5.75361e-06	15114/18412/68299/192950/15239/217337/17913/385493/260302/12295/18633/20973/16145/13866/503610/54396/14469/56208/20787/224824/27008/20913/19062/75219/68505/194309/68818/17920/80982/432486/64209/14828/14275/209018/12492/271564/108672/13829/16792/67437/140740/30056/67713/66541/11539	45
GO:0010721	negative regulation of cell development	47/1922	323/28891	3.67489e-07	9.8046e-06	5.84544e-06	16952/14461/15507/12550/76566/12606/13866/20535/107829/20347/94091/17196/15223/65254/20358/12399/16149/20355/22422/17173/20359/73181/20360/230738/235402/213084/20377/18119/12394/18109/83557/15205/16147/14184/18708/15364/107503/67838/20378/12484/15404/13841/211770/269023/11921/15902/19242	47
GO:0060997	dendritic spine morphogenesis	19/1922	76/28891	3.88763e-07	1.03263e-05	6.15647e-06	56013/13385/216831/108100/18472/11838/228550/13048/13169/77097/12323/241638/233071/13838/17919/16975/108672/11487/13845	19
GO:0051098	regulation of binding	55/1922	405/28891	3.90833e-07	1.03356e-05	6.16199e-06	16878/216869/109689/15184/26903/17702/22113/16476/214384/12306/192170/106763/18008/18591/17127/98053/19719/23802/59036/11519/67177/53313/14462/106759/100732/209200/56812/73181/207259/17240/12716/69952/13838/20739/16976/18997/11816/18741/17701/13132/15205/668137/22038/15258/20194/13180/100102/434080/15364/13017/12313/18715/13211/18028/15902	55
GO:0001706	endoderm formation	14/1922	43/28891	3.96666e-07	1.04438e-05	6.22652e-06	240672/19252/12832/17886/14465/20671/14463/21410/20680/18119/20674/13813/319520/15364	14
GO:0032635	interleukin-6 production	32/1922	182/28891	4.11399e-07	1.0691e-05	6.37392e-06	12608/171095/216869/109689/16598/22433/20848/26415/15170/56501/270151/17196/15223/21937/56632/226250/106759/217203/16149/13057/214855/17874/54445/230738/14456/77125/105855/14062/13211/80795/12484/16792	32
GO:0045766	positive regulation of angiogenesis	32/1922	182/28891	4.11399e-07	1.0691e-05	6.37392e-06	18787/11852/14461/15507/16002/19229/12189/22433/20848/16416/20866/19303/21937/101540/100952/217369/20698/230738/14465/14463/69219/18119/12394/67154/15258/100038489/15364/14164/20319/22341/73230/58861	32
GO:1904018	positive regulation of vasculature development	32/1922	182/28891	4.11399e-07	1.0691e-05	6.37392e-06	18787/11852/14461/15507/16002/19229/12189/22433/20848/16416/20866/19303/21937/101540/100952/217369/20698/230738/14465/14463/69219/18119/12394/67154/15258/100038489/15364/14164/20319/22341/73230/58861	32
GO:0032874	positive regulation of stress-activated MAPK cascade	27/1922	139/28891	4.25122e-07	1.1e-05	6.55814e-06	17873/19229/26406/60597/23882/50932/227753/59009/19099/26408/69601/17874/22422/20698/16012/76589/230738/19419/225392/14170/13132/15258/29820/13197/14219/242316/68235	27
GO:0007162	negative regulation of cell adhesion	46/1922	315/28891	4.39069e-07	1.13122e-05	6.74423e-06	18787/16952/12608/15507/107351/56753/23939/56013/12842/53624/12550/13866/20535/19252/15170/102657/434215/12927/17196/15223/240025/20358/12399/11684/16149/17173/20737/14204/230738/24066/13838/16777/12161/12394/14366/16147/18708/105855/54712/94212/12484/11487/15404/13829/16792/269023	46
GO:0038066	p38MAPK cascade	16/1922	56/28891	4.49532e-07	1.15322e-05	6.87543e-06	17873/18626/26406/19252/23882/50932/227753/26408/69601/20698/22695/230738/225392/14184/13197/242316	16
GO:0030307	positive regulation of cell growth	35/1922	210/28891	4.57178e-07	1.16785e-05	6.96261e-06	13649/22368/66102/19229/74370/83431/13866/11858/22402/18472/55948/217340/13169/15451/27279/231841/319740/13057/217369/19415/20698/211323/20377/18997/11816/20393/12494/17919/320563/50790/12561/20319/20979/11487/65086	35
GO:0051924	regulation of calcium ion transport	44/1922	296/28891	4.71265e-07	1.19873e-05	7.14675e-06	18787/15114/22368/216869/26903/19229/59091/12295/16416/15170/56437/217154/18591/19739/20866/57440/56632/18125/80708/12913/15894/19062/13057/14697/54378/56089/15464/13617/80982/14609/20730/13405/15205/11931/12322/65973/12313/20856/67972/14062/66109/68949/20191/65086	44
GO:0031333	negative regulation of protein-containing complex assembly	29/1922	157/28891	4.89748e-07	1.24049e-05	7.39571e-06	14248/107351/53624/16145/76686/108903/54396/234695/227753/107817/21833/94091/12333/59036/11519/22003/18762/22153/327959/12332/245857/72205/13590/20739/20257/27360/20393/13860/13829	29
GO:0010837	regulation of keratinocyte proliferation	15/1922	50/28891	5.10182e-07	1.28682e-05	7.67191e-06	21816/12560/223650/55948/20913/69073/16568/54139/22695/13039/14165/19272/15117/21417/19206	15
GO:0010959	regulation of metal ion transport	60/1922	461/28891	5.14075e-07	1.29121e-05	7.6981e-06	18787/15114/22368/216869/18626/26903/19229/59091/12295/20266/16416/15170/56437/217154/18591/19739/20866/11932/57440/56632/18125/80708/12913/15894/19062/13057/76560/14697/57816/229715/80297/54378/56089/15464/13617/72821/69847/80982/14609/20730/20393/13405/14199/15205/11931/545622/12322/100102/11911/65973/12313/20856/67972/14062/66109/68949/20191/65086/241794/11539	60
GO:0023019	signal transduction involved in regulation of gene expression	1922-11-01	27/28891	5.28629e-07	1.32223e-05	7.88307e-06	17702/17127/103213/18595/20671/14463/15378/15376/17701/14176/14179	11
GO:0060441	epithelial tube branching involved in lung morphogenesis	13/1922	38/28891	5.38203e-07	1.34059e-05	7.99253e-06	15245/77411/21385/16772/18595/24064/15376/14165/20674/15364/64138/15375/15402	13
GO:0070373	negative regulation of ERK1 and ERK2 cascade	20/1922	85/28891	5.57485e-07	1.37971e-05	8.22575e-06	16878/74155/57783/109689/22433/19252/20358/69601/67071/100952/51791/13838/24064/67603/13405/114715/13132/319520/101809/231252	20
GO:0031345	negative regulation of cell projection organization	36/1922	221/28891	5.58504e-07	1.37971e-05	8.22575e-06	84035/107351/56753/16886/12550/237847/244418/216831/18472/20347/17196/380711/65254/20358/14972/66610/20355/18858/20359/73181/20360/121021/17152/213084/22352/13838/24064/11816/20257/19270/13132/15205/12494/270120/14745/13841	36
GO:0022612	gland morphogenesis	29/1922	158/28891	5.62149e-07	1.38302e-05	8.2455e-06	12608/13649/21802/12550/17702/22433/21420/22417/12305/12333/18591/15451/77411/21385/20850/16772/13836/20377/104156/240725/14165/13607/20496/14179/14164/19206/15375/18028/19242	29
GO:0008406	gonad development	40/1922	259/28891	5.67139e-07	1.38961e-05	8.28474e-06	18787/73679/12608/14766/216869/380684/56739/15081/109689/381677/22417/66983/22187/12124/17886/12167/14462/15894/22788/22431/57816/20850/18595/14463/14609/20377/12394/15395/14366/71371/56312/12443/15364/14179/73296/15405/11576/20319/99929/15209	40
GO:0070304	positive regulation of stress-activated protein kinase signaling cascade	27/1922	141/28891	5.72274e-07	1.39649e-05	8.32577e-06	17873/19229/26406/60597/23882/50932/227753/59009/19099/26408/69601/17874/22422/20698/16012/76589/230738/19419/225392/14170/13132/15258/29820/13197/14219/242316/68235	27
GO:0045860	positive regulation of protein kinase activity	51/1922	369/28891	5.97799e-07	1.44773e-05	8.63124e-06	13649/216869/68067/56013/13385/19229/105844/72149/74370/16145/13866/16416/13543/78943/54396/106763/56532/13163/22248/18591/71943/19303/55984/18011/26408/18762/69601/100732/66610/320207/66513/19419/69847/211323/14456/80982/13838/15378/17319/14366/12444/12443/15364/18712/22359/14164/16975/12484/240354/22341/11539	51
GO:1901605	alpha-amino acid metabolic process	33/1922	194/28891	5.98094e-07	1.44773e-05	8.63124e-06	27364/12411/14598/18125/71562/76615/14204/242669/67547/20540/104174/69219/26432/15378/18242/19193/107272/68133/107869/18263/12035/12036/13180/231327/11911/14660/110391/56454/229905/69051/26912/209027/12583	33
GO:0002065	columnar/cuboidal epithelial cell differentiation	28/1922	150/28891	6.13405e-07	1.47882e-05	8.81665e-06	18787/12608/14461/13393/12550/22433/18023/74370/22417/27078/27428/17341/14465/14463/14609/12161/18119/12224/12724/15205/14184/12558/14179/12142/320995/15375/18028/15402	28
GO:0061097	regulation of protein tyrosine kinase activity	18/1922	71/28891	6.2506e-07	1.50089e-05	8.94822e-06	74155/56013/13385/79566/24056/16416/13543/22248/232431/78388/18011/66610/231125/80794/13838/16975/72065/11539	18
GO:0002696	positive regulation of leukocyte activation	57/1922	432/28891	6.29199e-07	1.50481e-05	8.9716e-06	16952/14461/16002/16478/83796/14252/22433/12606/231130/18019/102657/234695/106763/14389/26362/56632/16408/18762/18806/14972/14462/12399/106759/22788/16149/17874/57257/22410/192236/15039/20737/14204/232946/19419/20850/15015/240095/13482/14456/20739/77125/11534/11987/12394/13032/14165/17319/15205/16147/16783/105855/12494/80795/12151/12484/320940/240354	57
GO:0010717	regulation of epithelial to mesenchymal transition	22/1922	101/28891	6.42986e-07	1.53168e-05	9.1318e-06	80288/12842/214384/192173/17127/319530/14462/15451/102693/69601/171463/13838/24064/20377/15376/114715/13132/94352/20319/101809/15375/20613	22
GO:0007224	smoothened signaling pathway	30/1922	168/28891	6.65255e-07	1.57847e-05	9.41073e-06	72507/216795/55978/68525/15245/27078/231214/16568/56427/12589/269209/22422/59056/22410/19207/22773/20377/15376/14165/15205/16147/14184/14734/18194/15258/19206/18605/56788/15375/329064	30
GO:0050867	positive regulation of cell activation	59/1922	454/28891	6.70487e-07	1.58462e-05	9.44739e-06	16952/14461/16002/16478/83796/14252/22433/12606/231130/18019/102657/234695/106763/14389/26362/18591/56632/16408/18762/18806/14972/14462/12399/106759/22788/16149/17874/57257/22410/192236/15039/20737/14204/232946/19419/20850/15015/240095/13482/14456/20739/77125/11534/11987/12394/13032/14165/17319/15205/16147/16783/105855/12494/14219/80795/12151/12484/320940/240354	59
GO:0031330	negative regulation of cellular catabolic process	33/1922	195/28891	6.74556e-07	1.58707e-05	9.462e-06	56460/74370/74203/22057/20848/78246/12306/72344/56208/100502698/171543/100342/17874/268491/22695/103213/66968/21858/14463/140488/13164/245474/56312/545622/19025/212943/233908/245670/245945/13211/11991/56403/13434	33
GO:0048010	vascular endothelial growth factor receptor signaling pathway	15/1922	51/28891	6.78417e-07	1.58707e-05	9.462e-06	15507/15239/19229/22433/13855/18591/12927/69601/101540/100952/240725/14783/14165/14366/22341	15
GO:0050770	regulation of axonogenesis	32/1922	186/28891	6.79455e-07	1.58707e-05	9.462e-06	22368/12550/83431/18039/11858/18472/20347/381979/17196/16554/13169/20358/27279/319740/20355/20359/229715/20360/213084/22352/13838/18997/11816/17919/54712/320563/12558/12561/20482/13845/13841/65086	32
GO:0031109	microtubule polymerization or depolymerization	26/1922	134/28891	7.06414e-07	1.6373e-05	9.76145e-06	70218/26903/216963/17754/83431/69697/105439/76686/108903/56471/270058/78926/104318/103733/58522/22153/23805/100732/71276/72205/320923/20257/20393/212307/14219/76789	26
GO:0043244	regulation of protein-containing complex disassembly	26/1922	134/28891	7.06414e-07	1.6373e-05	9.76145e-06	14248/26903/17754/194952/16145/69697/78246/54396/234695/270058/18008/227753/78926/100502698/20401/11519/22003/58522/23805/12332/20739/20257/27360/13860/65973/13829	26
GO:0031668	cellular response to extracellular stimulus	41/1922	271/28891	7.16415e-07	1.65409e-05	9.86159e-06	74302/22433/74370/16476/214384/22417/70510/20525/12411/78926/26362/56208/20787/17168/66809/26408/67579/171543/18810/17341/14281/15377/14283/230738/16324/14456/12161/15376/108079/21848/16210/14828/58801/14827/100102/14275/11911/245670/58809/18712/20319	41
GO:0009306	protein secretion	57/1922	434/28891	7.31502e-07	1.67941e-05	1.00125e-05	19285/77579/16952/13649/109689/56013/217325/381677/74370/232370/217344/13650/19156/11764/18472/279766/20787/223775/20866/102607/20913/18125/66809/16897/17886/59033/56513/383103/192236/545192/19340/380714/232946/69952/16324/17777/14609/21410/20377/15378/11816/15376/20501/13121/432486/12494/74551/20496/50790/14062/320995/22138/223527/66259/22341/66191/330890	57
GO:0002833	positive regulation of response to biotic stimulus	55/1922	413/28891	7.32974e-07	1.67941e-05	1.00125e-05	211007/216869/57783/192231/217365/56310/16145/237868/231130/70110/54396/270151/76438/74136/94091/14469/20787/232944/98999/71956/14972/106759/14468/69601/16149/13057/100952/17874/246727/18038/54445/246730/15039/55932/14283/19419/434341/20850/15015/240095/13482/12161/17319/107515/83490/18708/16783/22038/69368/57738/245945/13211/12484/66873/66271	55
GO:0099173	postsynapse organization	39/1922	252/28891	7.40112e-07	1.68883e-05	1.00687e-05	77579/56013/13385/19229/216831/223254/20411/16416/108100/442801/18472/170758/11838/228550/59036/13048/13169/11443/77097/12323/241638/233071/19141/19073/13838/11816/104156/19655/67943/18187/17919/12558/16975/108672/11487/13845/11843/13841/19242	39
GO:0048145	regulation of fibroblast proliferation	25/1922	126/28891	7.42716e-07	1.68883e-05	1.00687e-05	18787/13649/16878/68964/16476/16416/12306/18591/226154/14123/69601/16149/217369/20698/14456/18595/20377/14165/17319/56312/14319/58801/15364/13211/65972	25
GO:0046394	carboxylic acid biosynthetic process	46/1922	321/28891	7.55716e-07	1.70252e-05	1.01503e-05	16952/11370/16832/74155/12189/27364/12411/257633/20787/14598/320808/328035/11684/76615/56690/16149/20698/231871/60527/212980/26432/15378/14170/107272/170439/270685/17319/107869/108079/20250/20512/12035/16891/68801/20249/12036/14186/170459/14660/56454/69051/60525/23945/209027/68738/107605	46
GO:0050680	negative regulation of epithelial cell proliferation	30/1922	169/28891	7.57974e-07	1.70252e-05	1.01503e-05	12550/73608/223650/55948/69073/14462/15451/12399/54139/69601/22410/13039/14609/20377/11816/240725/13132/21848/20674/56312/19272/14184/75745/14734/21417/19206/20319/68949/18028/19242	30
GO:0040020	regulation of meiotic nuclear division	13/1922	39/28891	7.58165e-07	1.70252e-05	1.01503e-05	16878/17702/22417/20899/12323/14609/13164/12317/17701/20112/54611/67981/73677	13
GO:0070169	positive regulation of biomineral tissue development	16/1922	58/28891	7.60079e-07	1.70252e-05	1.01503e-05	12608/22420/11474/20535/22417/102657/17127/12167/22410/12161/14184/212943/11911/67972/106522/19242	16
GO:0007219	Notch signaling pathway	32/1922	187/28891	7.68107e-07	1.71411e-05	1.02194e-05	16669/14461/109689/217325/244418/12606/20848/13855/74198/19719/76580/18011/16897/209200/240055/215705/56012/21385/21410/12563/15376/69065/14165/15205/20674/75745/233552/11487/227325/15375/11921/20613	32
GO:0010595	positive regulation of endothelial cell migration	23/1922	110/28891	7.777e-07	1.72909e-05	1.03087e-05	16952/11852/14461/15507/16002/19229/26406/74769/16416/18591/12927/192197/14462/11684/101540/230738/20850/19141/12317/14181/14164/27494/22341	23
GO:0050920	regulation of chemotaxis	38/1922	243/28891	7.84912e-07	1.73868e-05	1.03659e-05	18787/15507/380705/26903/19229/18600/19252/20347/18591/17127/106512/20358/12913/101540/16149/20355/20359/11876/13609/20360/13617/13482/19141/14456/18595/18997/12317/14165/17319/105855/27226/20908/14164/20440/11487/14745/22341/19242	38
GO:0035592	establishment of protein localization to extracellular region	57/1922	435/28891	7.88322e-07	1.73982e-05	1.03727e-05	19285/77579/16952/13649/109689/56013/217325/381677/74370/232370/217344/13650/19156/11764/18472/279766/20787/223775/20866/102607/20913/18125/66809/16897/17886/59033/56513/383103/192236/545192/19340/380714/232946/69952/16324/17777/14609/21410/20377/15378/11816/15376/20501/13121/432486/12494/74551/20496/50790/14062/320995/22138/223527/66259/22341/66191/330890	57
GO:0048771	tissue remodeling	35/1922	215/28891	8.09777e-07	1.78062e-05	1.06159e-05	13649/16878/19229/20535/16416/353047/12411/26362/12333/69660/20750/13609/19340/121021/20850/13617/13819/14463/14609/13836/20377/19228/13010/14165/107515/16147/14184/71982/12494/12349/14062/14179/12484/18605/19242	35
GO:0043547	positive regulation of GTPase activity	39/1922	253/28891	8.19677e-07	1.79581e-05	1.07065e-05	230824/97761/19229/216831/76795/83431/544817/13866/103724/22417/381605/442801/268480/68449/13543/106952/192786/19739/380711/20401/54610/15223/230972/15894/23805/213990/51791/216991/14697/13609/19419/13836/240168/109294/69993/20194/212307/19731/14062	39
GO:0045137	development of primary sexual characteristics	40/1922	263/28891	8.48364e-07	1.84925e-05	1.10251e-05	18787/73679/12608/14766/216869/380684/56739/15081/109689/381677/22417/66983/22187/12124/17886/12167/14462/15894/22788/22431/57816/20850/18595/14463/14609/20377/12394/15395/14366/71371/56312/12443/15364/14179/73296/15405/11576/20319/99929/15209	40
GO:1902105	regulation of leukocyte differentiation	50/1922	363/28891	8.50228e-07	1.84925e-05	1.10251e-05	16952/12608/16878/14461/21414/15507/83796/22433/74370/13866/16476/20535/16416/107829/15170/234695/26362/59009/15223/18762/14462/12399/16149/17173/22410/57816/14281/14204/230738/19419/20850/14456/20377/18997/12394/16147/14184/18708/105855/70564/12349/12142/21417/12484/320940/15404/211770/240354/269023/15902	50
GO:1901879	regulation of protein depolymerization	21/1922	95/28891	8.87698e-07	1.92377e-05	1.14694e-05	14248/26903/17754/69697/234695/270058/18008/227753/78926/20401/11519/22003/58522/23805/12332/20739/20257/27360/13860/65973/13829	21
GO:0070663	regulation of leukocyte proliferation	45/1922	313/28891	9.05581e-07	1.95547e-05	1.16584e-05	16952/12608/16002/13866/20535/18019/15170/102657/234695/56532/434215/21938/59009/15223/19099/16408/14972/106759/22788/16149/17874/57257/15039/20737/14204/12982/20850/15015/240095/20739/77125/11534/11987/14165/17319/15205/209558/16147/105855/12494/80795/20440/12151/12484/16792	45
GO:2000181	negative regulation of blood vessel morphogenesis	23/1922	111/28891	9.19744e-07	1.96708e-05	1.17276e-05	18787/16878/16598/15239/74769/15245/22417/13855/20358/69601/100952/106014/13836/24064/12827/13638/240725/114715/20496/13197/27494/15402/19242	23
GO:0007160	cell-matrix adhesion	37/1922	235/28891	9.20788e-07	1.96708e-05	1.17276e-05	18787/105298/11465/19229/11474/74769/69697/20411/16416/22417/192897/12305/22793/50932/17127/19303/13144/16408/17886/18762/100952/21367/16399/195209/18074/13405/208777/13607/19272/18708/20194/14219/15404/225631/13829/58800/109700	37
GO:0048469	cell maturation	37/1922	235/28891	9.20788e-07	1.96708e-05	1.17276e-05	14461/56739/16598/19229/22433/12606/170758/18591/269116/15223/14462/12399/72634/21367/380713/18858/17341/80297/71913/227377/121021/18032/13617/13819/14609/20730/19228/12394/13164/15205/16147/237339/20112/54611/15375/15402/15902	37
GO:0031667	response to nutrient levels	56/1922	427/28891	9.54866e-07	2.03265e-05	1.21185e-05	74302/22433/381677/74370/16476/12164/22417/70510/20525/12411/78926/211389/56208/20787/192197/17168/66809/26408/67579/20750/171543/18810/21367/11556/17341/17025/22695/15377/30052/230738/16324/69847/14456/11816/15376/20501/108079/21848/20674/16210/65969/14828/14562/58801/14827/224796/100102/74551/14275/11911/245670/58809/18712/18605/72759/116939	56
GO:0099518	vesicle cytoskeletal trafficking	18/1922	73/28891	9.73568e-07	2.05433e-05	1.22478e-05	15114/16562/17913/83431/208943/71602/103583/18472/100502766/18762/75665/77097/232946/19419/17920/17919/11777/13426	18
GO:1902893	regulation of miRNA transcription	18/1922	73/28891	9.73568e-07	2.05433e-05	1.22478e-05	13649/14461/16476/20848/214384/223701/18591/17127/20787/14462/22431/73181/14281/14283/14465/13018/12224/18028	18
GO:0061001	regulation of dendritic spine morphogenesis	16/1922	59/28891	9.78743e-07	2.05433e-05	1.22478e-05	56013/216831/108100/18472/11838/228550/13048/13169/77097/12323/241638/233071/13838/16975/108672/11487	16
GO:2000630	positive regulation of miRNA metabolic process	16/1922	59/28891	9.78743e-07	2.05433e-05	1.22478e-05	13649/14461/16476/20848/214384/223701/18591/17127/20787/14462/22431/14281/14283/230738/13018/12224	16
GO:0016053	organic acid biosynthetic process	46/1922	324/28891	9.84517e-07	2.0557e-05	1.22559e-05	16952/11370/16832/74155/12189/27364/12411/257633/20787/14598/320808/328035/11684/76615/56690/16149/20698/231871/60527/212980/26432/15378/14170/107272/170439/270685/17319/107869/108079/20250/20512/12035/16891/68801/20249/12036/14186/170459/14660/56454/69051/60525/23945/209027/68738/107605	46
GO:0003007	heart morphogenesis	43/1922	294/28891	9.86243e-07	2.0557e-05	1.22559e-05	57265/17702/16476/13543/12876/14387/17127/16568/22003/14462/17888/333654/13609/66513/21385/13617/13590/211323/14465/22773/20671/14463/14609/18119/18741/17701/15205/16147/18187/14275/15117/18712/14179/19206/20319/18569/22138/399558/215798/20148/20191/15902/20613	43
GO:0030500	regulation of bone mineralization	20/1922	88/28891	1.00707e-06	2.09186e-05	1.24715e-05	19229/11474/76566/22417/17966/102657/17127/12167/22410/13609/19073/14609/12161/11732/14184/212943/67972/18605/106522/19242	20
GO:0035270	endocrine system development	27/1922	145/28891	1.01679e-06	2.10475e-05	1.25484e-05	16952/14461/22417/21833/17127/14462/22431/17341/13617/14465/18595/21410/12161/15376/18741/14165/71371/15205/20674/15258/15364/12558/14179/320995/225631/15402/15209	27
GO:0046686	response to cadmium ion	13/1922	40/28891	1.05487e-06	2.17607e-05	1.29736e-05	13649/16476/227753/13163/17025/12323/14281/67547/15376/20322/20674/17748/15209	13
GO:1901343	negative regulation of vasculature development	23/1922	112/28891	1.08521e-06	2.231e-05	1.33011e-05	18787/16878/16598/15239/74769/15245/22417/13855/20358/69601/100952/106014/13836/24064/12827/13638/240725/114715/20496/13197/27494/15402/19242	23
GO:0035967	cellular response to topologically incorrect protein	22/1922	104/28891	1.09007e-06	2.23334e-05	1.3315e-05	80888/22433/16145/78943/13163/23802/51800/27403/12913/18858/17341/226641/64209/14828/18708/12443/66861/11911/100037258/71853/20856/52552	22
GO:1902895	positive regulation of miRNA transcription	15/1922	53/28891	1.17172e-06	2.39247e-05	1.42637e-05	13649/14461/16476/20848/214384/223701/18591/17127/20787/14462/22431/14281/14283/13018/12224	15
GO:0022411	cellular component disassembly	59/1922	462/28891	1.19358e-06	2.42883e-05	1.44805e-05	14248/70218/18412/26903/17754/83796/72685/83431/194952/67379/16145/69697/75452/78246/67998/56471/54396/12305/234695/270058/18008/227753/18472/78926/56208/20787/51800/100502698/20401/11519/22003/58522/15451/23805/12332/235130/13482/211323/226519/13838/20739/20257/13010/27360/20393/108079/11740/18708/13860/212307/14186/54712/65973/12313/14219/12484/13829/68995/66643	59
GO:0071692	protein localization to extracellular region	57/1922	441/28891	1.22609e-06	2.48656e-05	1.48247e-05	19285/77579/16952/13649/109689/56013/217325/381677/74370/232370/217344/13650/19156/11764/18472/279766/20787/223775/20866/102607/20913/18125/66809/16897/17886/59033/56513/383103/192236/545192/19340/380714/232946/69952/16324/17777/14609/21410/20377/15378/11816/15376/20501/13121/432486/12494/74551/20496/50790/14062/320995/22138/223527/66259/22341/66191/330890	57
GO:1900745	positive regulation of p38MAPK cascade	1922-11-01	29/28891	1.23895e-06	2.50417e-05	1.49297e-05	17873/26406/23882/50932/227753/26408/20698/230738/225392/13197/242316	11
GO:0072594	establishment of protein localization to organelle	58/1922	452/28891	1.25537e-06	2.52885e-05	1.50768e-05	18412/16905/68299/15239/217337/385493/12189/12550/260302/22433/27681/11640/18633/74203/16145/20848/54396/216853/445007/56208/20787/224824/12051/69723/12953/21937/15275/75219/213990/240055/103213/194309/68818/230738/77125/15378/432486/64209/245474/69917/65969/14828/18708/16783/58801/14275/209018/12492/271564/108672/53869/16792/67437/140740/30056/20191/67713/66541	58
GO:1904375	regulation of protein localization to cell periphery	28/1922	156/28891	1.39225e-06	2.7945e-05	1.66606e-05	13649/217124/18412/12550/216831/20411/76686/217154/69660/18762/230972/226744/66610/12323/56089/69847/13836/13132/23888/18708/12322/17919/20908/11487/53331/53869/102502/106522	28
GO:0070374	positive regulation of ERK1 and ERK2 cascade	37/1922	239/28891	1.39655e-06	2.7945e-05	1.66606e-05	13649/216869/109689/19229/16476/16416/18591/234593/17886/18762/27403/15894/101540/16149/56089/19419/21832/13617/211323/14456/18595/14463/24064/11816/18119/14170/14165/17319/14184/14186/14062/14179/14219/13176/14164/73230/68235	37
GO:0042593	glucose homeostasis	43/1922	298/28891	1.42092e-06	2.83382e-05	1.6895e-05	109689/22433/381677/12606/20848/22402/78943/74343/20747/223775/12953/20913/68938/17886/15275/15894/19062/246730/17341/70310/545192/15377/380714/69952/14456/216019/15378/15376/20501/108079/83557/18708/74551/14186/19206/320995/213053/18605/223527/15375/66259/66277/330890	43
GO:0099175	regulation of postsynapse organization	26/1922	139/28891	1.46442e-06	2.91089e-05	1.73546e-05	56013/19229/216831/108100/442801/18472/11838/228550/59036/13048/13169/77097/12323/241638/233071/19073/13838/11816/19655/18187/12558/16975/108672/11487/11843/13841	26
GO:0061614	miRNA transcription	18/1922	75/28891	1.48994e-06	2.95185e-05	1.75987e-05	13649/14461/16476/20848/214384/223701/18591/17127/20787/14462/22431/73181/14281/14283/14465/13018/12224/18028	18
GO:0033500	carbohydrate homeostasis	43/1922	299/28891	1.55455e-06	3.06972e-05	1.83015e-05	109689/22433/381677/12606/20848/22402/78943/74343/20747/223775/12953/20913/68938/17886/15275/15894/19062/246730/17341/70310/545192/15377/380714/69952/14456/216019/15378/15376/20501/108079/83557/18708/74551/14186/19206/320995/213053/18605/223527/15375/66259/66277/330890	43
GO:0043407	negative regulation of MAP kinase activity	16/1922	61/28891	1.59353e-06	3.13638e-05	1.86989e-05	74769/19252/15170/70686/20597/19099/69601/19062/51791/80794/24066/24064/20377/11816/54612/20319	16
GO:0090150	establishment of protein localization to membrane	40/1922	270/28891	1.67281e-06	3.28166e-05	1.9565e-05	67826/666060/192950/217337/17913/260302/216831/12295/18633/13866/503610/54396/76438/27008/19062/75219/226744/80291/16668/225362/194309/68818/80982/14828/58801/17919/14275/20908/12484/108672/53869/13829/67437/140740/30056/83493/93835/106522/68944/11539	40
GO:0032944	regulation of mononuclear cell proliferation	42/1922	290/28891	1.70065e-06	3.32541e-05	1.98259e-05	16952/12608/16002/13866/20535/18019/15170/102657/234695/56532/434215/21938/59009/15223/19099/16408/14972/106759/22788/16149/17874/57257/15039/20737/14204/20850/15015/240095/20739/11534/11987/14165/17319/15205/16147/105855/12494/80795/20440/12151/12484/16792	42
GO:0060828	regulation of canonical Wnt signaling pathway	38/1922	251/28891	1.7672e-06	3.44432e-05	2.05348e-05	13649/84035/107351/12842/12550/55978/12560/21833/17127/104318/29806/23802/59036/13144/226154/23805/69601/22410/20671/20377/20680/11816/14165/13132/13607/107515/20674/72345/14184/14734/70495/14275/54612/12558/227210/20378/83675/20319	38
GO:0055002	striated muscle cell development	18/1922	76/28891	1.83168e-06	3.55845e-05	2.12152e-05	77579/11459/14248/16669/16691/68794/11465/13007/22003/17888/18810/21957/98932/21955/68802/18595/13405/22138	18
GO:0043534	blood vessel endothelial cell migration	24/1922	124/28891	1.95301e-06	3.78191e-05	2.25475e-05	16952/14461/15507/16002/15184/19229/26406/105844/20778/18591/20401/17886/11684/101540/15370/20850/13836/11816/114715/14181/13197/27494/22341/74144	24
GO:0032272	negative regulation of protein polymerization	19/1922	84/28891	2.01267e-06	3.8849e-05	2.31615e-05	14248/107351/76686/108903/234695/227753/12333/11519/22003/22153/12332/245857/72205/20739/20257/27360/20393/13860/13829	19
GO:0030308	negative regulation of cell growth	33/1922	205/28891	2.12633e-06	4.09114e-05	2.43911e-05	217124/58172/12189/12550/56437/78926/20347/232334/17127/83813/98402/56632/20358/68567/69601/22431/20355/56812/20359/20360/213084/20671/14609/20377/15378/17701/107869/14199/13132/20378/20319/18605/13841	33
GO:0045089	positive regulation of innate immune response	51/1922	385/28891	2.13676e-06	4.09807e-05	2.44324e-05	211007/216869/57783/192231/217365/56310/16145/237868/231130/70110/54396/270151/76438/74136/94091/14469/20787/232944/98999/71956/14972/106759/14468/69601/16149/13057/17874/246727/18038/54445/246730/15039/55932/14283/19419/434341/20850/15015/240095/13482/107515/83490/18708/16783/22038/69368/57738/245945/13211/66873/66271	51
GO:0001894	tissue homeostasis	41/1922	283/28891	2.22828e-06	4.24646e-05	2.53171e-05	13649/14461/74155/19229/17754/20535/16416/68275/353047/230872/12560/66983/170758/17196/11932/20520/20750/27375/56517/106347/13609/19340/18032/114230/17152/67547/19228/11732/16147/23959/71982/12494/12349/20496/14062/14219/18605/18028/269831/11539/330890	41
GO:0060249	anatomical structure homeostasis	41/1922	283/28891	2.22828e-06	4.24646e-05	2.53171e-05	13649/14461/74155/19229/17754/20535/16416/68275/353047/230872/12560/66983/170758/17196/11932/20520/20750/27375/56517/106347/13609/19340/18032/114230/17152/67547/19228/11732/16147/23959/71982/12494/12349/20496/14062/14219/18605/18028/269831/11539/330890	41
GO:0006941	striated muscle contraction	30/1922	178/28891	2.32173e-06	4.41055e-05	2.62954e-05	17896/11474/71960/20266/29856/14387/217154/227753/57440/18125/11443/233335/22003/17888/333654/15370/21957/21955/56012/230738/72821/14463/13405/11931/12313/14219/22138/68949/20191/11539	30
GO:0050866	negative regulation of cell activation	35/1922	225/28891	2.37826e-06	4.50369e-05	2.68507e-05	16952/12608/15507/13866/20535/15170/102657/279766/434215/26362/18591/15223/12399/11684/16149/100952/17173/20737/14204/230738/114886/18595/20377/11816/12394/209558/16147/75745/105855/94212/12484/16792/269023/17289/15902	35
GO:0045600	positive regulation of fat cell differentiation	17/1922	70/28891	2.42926e-06	4.58581e-05	2.73403e-05	12608/22433/12606/59036/22695/384061/207259/230738/210029/20377/12224/14562/18712/20378/20319/74186/15902	17
GO:0016525	negative regulation of angiogenesis	22/1922	109/28891	2.49903e-06	4.70272e-05	2.80373e-05	18787/16878/16598/15239/74769/15245/13855/20358/69601/100952/106014/13836/24064/12827/13638/240725/114715/20496/13197/27494/15402/19242	22
GO:0032680	regulation of tumor necrosis factor production	34/1922	216/28891	2.51558e-06	4.71908e-05	2.81348e-05	15507/216869/74155/20848/15170/56501/26362/12051/21937/56632/14972/106759/217203/13057/214855/17874/246727/18038/246730/15039/22695/73181/20737/230738/19419/15015/240095/14456/77125/17319/18708/13211/80795/12484	34
GO:0030858	positive regulation of epithelial cell differentiation	16/1922	63/28891	2.53597e-06	4.74251e-05	2.82745e-05	18787/16878/74370/216795/55948/15223/69073/22410/19207/15377/12161/20674/19206/12484/22062/11921	16
GO:0014013	regulation of gliogenesis	26/1922	143/28891	2.54744e-06	4.74917e-05	2.83142e-05	13649/16878/20238/20732/21938/17173/235402/211323/22352/77125/104156/23966/12724/18109/83557/15205/14184/15364/107503/22062/71918/22341/11921/15902/19242/58861	26
GO:0006694	steroid biosynthetic process	30/1922	179/28891	2.61398e-06	4.85812e-05	2.89638e-05	74155/16002/22417/59045/67815/20778/20787/12167/238055/12161/11816/14170/13121/66234/108079/11886/13132/56348/12724/72017/18194/208715/14186/114664/170459/20775/14164/235293/319554/20613	30
GO:0032886	regulation of microtubule-based process	39/1922	265/28891	2.64467e-06	4.89999e-05	2.92134e-05	15114/380684/26903/54141/216963/17754/15511/12009/13866/69697/105439/76686/108903/56471/270058/18472/240121/78926/193740/232944/12695/16568/100502766/58522/102693/22153/23805/100732/72205/381738/69871/237930/20257/20393/108079/16783/212307/107503/76890	39
GO:0038084	vascular endothelial growth factor signaling pathway	13/1922	43/28891	2.65644e-06	4.90665e-05	2.92531e-05	15507/17913/74769/18591/20358/69601/101540/100952/18595/24064/18187/330119/22341	13
GO:0045088	regulation of innate immune response	59/1922	474/28891	2.73055e-06	5.02807e-05	2.9977e-05	211007/216869/16002/57783/192231/217365/56310/16145/237868/231130/70110/503610/54396/270151/76438/74136/66222/94091/14469/20787/232944/98999/71956/14972/106759/14468/69601/16149/13057/17874/246727/18038/54445/246730/15039/21354/55932/14283/547253/19419/434341/20850/15015/21355/240095/13482/11816/107515/83490/18708/16783/22038/69368/57738/245945/13211/16975/66873/66271	59
GO:0010927	cellular component assembly involved in morphogenesis	25/1922	135/28891	2.79577e-06	5.11705e-05	3.05075e-05	77579/11459/14248/16669/16691/68794/11465/192897/13007/18472/19153/269116/22003/102693/17888/18810/18858/21957/98932/21955/68802/18595/23966/16147/22138	25
GO:0106027	neuron projection organization	23/1922	118/28891	2.79592e-06	5.11705e-05	3.05075e-05	56013/13385/17754/216831/108100/18472/11838/228550/13048/13169/77097/12323/241638/233071/19141/13838/11816/17919/16975/108672/11487/13845/102502	23
GO:0051146	striated muscle cell differentiation	47/1922	347/28891	2.86141e-06	5.22098e-05	3.11271e-05	77579/11459/14248/16669/16691/68794/216869/16905/16002/11465/15184/26903/11474/22433/55978/214384/18019/22402/13007/13163/20866/17886/22003/17888/18810/22431/18858/22410/17341/21957/98932/21955/68802/235130/211323/14465/18595/14463/18741/12224/17701/13405/12444/12558/22138/227325/79362	47
GO:0050670	regulation of lymphocyte proliferation	41/1922	286/28891	2.91906e-06	5.31004e-05	3.16581e-05	16952/12608/16002/13866/20535/18019/15170/102657/234695/56532/434215/21938/59009/15223/19099/16408/14972/106759/22788/16149/17874/57257/15039/20737/14204/20850/15015/240095/20739/11534/11987/14165/17319/15205/16147/105855/12494/80795/12151/12484/16792	41
GO:0045667	regulation of osteoblast differentiation	28/1922	162/28891	3.00623e-06	5.4065e-05	3.22332e-05	64075/12608/16905/16478/15184/17702/22057/12606/22417/17966/22402/102657/17127/29806/12167/22422/22410/20377/12161/20674/212943/11911/19206/20319/56788/12705/22341/15902	28
GO:0072006	nephron development	28/1922	162/28891	3.00623e-06	5.4065e-05	3.22332e-05	16878/56753/22420/16416/22417/71602/445007/18591/226154/14462/22431/22422/100503085/13617/69847/18595/21410/240725/107515/15205/14734/14179/14164/19206/13809/12484/12705/66277	28
GO:0098773	skin epidermis development	28/1922	162/28891	3.00623e-06	5.4065e-05	3.22332e-05	13649/230824/13393/12740/12550/17702/21420/12560/55948/69073/12399/11684/18810/22410/22409/76560/71913/14465/226519/13039/15220/12394/14165/13607/107515/18194/29820/20613	28
GO:0009798	axis specification	21/1922	102/28891	3.00812e-06	5.4065e-05	3.22332e-05	22420/21415/72634/22431/17240/13590/22773/320202/20377/15376/18119/18741/12590/14165/14562/14734/218850/19206/12705/20890/12592	21
GO:0050863	regulation of T cell activation	53/1922	411/28891	3.06072e-06	5.48464e-05	3.2699e-05	16952/12608/21414/15507/16002/83796/14252/22433/13866/20535/15170/102657/234695/56532/434215/21938/59009/15223/19099/16408/18762/14972/14462/12399/22788/16149/17173/22410/15039/20737/14204/230738/19419/20850/15015/240095/13482/20739/11534/11987/12394/15205/16147/105855/94212/80795/12142/21417/12151/12484/16792/240354/269023	53
GO:0043616	keratinocyte proliferation	16/1922	64/28891	3.17358e-06	5.66994e-05	3.38038e-05	21816/12560/223650/55948/20913/69073/16568/259277/54139/22695/13039/14165/19272/15117/21417/19206	16
GO:0048872	homeostasis of number of cells	52/1922	401/28891	3.2078e-06	5.71406e-05	3.40669e-05	16952/14766/14461/217127/16598/11717/74769/18023/14055/20848/68275/234695/56532/107817/21833/218476/78926/26362/170758/16568/14462/16149/19746/22695/103213/15377/381560/18032/20850/74443/13819/20739/20514/17319/107515/14314/11740/237339/107371/105855/58801/12558/14062/12151/12484/20482/216892/18605/13829/15402/17289/15902	52
GO:0046486	glycerolipid metabolic process	50/1922	380/28891	3.24833e-06	5.76914e-05	3.43952e-05	12702/216739/74302/74769/276846/192157/64899/20778/18591/56208/20787/228550/74451/18806/230779/19062/64436/233011/56077/231871/66968/70310/225010/53897/171504/66268/18802/238055/17777/11816/331374/74182/16891/18708/20249/22038/100102/27226/74551/99010/321007/50790/11758/67469/23945/83493/66586/116939/18701/67713	50
GO:0048146	positive regulation of fibroblast proliferation	18/1922	79/28891	3.32399e-06	5.86005e-05	3.49372e-05	18787/13649/16878/68964/16476/16416/12306/18591/14123/16149/217369/20698/14456/18595/14165/17319/15364/13211	18
GO:0061180	mammary gland epithelium development	18/1922	79/28891	3.32399e-06	5.86005e-05	3.49372e-05	12608/17702/21420/22417/12305/14462/54139/20850/13836/104156/17701/14165/12443/20496/19206/68949/15402/15902	18
GO:0050773	regulation of dendrite development	26/1922	145/28891	3.3288e-06	5.86005e-05	3.49372e-05	13385/237868/108100/18472/228550/13048/13169/98733/65254/56876/69601/12323/73181/66991/23969/15529/213084/13838/20393/14366/17919/22359/16975/108672/270120/19242	26
GO:0009895	negative regulation of catabolic process	47/1922	349/28891	3.35401e-06	5.88718e-05	3.50989e-05	13649/56460/26903/11474/216963/17754/74370/74203/22057/20848/78246/12306/72344/17127/56208/100502698/171543/69601/100342/17874/268491/17025/22695/103213/66968/21858/242669/211323/14463/140488/13010/13164/13121/245474/56312/545622/19025/15258/212943/233908/245670/245945/13211/11991/56403/13434/11539	47
GO:1903555	regulation of tumor necrosis factor superfamily cytokine production	34/1922	219/28891	3.44184e-06	6.02372e-05	3.5913e-05	15507/216869/74155/20848/15170/56501/26362/12051/21937/56632/14972/106759/217203/13057/214855/17874/246727/18038/246730/15039/22695/73181/20737/230738/19419/15015/240095/14456/77125/17319/18708/13211/80795/12484	34
GO:0061041	regulation of wound healing	24/1922	128/28891	3.50136e-06	6.11009e-05	3.64279e-05	18787/16952/107351/12740/11465/22433/22417/12306/22402/223650/18591/17127/11684/27279/106014/18595/18791/21788/11816/15376/20496/14062/13829/216350	24
GO:0140747	regulation of ncRNA transcription	20/1922	95/28891	3.58069e-06	6.2304e-05	3.71452e-05	13649/14461/16476/20848/209011/214384/223701/18591/17127/20787/212139/14462/22431/73181/14281/14283/14465/13018/12224/18028	20
GO:0072009	nephron epithelium development	23/1922	120/28891	3.7698e-06	6.5405e-05	3.8994e-05	16878/56753/22420/22417/71602/18591/226154/14462/22431/22422/100503085/13617/69847/21410/107515/15205/14734/14179/14164/19206/12484/12705/66277	23
GO:0061005	cell differentiation involved in kidney development	14/1922	51/28891	3.95176e-06	6.83644e-05	4.07584e-05	16878/22417/71602/18591/14462/22431/13617/107515/15205/72345/19206/12484/12705/66277	14
GO:0007159	leukocyte cell-cell adhesion	56/1922	447/28891	3.981e-06	6.86722e-05	4.09419e-05	16952/12608/20868/15507/16002/57783/83796/14252/22433/13866/20535/15170/102657/234695/434215/12333/15223/11519/16408/18762/14972/14462/12399/15894/22788/16149/17173/22410/15039/20737/14204/230738/19419/20850/15015/54371/240095/13482/67547/20739/11534/11987/12394/15205/16147/23959/105855/15117/94212/80795/12151/12484/16792/240354/269023/14348	56
GO:1990138	neuron projection extension	33/1922	211/28891	4.04781e-06	6.96246e-05	4.15097e-05	76901/22368/76884/12550/83431/232370/12305/18472/20347/217340/13169/20358/18762/27279/319740/214230/20355/19415/20359/20360/13617/213084/71436/18997/11816/16210/18187/236794/17919/320563/12561/20979/23945	33
GO:0060428	lung epithelium development	15/1922	58/28891	4.06617e-06	6.97407e-05	4.15789e-05	74155/16598/21833/15223/22422/14465/15376/14165/14184/15364/14186/22062/15375/18028/15402	15
GO:0010586	miRNA metabolic process	21/1922	104/28891	4.16456e-06	7.11091e-05	4.23948e-05	13649/14461/16476/20848/214384/223701/18591/17127/20787/14462/22431/73181/14281/14283/230738/14465/13018/12224/83557/67673/18028	21
GO:0007611	learning or memory	45/1922	331/28891	4.17506e-06	7.11091e-05	4.23948e-05	14667/13649/16002/216963/17754/104111/60597/232370/55978/20238/16476/106763/195018/18472/21833/71722/225870/234593/381979/11838/13048/259277/18762/70207/27403/214230/51791/73181/104027/98388/18032/19141/211323/16777/17967/11816/20393/17380/17536/12444/11843/58800/66259/14266/19242	45
GO:0033002	muscle cell proliferation	40/1922	280/28891	4.18149e-06	7.11091e-05	4.23948e-05	77579/13649/17261/16476/20848/214384/16416/22402/78943/232334/18591/12797/234593/26408/22003/11684/13057/17874/13609/15446/21385/106014/13617/211323/14465/14463/14609/17967/11816/239273/23966/18708/12444/18712/14164/18605/18569/22062/211770/15902	40
GO:2000628	regulation of miRNA metabolic process	19/1922	88/28891	4.20457e-06	7.12996e-05	4.25083e-05	13649/14461/16476/20848/214384/223701/18591/17127/20787/14462/22431/73181/14281/14283/230738/14465/13018/12224/18028	19
GO:0048639	positive regulation of developmental growth	34/1922	221/28891	4.22428e-06	7.1432e-05	4.25872e-05	18787/22368/16002/11474/83431/11858/22402/18472/217340/13169/27279/319740/22788/22431/19415/80297/21385/20850/211323/14465/14463/18997/17967/11816/12444/17919/15364/18712/320563/12561/14179/20979/102502/65086	34
GO:0043535	regulation of blood vessel endothelial cell migration	20/1922	96/28891	4.24256e-06	7.15396e-05	4.26514e-05	16952/14461/15507/16002/15184/26406/105844/18591/20401/11684/101540/20850/13836/11816/114715/14181/13197/27494/22341/74144	20
GO:0010977	negative regulation of neuron projection development	28/1922	165/28891	4.34115e-06	7.29969e-05	4.35203e-05	84035/107351/12550/237847/244418/18472/20347/17196/380711/20358/14972/20355/18858/20359/20360/121021/213084/22352/13838/11816/20257/19270/13132/15205/12494/270120/14745/13841	28
GO:0030239	myofibril assembly	17/1922	73/28891	4.50422e-06	7.53171e-05	4.49035e-05	77579/11459/14248/16669/16691/68794/11465/13007/22003/17888/18810/21957/98932/21955/68802/18595/22138	17
GO:0048678	response to axon injury	17/1922	73/28891	4.50422e-06	7.53171e-05	4.49035e-05	84035/380684/237847/19716/83431/13866/16476/237868/18039/380713/211323/13838/71436/14184/14275/18605/19242	17
GO:0090596	sensory organ morphogenesis	44/1922	322/28891	4.64928e-06	7.75267e-05	4.62209e-05	14461/116810/230824/57265/20848/13543/18591/12832/14462/15451/21385/387609/13617/17920/22773/13836/24064/14174/18741/17701/14165/17158/20674/16147/14184/20664/14238/15258/224796/14472/11911/14179/20378/12142/21417/270120/18605/11921/102502/14221/231252/269831/19242/15209	44
GO:0032781	positive regulation of ATP-dependent activity	13/1922	45/28891	4.67764e-06	7.77836e-05	4.6374e-05	17896/11932/22003/56812/21957/14165/11931/22038/66861/381760/67838/13211/20191	13
GO:0001935	endothelial cell proliferation	29/1922	175/28891	4.79557e-06	7.95243e-05	4.74118e-05	14461/16002/26903/74769/22433/74370/16476/20848/16416/78943/20778/18591/101540/13057/15370/20850/14609/13836/12161/11816/240725/14165/14181/14184/100038489/94352/13809/22341/73230	29
GO:0060348	bone development	36/1922	242/28891	4.91809e-06	8.11079e-05	4.8356e-05	17261/11749/68964/12842/11474/17702/76566/22402/12411/18472/72055/12167/59056/229644/18032/14609/12406/12161/18741/240725/12590/373864/17701/13405/16147/72345/14184/71982/64406/15117/14179/216892/18605/56788/20148/234356	36
GO:0097191	extrinsic apoptotic signaling pathway	36/1922	242/28891	4.91809e-06	8.11079e-05	4.8356e-05	18787/16691/16905/67338/23939/12189/67379/13163/21938/17127/69660/59009/51800/414801/13144/12167/12399/15894/27279/69601/16668/14049/66813/211323/77125/20377/170755/14165/13132/14184/18708/58801/14827/79202/20319/20482	36
GO:0002573	myeloid leukocyte differentiation	39/1922	272/28891	5.01486e-06	8.24772e-05	4.91724e-05	12608/16878/14461/74370/12606/16476/20535/16416/16477/107829/22402/14389/18472/216161/19698/14462/16149/17874/57816/14281/227377/18032/20850/13836/77125/20377/18997/12394/237339/14184/18708/71982/14734/70564/12349/18605/15404/211770/15902	39
GO:0001825	blastocyst formation	15/1922	59/28891	5.1187e-06	8.37264e-05	4.99171e-05	12550/21420/16477/22788/20671/21410/18119/20674/13813/76804/52463/21679/20482/232223/239083	15
GO:0035567	non-canonical Wnt signaling pathway	15/1922	59/28891	5.1187e-06	8.37264e-05	4.99171e-05	230824/57265/22417/672511/13543/104318/59036/22422/20377/14366/13132/14734/54612/20378/20319	15
GO:0032640	tumor necrosis factor production	34/1922	223/28891	5.16776e-06	8.42991e-05	5.02586e-05	15507/216869/74155/20848/15170/56501/26362/12051/21937/56632/14972/106759/217203/13057/214855/17874/246727/18038/246730/15039/22695/73181/20737/230738/19419/15015/240095/14456/77125/17319/18708/13211/80795/12484	34
GO:0060706	cell differentiation involved in embryonic placenta development	1922-11-01	33/28891	5.40845e-06	8.79862e-05	5.24568e-05	16669/16691/16878/19143/13875/14622/17173/17240/13813/12142/20613	11
GO:0045598	regulation of fat cell differentiation	26/1922	149/28891	5.58449e-06	9.06046e-05	5.40179e-05	12608/14461/17702/22433/12606/56310/22402/17127/59036/22410/22695/384061/207259/230738/210029/20377/217410/12224/15205/14562/18712/20378/20319/18605/74186/15902	26
GO:0045619	regulation of lymphocyte differentiation	34/1922	224/28891	5.70896e-06	9.23743e-05	5.5073e-05	16952/21414/15507/83796/22433/13866/20535/15170/234695/26362/59009/15223/18762/14462/12399/16149/17173/22410/14204/230738/19419/20850/14456/20377/12394/16147/105855/12142/21417/12484/320940/240354/269023/15902	34
GO:0051251	positive regulation of lymphocyte activation	48/1922	367/28891	5.968e-06	9.63062e-05	5.74171e-05	16952/16002/83796/14252/22433/231130/18019/102657/234695/26362/16408/18762/14972/14462/12399/106759/22788/16149/17874/57257/22410/192236/15039/20737/14204/232946/19419/20850/15015/240095/13482/14456/20739/11534/11987/12394/14165/17319/15205/16147/16783/105855/12494/80795/12151/12484/320940/240354	48
GO:0070059	intrinsic apoptotic signaling pathway in response to endoplasmic reticulum stress	16/1922	67/28891	6.03662e-06	9.71523e-05	5.79216e-05	12608/22433/78943/20747/51800/26408/53313/12913/69601/69065/64209/66073/58801/66861/11911/80795	16
GO:0034341	response to type II interferon	26/1922	150/28891	6.3331e-06	0.000101651	6.06038e-05	66102/11465/17913/16145/56699/54396/22793/227753/13163/104252/14469/13144/20913/20520/14468/16149/56517/12332/55932/547253/434341/22352/12322/12313/56403/12705	26
GO:0001764	neuron migration	32/1922	206/28891	6.50471e-06	0.000104127	6.20801e-05	77579/14766/14461/242050/12550/83431/20848/18472/223701/53883/26362/59009/20358/14462/56876/69601/12323/211323/14456/14609/18741/13813/18187/20664/12322/68169/13176/270120/67263/94222/399558/11921	32
GO:0003093	regulation of glomerular filtration	1922-07-01	13/28891	6.84976e-06	0.000109359	6.51993e-05	18591/13057/217369/14456/14609/14062/11539	7
GO:0071706	tumor necrosis factor superfamily cytokine production	34/1922	226/28891	6.9509e-06	0.000110271	6.57431e-05	15507/216869/74155/20848/15170/56501/26362/12051/21937/56632/14972/106759/217203/13057/214855/17874/246727/18038/246730/15039/22695/73181/20737/230738/19419/15015/240095/14456/77125/17319/18708/13211/80795/12484	34
GO:0007009	plasma membrane organization	28/1922	169/28891	6.96596e-06	0.000110271	6.57431e-05	77579/11749/26903/12306/108100/19156/227753/668218/19153/27008/20597/80708/17886/27403/17988/18810/70310/235406/381560/23969/380712/20739/225608/22038/20194/66712/14275/75202	28
GO:0099072	regulation of postsynaptic membrane neurotransmitter receptor levels	24/1922	133/28891	6.98037e-06	0.000110271	6.57431e-05	15114/67826/13385/216963/14252/216831/13866/16416/11838/20913/18762/23969/170935/211323/17920/23888/236794/12322/13860/20908/11487/53869/14745/83493	24
GO:1902414	protein localization to cell junction	24/1922	133/28891	6.98037e-06	0.000110271	6.57431e-05	16574/67826/15507/11465/13385/216963/17754/216831/232370/13866/108100/73608/102098/16568/18762/27375/106347/23888/12322/20908/108672/11487/53869/83493	24
GO:0043242	negative regulation of protein-containing complex disassembly	19/1922	91/28891	7.0718e-06	0.000111423	6.64294e-05	14248/26903/17754/69697/78246/234695/227753/78926/100502698/11519/22003/58522/23805/12332/20739/20257/27360/13860/13829	19
GO:0003094	glomerular filtration	1922-10-01	28/28891	7.16893e-06	0.000112363	6.69902e-05	71602/18591/13057/217369/13617/14456/14609/240725/14062/11539	10
GO:0071276	cellular response to cadmium ion	1922-10-01	28/28891	7.16893e-06	0.000112363	6.69902e-05	13649/16476/227753/13163/14281/67547/15376/20674/17748/15209	10
GO:0060041	retina development in camera-type eye	30/1922	188/28891	7.23937e-06	0.000113172	6.74722e-05	77579/16878/116810/20848/442801/107817/18591/12167/192236/18032/387609/16772/18595/12826/18997/14366/12724/15205/17158/20674/16147/15258/12142/270120/72759/18028/17289/14221/269831/19242	30
GO:0042698	ovulation cycle	16/1922	68/28891	7.40967e-06	0.000115533	6.88801e-05	16952/13649/216869/109689/13866/26362/66983/17886/12167/22788/20850/18595/12394/14366/11576/19242	16
GO:0003012	muscle system process	55/1922	446/28891	7.72057e-06	0.000120069	7.15842e-05	17896/11749/74155/16905/11474/11640/12295/71960/20266/216874/214384/22402/29856/14387/217154/227753/216459/21938/17127/56208/21937/57440/18125/11443/233335/22003/17888/13057/333654/15370/20698/21957/21955/56012/230738/15464/21385/13617/72821/14465/14463/11534/240725/13405/11931/12494/12313/67972/14062/14219/22138/68949/66277/20191/11539	55
GO:0097061	dendritic spine organization	21/1922	108/28891	7.75919e-06	0.000120358	7.17564e-05	56013/13385/216831/108100/18472/11838/228550/13048/13169/77097/12323/241638/233071/19141/13838/11816/17919/16975/108672/11487/13845	21
GO:0052548	regulation of endopeptidase activity	47/1922	360/28891	7.7899e-06	0.000120523	7.18547e-05	18787/76884/216869/67338/109689/15511/12550/216795/20848/217344/103724/106763/227753/223701/66222/17127/59009/17196/51800/55948/26408/53313/11684/15370/21858/30052/19141/14456/13838/20730/12406/20680/18119/13638/13010/64209/97848/20674/58801/65973/14062/14219/20319/16792/13841/20713/240354	47
GO:0030217	T cell differentiation	45/1922	339/28891	7.83293e-06	0.000120877	7.20659e-05	16952/217127/21414/15507/83796/22433/16145/13866/20848/20535/22417/19156/23882/234695/50932/56532/107817/59009/12051/15223/19698/18762/14462/12399/16149/17173/22410/20737/103213/14204/230738/19419/20850/13039/14012/12394/16147/13813/105855/12142/21417/12151/18605/240354/269023	45
GO:0006623	protein targeting to vacuole	13/1922	47/28891	7.95258e-06	0.000121984	7.27261e-05	18412/68299/15239/260302/16145/54396/56208/194309/432486/209018/12492/271564/16792	13
GO:0060563	neuroepithelial cell differentiation	13/1922	47/28891	7.95258e-06	0.000121984	7.27261e-05	18787/12608/14461/13393/18023/74370/22417/27078/18119/15205/14184/12558/14179	13
GO:0030199	collagen fibril organization	15/1922	61/28891	7.97716e-06	0.000121984	7.27261e-05	12842/12306/12843/12832/14230/216725/100952/195209/18451/12406/234407/373864/94352/20319/56693	15
GO:0045732	positive regulation of protein catabolic process	32/1922	208/28891	7.98597e-06	0.000121984	7.27261e-05	71240/15511/260302/27681/78943/279766/21938/232334/59009/104318/193740/59036/80708/23805/69601/56812/235406/20671/14609/77125/11816/217410/64209/13132/56312/72345/14734/100102/56438/99929/211770/70620	32
GO:0050731	positive regulation of peptidyl-tyrosine phosphorylation	30/1922	189/28891	8.06533e-06	0.000122884	7.32624e-05	16878/216869/16002/56013/13385/19229/21802/16416/13543/22248/18591/21937/18011/15894/16149/66610/547253/121021/211323/18595/13838/12161/14165/17319/15205/14184/14179/16975/12484/11539	30
GO:1901361	organic cyclic compound catabolic process	59/1922	491/28891	8.19963e-06	0.000124614	7.42938e-05	12799/192160/23879/56460/11717/67375/74203/22057/268420/72446/103677/237868/17308/50773/192170/74133/213484/20778/76025/233033/21938/71562/20750/56690/100342/17874/103850/67993/268491/76974/22695/103213/14204/230738/387609/22352/140488/11816/13164/245474/83557/209558/65969/668137/23959/212943/434080/233908/114664/52463/67673/110391/245945/72198/13211/11991/18605/56403/13434	59
GO:0030038	contractile actin filament bundle assembly	22/1922	117/28891	8.38745e-06	0.000126826	7.56127e-05	56753/11465/109689/19229/20411/22417/21927/442801/102098/22793/17127/19303/30794/72754/22003/19062/104027/13609/18708/20194/14219/14745	22
GO:0043149	stress fiber assembly	22/1922	117/28891	8.38745e-06	0.000126826	7.56127e-05	56753/11465/109689/19229/20411/22417/21927/442801/102098/22793/17127/19303/30794/72754/22003/19062/104027/13609/18708/20194/14219/14745	22
GO:0010970	transport along microtubule	29/1922	180/28891	8.44151e-06	0.000127323	7.59088e-05	15114/16574/15507/380684/16562/17754/14252/12009/83431/55978/69697/18039/76686/103583/18472/22187/232943/16568/100502766/18762/75665/71923/12589/232946/19419/17152/16783/11777/13426	29
GO:0032984	protein-containing complex disassembly	36/1922	248/28891	8.61786e-06	0.000129359	7.71231e-05	14248/70218/26903/17754/83796/72685/194952/16145/69697/78246/56471/54396/234695/270058/18008/227753/78926/56208/100502698/20401/11519/22003/58522/23805/12332/211323/20739/20257/27360/20393/13860/65973/12313/14219/13829/66643	36
GO:0007249	canonical NF-kappaB signal transduction	37/1922	258/28891	8.61965e-06	0.000129359	7.71231e-05	15507/18412/216869/57783/18626/16145/231130/54396/103583/56532/270151/73174/12051/18034/56632/19698/106759/69601/53859/217203/16149/17874/18038/55932/103213/76589/230738/101700/13617/67547/107869/13607/67154/29820/56438/18715/240354	37
GO:0031348	negative regulation of defense response	44/1922	330/28891	8.77602e-06	0.000131378	7.83265e-05	12702/216869/16002/216963/217365/56310/16145/20848/503610/15170/102657/54396/56501/270151/21938/74136/94091/17127/21937/14972/14462/246727/246730/229644/15039/22695/21354/20737/547253/434341/15015/21355/240095/210029/67547/77125/11816/14776/56213/209558/23959/12484/27052/11539	44
GO:0010660	regulation of muscle cell apoptotic process	21/1922	109/28891	9.01445e-06	0.000134611	8.02544e-05	216869/109689/19229/214384/12333/26408/11684/68346/230738/211323/14465/14463/18997/16880/56312/18708/12322/11911/20319/18569/68949	21
GO:0042249	establishment of planar polarity of embryonic epithelium	1922-08-01	18/28891	9.04384e-06	0.000134715	8.03162e-05	230824/57265/13543/18472/20377/14238/54612/20319	8
GO:0030278	regulation of ossification	25/1922	144/28891	9.19655e-06	0.000136651	8.14702e-05	84035/19229/11474/76566/22417/17966/102657/17127/12167/22410/13609/73016/19073/14609/20377/12161/11732/14184/212943/67972/18605/56788/20148/106522/19242	25
GO:0060326	cell chemotaxis	44/1922	331/28891	9.48139e-06	0.000140535	8.37862e-05	18787/16952/15507/171095/216869/66102/380705/26903/19229/18600/19252/668218/170758/445007/18591/12927/106512/230972/12913/20750/18810/101540/16149/57257/15370/13609/13617/13482/19141/14456/18595/13836/12317/17319/105855/27226/20496/320701/14164/11487/14745/22341/19242/109700	44
GO:0055074	calcium ion homeostasis	46/1922	353/28891	1.01671e-05	0.000150215	8.95569e-05	15114/11749/238988/19229/74769/59091/16416/15170/20866/51800/53313/20750/13057/104027/15464/214111/170935/13617/69952/69847/80982/19228/11816/11732/64209/13405/21848/11931/14184/23959/71982/15212/11911/65973/12313/20856/67972/14062/80795/269437/11979/18605/78506/20191/68944/11539	46
GO:0042098	T cell proliferation	38/1922	270/28891	1.01954e-05	0.000150215	8.95569e-05	16952/12608/16002/13866/20535/22417/15170/102657/234695/56532/56501/434215/21938/59009/15223/19099/16408/14972/22788/15039/20737/14204/19419/20850/15015/240095/14609/20739/11534/11987/15205/16147/105855/80795/12151/12484/16792/240354	38
GO:0035264	multicellular organism growth	34/1922	230/28891	1.02095e-05	0.000150215	8.95569e-05	14955/216527/16002/68964/15081/16598/217325/20848/13163/78912/231507/18810/333654/11556/319924/18858/80297/18032/20850/19141/13405/71371/16147/15364/107503/20496/20856/17263/19206/18605/15402/102502/106522/15209	34
GO:1903037	regulation of leukocyte cell-cell adhesion	51/1922	407/28891	1.04662e-05	0.000153615	9.15845e-05	16952/12608/15507/16002/83796/14252/22433/13866/20535/15170/102657/234695/434215/12333/15223/16408/18762/14972/14462/12399/15894/22788/16149/17173/22410/15039/20737/14204/230738/19419/20850/15015/54371/240095/13482/20739/11534/11987/12394/15205/16147/105855/15117/94212/80795/12151/12484/16792/240354/269023/14348	51
GO:0048588	developmental cell growth	40/1922	291/28891	1.07039e-05	0.000156721	9.34362e-05	76901/22368/76884/12550/83431/232370/214384/11858/22402/12305/18472/20347/217340/13169/20358/18762/27279/319740/214230/20355/19415/20359/20360/18032/13617/213084/14463/71436/18997/11816/16210/18187/236794/17919/320563/12561/20979/23945/13841/65086	40
GO:0009100	glycoprotein metabolic process	46/1922	354/28891	1.09462e-05	0.000159878	9.5318e-05	57783/103534/72297/17308/228366/217364/76025/20446/56321/101351/217119/140481/27403/68947/20454/108687/217203/230904/58250/56219/98388/67547/13039/77125/13010/240725/432486/57377/16432/17158/16147/15211/66357/68304/15212/20447/52463/68292/68169/72050/16430/20440/67695/53618/14348/234356	46
GO:0010657	muscle cell apoptotic process	22/1922	119/28891	1.11247e-05	0.000162091	9.66378e-05	216869/109689/19229/214384/12333/26408/11684/68346/230738/211323/14465/14463/18997/16880/56312/18708/20112/12322/11911/20319/18569/68949	22
GO:0045216	cell-cell junction organization	34/1922	231/28891	1.12183e-05	0.00016306	9.72152e-05	216527/12740/70737/217335/11465/56460/17913/53624/12550/69697/73608/14619/108903/12560/17127/239096/269116/12695/56513/18810/27375/106347/18858/14609/13838/12563/13836/12161/15378/12558/14062/12561/11487/20613	34
GO:0016054	organic acid catabolic process	35/1922	241/28891	1.12995e-05	0.000163448	9.74467e-05	11370/67375/64899/12411/257633/67880/18125/71562/80879/56690/102448/74147/66968/14204/74091/104174/69219/18242/20501/19193/68133/20322/12035/15211/12036/15212/231327/216188/74551/14660/110391/26384/26912/12583/13082	35
GO:0046395	carboxylic acid catabolic process	35/1922	241/28891	1.12995e-05	0.000163448	9.74467e-05	11370/67375/64899/12411/257633/67880/18125/71562/80879/56690/102448/74147/66968/14204/74091/104174/69219/18242/20501/19193/68133/20322/12035/15211/12036/15212/231327/216188/74551/14660/110391/26384/26912/12583/13082	35
GO:0009266	response to temperature stimulus	27/1922	164/28891	1.13594e-05	0.00016392	9.77279e-05	22368/11370/15507/216869/15511/193116/381677/18023/13163/21833/13864/193740/18125/231507/329910/11556/18858/30052/210029/72821/21426/100037258/56454/13211/14164/72759/11539	27
GO:0030100	regulation of endocytosis	45/1922	344/28891	1.14386e-05	0.000164666	9.81727e-05	18787/14461/15114/216869/11736/11465/109689/13385/26903/72685/16416/12306/76686/13855/20778/26362/22248/11838/100502698/20597/16568/216724/80708/17886/18806/27403/80838/13057/20698/235406/23969/211323/14456/16976/11816/12317/13132/105855/22038/14734/19341/100102/100038489/14745/17289	45
GO:0003014	renal system process	23/1922	128/28891	1.15577e-05	0.000165983	9.8958e-05	12740/19156/71602/227753/18591/11828/19062/13057/217369/100503085/13617/69847/19141/14456/14609/240725/13132/26357/12728/57738/14062/93835/11539	23
GO:0042471	ear morphogenesis	25/1922	146/28891	1.17872e-05	0.000168875	0.000100682	14461/230824/57265/13543/14462/15451/21385/13617/17920/22773/24064/14174/17701/14165/20674/224796/14472/14179/20378/21417/18605/11921/102502/231252/15209	25
GO:0120032	regulation of plasma membrane bounded cell projection assembly	32/1922	212/28891	1.19141e-05	0.000170287	0.000101524	98845/15114/107351/23879/56753/53860/16886/216831/83431/55978/56699/353047/234695/230872/104252/216846/232944/18011/18483/15894/66610/69871/17152/13836/15378/12224/18708/13860/53869/13829/11843/14745	32
GO:0035265	organ growth	33/1922	222/28891	1.21657e-05	0.000173058	0.000103176	77579/11749/16002/211652/17702/214384/19156/22402/232334/17888/22431/59056/13609/21385/211323/14465/18595/14463/14609/24064/17967/67603/373864/14165/23966/12444/18712/14179/14164/18605/22138/22062/66191	33
GO:0046890	regulation of lipid biosynthetic process	33/1922	222/28891	1.21657e-05	0.000173058	0.000103176	16952/11370/16002/12189/74370/20411/22417/67815/20778/18591/20787/320808/56632/16149/20698/66968/212980/238055/12161/15926/15378/11816/14170/11886/13132/12724/68801/14186/170459/14164/74186/107605/20613	33
GO:0007034	vacuolar transport	27/1922	165/28891	1.27326e-05	0.000180268	0.000107475	11852/18412/11736/68299/15239/260302/27681/16145/353047/19156/54396/56208/193740/57440/105841/209200/68505/194309/432486/16783/100102/209018/12492/271564/53331/16792/11777	27
GO:0030879	mammary gland development	27/1922	165/28891	1.27326e-05	0.000180268	0.000107475	12608/21802/17702/22433/21420/22417/12305/12333/18011/14462/54139/21385/20850/14609/13836/104156/17701/14165/12443/20496/15405/19206/11979/68949/12583/15402/15902	27
GO:0071496	cellular response to external stimulus	44/1922	335/28891	1.28587e-05	0.000181625	0.000108284	12842/74302/22433/74370/16476/214384/22417/70510/20525/12411/78926/26362/56208/20787/17168/18125/66809/26408/67579/171543/18810/17341/14281/15377/14283/230738/13617/16324/14456/12161/15376/108079/21848/16210/14828/58801/14827/100102/14275/11911/245670/58809/18712/20319	44
GO:0062012	regulation of small molecule metabolic process	49/1922	389/28891	1.34328e-05	0.000189289	0.000112853	16952/11370/16002/19229/11474/216963/12189/18023/74370/20848/209011/20411/22417/67815/16010/20787/320808/320706/56632/18125/17886/56690/16149/68346/66968/212980/238055/20540/12161/15378/19228/11816/15376/14170/228026/108079/13132/12724/56312/68801/58801/14186/170459/50790/14164/71780/71597/107605/20613	49
GO:0022898	regulation of transmembrane transporter activity	40/1922	294/28891	1.36723e-05	0.000192212	0.000114596	15114/13385/26903/19229/59091/12295/60597/20266/56437/50932/217154/435145/19739/11838/20866/11932/57440/56632/70207/15275/14697/57816/229715/15464/13617/72821/14609/13405/14199/12724/11931/545622/14664/100102/65973/18712/12313/68949/20191/241794	40
GO:1902369	negative regulation of RNA catabolic process	18/1922	87/28891	1.39582e-05	0.000195774	0.000116719	56460/74203/22057/100342/17874/268491/22695/103213/140488/13164/245474/212943/233908/245945/13211/11991/56403/13434	18
GO:0050905	neuromuscular process	31/1922	204/28891	1.41277e-05	0.000197689	0.000117861	77579/14667/13385/11474/17754/71960/18039/19156/14387/217154/18472/170758/11443/233335/15370/18858/12323/21957/80297/21955/14814/13617/18997/13405/20674/20512/15211/15258/224796/15212/21407	31
GO:0097205	renal filtration	1922-10-01	30/28891	1.45157e-05	0.000202646	0.000120816	71602/18591/13057/217369/13617/14456/14609/240725/14062/11539	10
GO:0044270	cellular nitrogen compound catabolic process	54/1922	446/28891	1.57102e-05	0.000218307	0.000130153	12799/192160/23879/56460/11717/67375/74203/22057/268420/72446/103677/237868/17308/50773/192170/74133/213484/76025/233033/21938/71562/56690/100342/17874/103850/67993/268491/76974/22695/103213/14204/230738/387609/22352/140488/13164/245474/83557/209558/65969/668137/23959/212943/434080/233908/52463/67673/245945/72198/13211/11991/18605/56403/13434	54
GO:0046700	heterocycle catabolic process	54/1922	446/28891	1.57102e-05	0.000218307	0.000130153	12799/192160/23879/56460/11717/67375/74203/22057/268420/72446/103677/237868/17308/50773/192170/74133/213484/76025/233033/21938/71562/56690/100342/17874/103850/67993/268491/76974/22695/103213/14204/230738/387609/22352/140488/13164/245474/83557/209558/65969/668137/23959/212943/434080/233908/52463/67673/245945/72198/13211/11991/18605/56403/13434	54
GO:0060491	regulation of cell projection assembly	32/1922	215/28891	1.59433e-05	0.000220878	0.000131686	98845/15114/107351/23879/56753/53860/16886/216831/83431/55978/56699/353047/234695/230872/104252/216846/232944/18011/18483/15894/66610/69871/17152/13836/15378/12224/18708/13860/53869/13829/11843/14745	32
GO:0097178	ruffle assembly	1922-12-01	43/28891	1.60222e-05	0.000220878	0.000131686	98845/107351/56753/83431/353047/234695/20401/15894/19062/121021/71982/13860	12
GO:0032946	positive regulation of mononuclear cell proliferation	29/1922	186/28891	1.60727e-05	0.000220878	0.000131686	16952/16002/18019/102657/234695/16408/14972/106759/22788/16149/17874/57257/15039/20737/20850/15015/240095/20739/11534/11987/14165/17319/15205/105855/12494/80795/20440/12151/12484	29
GO:0046661	male sex differentiation	29/1922	186/28891	1.60727e-05	0.000220878	0.000131686	73679/14766/56739/15081/22417/22187/12124/14462/15894/22431/57816/20850/18595/14463/14609/20377/12161/15395/14165/71371/107515/20674/56312/12443/15364/14179/73296/15405/20319	29
GO:0008630	intrinsic apoptotic signaling pathway in response to DNA damage	21/1922	113/28891	1.60792e-05	0.000220878	0.000131686	12189/21938/12051/15248/51800/55948/21937/16149/27280/68539/73181/13836/17319/56312/18708/22038/58801/15258/20482/22062/20613	21
GO:0008585	female gonad development	22/1922	122/28891	1.67573e-05	0.000228309	0.000136117	18787/12608/216869/380684/109689/381677/22417/66983/22187/17886/12167/22788/22431/20850/18595/20377/12394/14366/71371/56312/11576/99929	22
GO:0030900	forebrain development	52/1922	425/28891	1.6778e-05	0.000228309	0.000136117	77579/14766/13649/14461/15114/23879/237847/18293/192157/83431/21420/22417/18472/223701/26362/22187/170758/11932/16568/69601/22422/20359/18032/211323/22773/16777/17967/18741/17701/14165/15205/20674/13813/14184/18187/20664/233552/15364/14472/107503/68169/65100/12558/14179/16975/67263/13845/22062/18028/11921/15902/15209	52
GO:0070661	leukocyte proliferation	52/1922	425/28891	1.6778e-05	0.000228309	0.000136117	16952/12608/16002/13866/20535/18019/22417/16477/15170/102657/234695/56532/56501/434215/21938/59009/15223/19099/16408/14972/106759/22788/16149/17874/57257/15039/20737/14204/19419/18032/12982/20850/15015/240095/14609/20739/77125/11534/11987/14165/17319/15205/209558/16147/105855/12494/80795/20440/12151/12484/16792/240354	52
GO:0030522	intracellular receptor signaling pathway	43/1922	328/28891	1.67961e-05	0.000228309	0.000136117	18626/16598/18600/12189/217365/56310/16145/20848/231130/54396/270151/13163/21833/76438/74136/94091/14469/12953/232944/71956/106759/17874/246727/54445/246730/66968/101700/20377/18997/18119/12317/13132/21848/83490/15364/76804/13017/18712/69368/57738/15375/20148/13082	43
GO:0032409	regulation of transporter activity	41/1922	307/28891	1.68104e-05	0.000228309	0.000136117	15114/13385/26903/19229/59091/12295/60597/20266/56437/50932/217154/435145/19739/11838/20866/11932/57440/56632/70207/15275/14697/57816/229715/15464/13617/72821/14609/13405/14199/12724/11931/545622/14664/100102/65973/18712/12313/68949/20191/233836/241794	41
GO:0090101	negative regulation of transmembrane receptor protein serine/threonine kinase signaling pathway	25/1922	149/28891	1.69268e-05	0.000229371	0.00013675	80288/22433/22057/240025/170676/100952/58250/13590/171463/24064/20377/56213/114715/56306/14828/14562/15258/52463/20319/102141/20482/225631/65112/101809/73230	25
GO:2001235	positive regulation of apoptotic signaling pathway	28/1922	177/28891	1.69814e-05	0.000229594	0.000136882	67379/56532/13163/22187/20747/56208/51800/13144/12167/12399/27279/171543/69601/12323/66813/73181/16324/13039/20377/13032/17701/56312/22038/58801/14827/66143/20482/22062	28
GO:0150115	cell-substrate junction organization	20/1922	105/28891	1.74171e-05	0.000234955	0.000140079	11465/19229/11474/69697/20411/16416/22417/192897/17127/19303/13144/17886/18810/16774/226519/19272/18708/20194/212307/13829	20
GO:0055001	muscle cell development	34/1922	236/28891	1.7775e-05	0.000239246	0.000142637	77579/11459/14248/16669/16691/68794/16905/11465/15184/26903/11474/214384/18019/22402/13007/11443/22003/17888/18810/18858/22410/73181/21957/98932/21955/68802/13617/18595/14463/18741/13405/15205/22138/227325	34
GO:0005996	monosaccharide metabolic process	39/1922	287/28891	1.79076e-05	0.00024049	0.000143379	16002/11474/18023/232370/209011/20411/13808/74343/16010/320706/67880/140481/15275/231841/56690/102448/270198/246730/71336/56012/212980/216019/15378/15376/14120/228026/20322/77590/17158/15211/18708/68263/58801/19895/15212/74551/11911/26384/213053	39
GO:0007164	establishment of tissue polarity	15/1922	65/28891	1.82237e-05	0.000243646	0.00014526	230824/57265/55978/13543/18472/381979/59036/22422/20377/15378/13132/14238/14734/54612/20319	15
GO:0045682	regulation of epidermis development	15/1922	65/28891	1.82237e-05	0.000243646	0.00014526	74155/17702/21420/55948/69073/22695/19207/71913/18109/15205/14184/14562/19206/15404/11921	15
GO:0046889	positive regulation of lipid biosynthetic process	21/1922	114/28891	1.84883e-05	0.000245821	0.000146557	16952/16002/74370/20411/22417/67815/20778/20787/56632/16149/66968/212980/12161/15378/11816/13132/68801/170459/14164/74186/107605	21
GO:1905477	positive regulation of protein localization to membrane	21/1922	114/28891	1.84883e-05	0.000245821	0.000146557	13649/217124/18412/13385/17913/13866/20411/76686/217154/230972/226744/56089/80982/13836/67943/58801/17919/20908/53869/102502/19242	21
GO:0070507	regulation of microtubule cytoskeleton organization	26/1922	159/28891	1.85092e-05	0.000245821	0.000146557	26903/54141/216963/17754/15511/69697/105439/76686/108903/56471/270058/18472/240121/78926/193740/12695/58522/102693/22153/23805/100732/72205/20257/20393/108079/212307	26
GO:0038127	ERBB signaling pathway	22/1922	123/28891	1.91403e-05	0.000253641	0.000151219	13649/15114/74155/19229/21802/13866/217344/13650/12927/232431/78388/226250/69601/231125/80794/19141/211323/24064/225608/100042150/11843/109700	22
GO:0035019	somatic stem cell population maintenance	18/1922	89/28891	1.93694e-05	0.000255593	0.000152383	16878/14461/80288/23989/20848/21420/21415/17173/387609/21410/20377/18119/14165/15205/20674/14184/15364/329217	18
GO:1902373	negative regulation of mRNA catabolic process	16/1922	73/28891	1.93727e-05	0.000255593	0.000152383	56460/74203/22057/100342/17874/268491/22695/103213/140488/13164/212943/233908/245945/13211/11991/56403	16
GO:0042129	regulation of T cell proliferation	33/1922	227/28891	1.94362e-05	0.000255867	0.000152546	16952/12608/16002/13866/20535/15170/102657/234695/56532/434215/21938/59009/15223/19099/16408/14972/22788/15039/20737/14204/20850/15015/240095/20739/11534/11987/15205/16147/105855/80795/12151/12484/16792	33
GO:1901880	negative regulation of protein depolymerization	17/1922	81/28891	1.96988e-05	0.000258757	0.000154269	14248/26903/17754/69697/234695/227753/78926/11519/22003/58522/23805/12332/20739/20257/27360/13860/13829	17
GO:0030178	negative regulation of Wnt signaling pathway	27/1922	169/28891	1.98676e-05	0.000260405	0.000155252	84035/12550/672511/232334/29806/23802/15248/59036/226154/23805/69601/73181/17240/20671/20377/11816/14783/13132/20674/72345/14734/15364/54612/12558/20378/83675/20319	27
GO:0032801	receptor catabolic process	1922-10-01	31/28891	2.01525e-05	0.000263563	0.000157135	216963/12306/12333/56208/209200/19141/11816/100102/102141/16792	10
GO:1903522	regulation of blood circulation	37/1922	268/28891	2.04187e-05	0.000266017	0.000158598	13649/17896/240672/20266/29856/14387/21833/18591/20787/57440/18125/22003/17888/15894/217369/80297/230738/15464/13617/72821/13819/14463/14609/27360/13405/11931/18708/12494/12313/67972/14062/14219/23945/20688/20191/58861/11539	37
GO:0021915	neural tube development	30/1922	198/28891	2.04288e-05	0.000266017	0.000158598	21414/230824/19143/57265/72507/13543/20732/231214/59036/16568/27428/68176/20671/13836/20377/15376/18119/270685/15205/330409/14472/70495/14275/54612/65100/14179/19206/20319/12151/15375	30
GO:0071241	cellular response to inorganic substance	36/1922	258/28891	2.08056e-05	0.000270338	0.000161174	13649/16478/13385/12550/18023/12606/16476/18019/16477/227753/13163/12927/228550/20597/11513/233011/19415/14282/73181/14281/19141/67547/12161/15376/108079/20674/17748/233908/20496/65973/20979/11991/11979/13829/15902/15209	36
GO:0048806	genitalia development	13/1922	51/28891	2.09655e-05	0.000271827	0.000162061	21414/26362/22431/18595/21410/12161/14165/107515/20674/14238/14179/17289/67713	13
GO:0045685	regulation of glial cell differentiation	19/1922	98/28891	2.15991e-05	0.000279438	0.000166599	16878/20732/21938/212980/235402/13838/77125/23966/12724/18109/83557/15205/14184/20664/15364/107503/22062/15902/19242	19
GO:0098781	ncRNA transcription	24/1922	142/28891	2.18532e-05	0.000282118	0.000168197	19285/13649/14461/16476/20848/209011/214384/18019/223701/13716/18591/17127/20787/212139/14462/22431/73181/14281/14283/14465/13018/12224/21969/18028	24
GO:0044282	small molecule catabolic process	45/1922	353/28891	2.20115e-05	0.000282996	0.00016872	11370/11474/67375/17308/64899/13808/12411/20778/257633/67880/18125/71562/15275/80879/56690/102448/76974/74147/66968/14204/68977/56012/74091/104174/69219/18242/11816/20501/19193/68133/20322/65969/12035/15211/12036/15212/231327/216188/74551/14660/110391/26384/26912/12583/13082	45
GO:0015748	organophosphate ester transport	23/1922	133/28891	2.20155e-05	0.000282996	0.00016872	18559/18738/20778/11981/67331/27403/18830/72267/18739/67283/70310/73095/381560/17777/14609/11816/11732/239273/11740/22038/27416/12492/320940	23
GO:0030041	actin filament polymerization	27/1922	170/28891	2.21429e-05	0.000283431	0.00016898	14248/76884/107351/17913/19229/56699/108100/234695/319262/227753/104252/12333/14457/234857/11519/13169/22003/15894/12332/245857/19201/20739/27360/105855/13860/73910/13829	27
GO:0048008	platelet-derived growth factor receptor signaling pathway	15/1922	66/28891	2.21438e-05	0.000283431	0.00016898	15239/215418/55978/214384/16416/71602/18591/12927/234593/51791/121021/18595/18791/71371/99929	15
GO:0045995	regulation of embryonic development	18/1922	90/28891	2.27207e-05	0.000289581	0.000172646	22113/22417/18472/102693/67071/66991/16774/16772/20671/15378/15376/18119/23966/15205/14828/20319/27494/15209	18
GO:0048663	neuron fate commitment	18/1922	90/28891	2.27207e-05	0.000289581	0.000172646	14461/116810/21420/17341/18032/69952/211323/15376/12394/20674/16147/20664/94222/15375/18028/11921/15902/225207	18
GO:0042594	response to starvation	31/1922	209/28891	2.29976e-05	0.000292488	0.000174379	74302/22433/74370/16476/22417/70510/20525/78926/56208/20787/192197/17168/66809/26408/67579/171543/17341/22695/15377/230738/16324/14456/108079/16210/14828/58801/100102/74551/11911/245670/58809	31
GO:0048557	embryonic digestive tract morphogenesis	1922-08-01	20/28891	2.30824e-05	0.000292946	0.000174653	21414/18595/14463/21410/18741/14165/16147/15902	8
GO:0043489	RNA stabilization	16/1922	74/28891	2.32031e-05	0.000293671	0.000175085	74203/100342/17874/268491/22695/103213/140488/13164/245474/212943/233908/245945/13211/11991/56403/13434	16
GO:0060993	kidney morphogenesis	20/1922	107/28891	2.32374e-05	0.000293671	0.000175085	16878/56753/22420/22417/218476/226154/14462/22431/22422/100503085/69847/21410/14165/107515/15205/14734/14179/14164/19206/12705	20
GO:0051145	smooth muscle cell differentiation	17/1922	82/28891	2.33245e-05	0.000294153	0.000175372	214384/18019/22417/223701/18591/22422/73181/21385/13617/14465/18741/14165/107869/15205/71973/21417/18569	17
GO:0042303	molting cycle	24/1922	143/28891	2.46258e-05	0.000309265	0.000184382	13649/13393/18626/17702/21420/12560/12399/333654/22410/22409/76560/19207/71913/227377/226519/13039/15220/12394/14165/13607/107515/18194/29820/20613	24
GO:0042633	hair cycle	24/1922	143/28891	2.46258e-05	0.000309265	0.000184382	13649/13393/18626/17702/21420/12560/12399/333654/22410/22409/76560/19207/71913/227377/226519/13039/15220/12394/14165/13607/107515/18194/29820/20613	24
GO:0046545	development of primary female sexual characteristics	22/1922	125/28891	2.48418e-05	0.000311326	0.000185611	18787/12608/216869/380684/109689/381677/22417/66983/22187/17886/12167/22788/22431/20850/18595/20377/12394/14366/71371/56312/11576/99929	22
GO:0001570	vasculogenesis	19/1922	99/28891	2.50793e-05	0.000312996	0.000186606	216527/214384/16477/71602/22431/22422/20671/14463/13836/18741/114715/14366/100038489/15117/14164/99929/27494/18605/12705	19
GO:0048814	regulation of dendrite morphogenesis	19/1922	99/28891	2.50793e-05	0.000312996	0.000186606	13385/237868/108100/18472/228550/13048/13169/98733/65254/56876/12323/73181/15529/213084/13838/20393/14366/17919/16975	19
GO:2000116	regulation of cysteine-type endopeptidase activity	34/1922	240/28891	2.5363e-05	0.000315879	0.000188325	76884/216869/67338/109689/15511/12550/216795/103724/106763/227753/223701/17127/59009/51800/55948/26408/53313/11684/15370/19141/14456/20680/18119/13010/64209/20674/58801/65973/14062/14219/20319/16792/13841/240354	34
GO:0031952	regulation of protein autophosphorylation	1922-12-01	45/28891	2.65298e-05	0.000329727	0.000196581	74155/16476/18591/71943/78388/225849/211323/16210/18605/13841/72065/22341	12
GO:0046849	bone remodeling	20/1922	108/28891	2.67551e-05	0.000331841	0.000197841	13649/19229/20535/16416/353047/20750/13609/19340/14609/13836/20377/19228/107515/16147/14184/71982/12494/12349/18605/19242	20
GO:0072331	signal transduction by p53 class mediator	25/1922	153/28891	2.69191e-05	0.000333186	0.000198643	67338/192231/53892/21981/22187/12051/15248/51800/67071/16149/27280/68539/17920/18997/17701/17319/114715/21848/56312/58801/15258/66143/67239/22062/20613	25
GO:0050728	negative regulation of inflammatory response	27/1922	172/28891	2.74152e-05	0.000338629	0.000201888	12702/216963/56310/16145/20848/15170/102657/54396/56501/270151/21938/17127/21937/14462/229644/22695/20737/210029/67547/77125/11816/14776/209558/23959/12484/27052/11539	27
GO:0001708	cell fate specification	21/1922	117/28891	2.77829e-05	0.000341084	0.000203352	23805/19207/21385/18032/21387/20671/21410/15376/18119/23966/20674/16147/13813/20664/21679/19206/20319/94222/15375/18028/11921	21
GO:0048736	appendage development	31/1922	211/28891	2.77845e-05	0.000341084	0.000203352	64075/84035/17702/216795/192897/27078/14421/69073/54139/58250/73016/21385/21387/22773/14609/18741/15395/320145/17701/14165/13405/18109/16147/14734/65973/14179/15405/19206/20319/18605/106522	31
GO:0060173	limb development	31/1922	211/28891	2.77845e-05	0.000341084	0.000203352	64075/84035/17702/216795/192897/27078/14421/69073/54139/58250/73016/21385/21387/22773/14609/18741/15395/320145/17701/14165/13405/18109/16147/14734/65973/14179/15405/19206/20319/18605/106522	31
GO:0006979	response to oxidative stress	48/1922	389/28891	2.79935e-05	0.000342949	0.000204464	16952/11852/13649/15507/18412/23939/19229/22433/18023/16476/72446/26415/19156/56532/26362/12333/69922/26408/18806/213990/51791/20698/14281/230738/114886/13617/18595/13819/15926/11816/13010/14776/104156/108079/331374/19272/12494/11911/20856/11758/14179/80795/69051/12350/53618/69367/209027/15375	48
GO:0035148	tube formation	28/1922	182/28891	2.86339e-05	0.00035008	0.000208716	230824/19143/22420/57265/12550/22417/13543/20732/231214/27428/14462/69601/21410/20377/18119/14174/270685/14165/13607/330409/14275/54612/65100/14179/19206/20319/18028/15209	28
GO:0019439	aromatic compound catabolic process	55/1922	467/28891	2.88284e-05	0.000351741	0.000209706	12799/192160/23879/56460/11717/74203/22057/268420/72446/103677/237868/17308/50773/192170/74133/213484/76025/233033/21938/71562/56690/100342/17874/103850/67993/268491/76974/22695/103213/14204/230738/387609/22352/140488/13164/245474/83557/209558/65969/668137/23959/212943/434080/233908/52463/67673/110391/245945/72198/13211/330260/11991/18605/56403/13434	55
GO:0014033	neural crest cell differentiation	19/1922	100/28891	2.90518e-05	0.000353748	0.000210902	11749/20347/20358/20355/22409/20359/20360/13617/20377/14170/18741/15205/18187/14472/14275/65100/12558/20378/13082	19
GO:0032412	regulation of monoatomic ion transmembrane transporter activity	38/1922	283/28891	2.97896e-05	0.000361998	0.000215821	15114/13385/26903/19229/59091/12295/60597/20266/56437/50932/217154/435145/19739/11838/20866/11932/57440/56632/70207/15275/14697/57816/229715/15464/13617/72821/13405/14199/12724/11931/545622/14664/100102/65973/12313/68949/20191/241794	38
GO:0030857	negative regulation of epithelial cell differentiation	14/1922	60/28891	3.01272e-05	0.000364259	0.000217169	17702/24064/18119/14165/114715/15205/14184/14562/12443/20378/21417/15404/101809/12705	14
GO:0072666	establishment of protein localization to vacuole	14/1922	60/28891	3.01272e-05	0.000364259	0.000217169	18412/68299/15239/260302/27681/16145/54396/56208/194309/432486/209018/12492/271564/16792	14
GO:0070665	positive regulation of leukocyte proliferation	30/1922	202/28891	3.01577e-05	0.000364259	0.000217169	16952/16002/18019/102657/234695/16408/14972/106759/22788/16149/17874/57257/15039/20737/12982/20850/15015/240095/20739/11534/11987/14165/17319/15205/105855/12494/80795/20440/12151/12484	30
GO:0021953	central nervous system neuron differentiation	31/1922	212/28891	3.05026e-05	0.000367685	0.000219211	14461/116810/18293/18023/83431/20266/21420/19156/18472/22187/170758/12167/80297/18032/235402/13838/15205/20674/13813/18187/20664/233552/14472/68169/14179/13176/19206/67263/13845/94222/18028	31
GO:0071901	negative regulation of protein serine/threonine kinase activity	20/1922	109/28891	3.07418e-05	0.000369826	0.000220488	192231/74769/71059/19252/214384/15170/70686/20597/19099/69601/19062/51791/80794/24066/24064/20377/11816/54612/13197/20319	20
GO:0031110	regulation of microtubule polymerization or depolymerization	18/1922	92/28891	3.10108e-05	0.000372315	0.000221972	26903/216963/17754/69697/105439/76686/108903/56471/270058/78926/58522/22153/23805/100732/72205/20257/20393/212307	18
GO:0050671	positive regulation of lymphocyte proliferation	28/1922	183/28891	3.16927e-05	0.000378987	0.000225949	16952/16002/18019/102657/234695/16408/14972/106759/22788/16149/17874/57257/15039/20737/20850/15015/240095/20739/11534/11987/14165/17319/15205/105855/12494/80795/12151/12484	28
GO:0051961	negative regulation of nervous system development	28/1922	183/28891	3.16927e-05	0.000378987	0.000225949	14461/12550/232370/20347/94091/17196/65254/20358/20355/22422/17173/20359/73181/20360/235402/213084/18109/83557/15205/14184/15364/107503/67838/12484/13841/11921/15902/19242	28
GO:0048286	lung alveolus development	15/1922	68/28891	3.22751e-05	0.000385184	0.000229644	16878/74155/20238/214384/71722/14465/14165/17158/20674/14184/14186/17263/15375/15402/106522	15
GO:0009880	embryonic pattern specification	17/1922	84/28891	3.23978e-05	0.000385881	0.00023006	21415/17127/72634/22431/13617/22773/15376/18119/14165/16147/18187/17536/14562/218850/19206/17285/12705	17
GO:0031103	axon regeneration	13/1922	53/28891	3.26902e-05	0.000387824	0.000231218	84035/380684/237847/19716/83431/16476/18039/380713/211323/13838/14275/18605/19242	13
GO:1902930	regulation of alcohol biosynthetic process	13/1922	53/28891	3.26902e-05	0.000387824	0.000231218	19229/22417/67815/20787/17886/238055/12161/19228/11816/13132/12724/14164/71780	13
GO:0021536	diencephalon development	16/1922	76/28891	3.29267e-05	0.00038986	0.000232432	14461/15114/18293/22417/22187/17967/18741/14165/15205/20674/18187/15364/14472/68169/14179/15209	16
GO:0001666	response to hypoxia	33/1922	233/28891	3.32831e-05	0.000393304	0.000234485	16878/74769/74370/268420/20848/12411/13163/17127/29806/18806/11828/13617/11670/13482/14465/13819/18791/13838/69219/228026/14366/11931/12494/94352/68169/22359/12484/12946/68949/22341/20191/12877/11539	33
GO:0031396	regulation of protein ubiquitination	31/1922	213/28891	3.346e-05	0.000394618	0.000235268	18412/216869/109689/26903/12189/19716/56310/209011/78246/13163/22187/226178/75141/106759/230904/209200/56812/20698/24064/217410/117198/64209/72345/14184/14238/14828/56438/216080/16792/211770/70620	31
GO:1901873	regulation of post-translational protein modification	39/1922	295/28891	3.35615e-05	0.000395039	0.00023552	14461/18412/216869/76719/57783/109689/26903/17913/12189/22433/19716/56310/209011/78246/13163/22187/226178/75141/106759/230904/209200/56812/20698/230738/13819/24064/217410/117198/64209/72345/14184/14238/14828/56438/216080/56693/16792/211770/70620	39
GO:0046660	female sex differentiation	25/1922	155/28891	3.36897e-05	0.000395771	0.000235956	18787/12608/216869/380684/109689/381677/22417/26362/66983/22187/17886/12167/22788/22431/20850/18595/20377/12394/14165/14366/71371/56312/11576/99929/17289	25
GO:0051250	negative regulation of lymphocyte activation	27/1922	174/28891	3.37985e-05	0.000396274	0.000236256	16952/12608/15507/13866/20535/15170/102657/279766/434215/26362/15223/12399/16149/17173/20737/14204/230738/20377/12394/16147/105855/94212/12484/16792/269023/17289/15902	27
GO:0030833	regulation of actin filament polymerization	24/1922	146/28891	3.4949e-05	0.000408965	0.000243822	14248/76884/107351/17913/19229/56699/108100/234695/319262/227753/104252/12333/11519/13169/22003/15894/12332/245857/20739/27360/105855/13860/73910/13829	24
GO:0009267	cellular response to starvation	28/1922	184/28891	3.50442e-05	0.00040928	0.00024401	74302/22433/74370/16476/22417/70510/20525/78926/56208/20787/17168/66809/26408/67579/171543/17341/15377/230738/16324/14456/108079/16210/14828/58801/100102/11911/245670/58809	28
GO:0048704	embryonic skeletal system morphogenesis	20/1922	110/28891	3.5251e-05	0.000410897	0.000244974	216795/192170/17127/58250/17240/18595/18119/270685/18109/15407/668137/434080/103889/14179/15405/21417/12151/15404/15402/15427	20
GO:0006644	phospholipid metabolic process	45/1922	360/28891	3.57914e-05	0.000415672	0.000247821	12702/216739/74302/74769/276846/192157/20778/18591/56208/228550/74451/20597/56632/18806/230779/19062/64436/233011/56077/216974/70310/225010/66268/18802/14465/15926/74182/18708/22038/100102/15212/208715/27226/99010/321007/11758/71780/67469/83493/66586/69836/116939/319554/18701/67713	45
GO:0050921	positive regulation of chemotaxis	26/1922	165/28891	3.57991e-05	0.000415672	0.000247821	18787/15507/380705/26903/19229/18591/17127/106512/12913/101540/16149/11876/13609/13617/19141/14456/18595/12317/14165/105855/27226/20908/11487/14745/22341/19242	26
GO:0050890	cognition	46/1922	371/28891	3.61012e-05	0.00041837	0.000249429	14667/13649/16002/216963/17754/104111/60597/232370/55978/20238/16476/106763/195018/18472/21833/71722/225870/234593/381979/11838/13048/259277/18762/70207/27403/214230/51791/73181/104027/98388/18032/19141/211323/16777/17967/11816/20393/17380/17536/12444/11843/58800/66259/14266/19242/11539	46
GO:0007528	neuromuscular junction development	14/1922	61/28891	3.67251e-05	0.000423963	0.000252764	12295/13866/20411/55983/16716/18858/80297/12830/12826/104156/19024/67943/14062/19242	14
GO:0051445	regulation of meiotic cell cycle	14/1922	61/28891	3.67251e-05	0.000423963	0.000252764	16878/17702/22417/20899/268491/12323/14609/13164/12317/17701/20112/54611/67981/73677	14
GO:0048566	embryonic digestive tract development	1922-10-01	33/28891	3.72041e-05	0.000428669	0.000255569	21414/18595/14463/21410/18741/14165/16147/14238/106522/15902	10
GO:0050768	negative regulation of neurogenesis	27/1922	175/28891	3.74689e-05	0.000430892	0.000256895	14461/12550/20347/94091/17196/65254/20358/20355/22422/17173/20359/73181/20360/235402/213084/18109/83557/15205/14184/15364/107503/67838/12484/13841/11921/15902/19242	27
GO:0043112	receptor metabolic process	17/1922	85/28891	3.8012e-05	0.000436166	0.000260039	216963/12306/12333/56208/224824/57440/209200/56089/19141/211323/11816/13405/13132/100102/102141/53618/16792	17
GO:0001977	renal system process involved in regulation of blood volume	1922-07-01	16/28891	3.82182e-05	0.000436166	0.000260039	18591/13057/217369/14456/14609/14062/11539	7
GO:0098840	protein transport along microtubule	1922-07-01	16/28891	3.82182e-05	0.000436166	0.000260039	16574/15507/17754/12009/69697/76686/16568	7
GO:0099118	microtubule-based protein transport	1922-07-01	16/28891	3.82182e-05	0.000436166	0.000260039	16574/15507/17754/12009/69697/76686/16568	7
GO:0045834	positive regulation of lipid metabolic process	28/1922	185/28891	3.87128e-05	0.000440279	0.000262491	16952/16002/74370/232370/20411/22417/67815/20778/20787/56632/56690/16149/231871/66968/212980/18595/12161/15378/11816/13132/14184/68801/170459/14164/67469/74186/107605/11539	28
GO:1901184	regulation of ERBB signaling pathway	15/1922	69/28891	3.87252e-05	0.000440279	0.000262491	13649/15114/74155/217344/13650/232431/78388/226250/69601/231125/80794/19141/24064/225608/109700	15
GO:0002070	epithelial cell maturation	1922-09-01	27/28891	3.91227e-05	0.000442286	0.000263688	14461/22433/12606/17341/71913/13819/14609/15375/15402	9
GO:0034368	protein-lipid complex remodeling	1922-09-01	27/28891	3.91227e-05	0.000442286	0.000263688	20778/18830/238055/17777/11816/55938/16891/27226/69836	9
GO:0034369	plasma lipoprotein particle remodeling	1922-09-01	27/28891	3.91227e-05	0.000442286	0.000263688	20778/18830/238055/17777/11816/55938/16891/27226/69836	9
GO:0061351	neural precursor cell proliferation	32/1922	225/28891	4.0011e-05	0.000451477	0.000269167	14766/14461/216739/15184/19716/55978/15245/195018/18008/18472/20732/21678/16568/22422/231871/18032/68519/20502/20674/14184/13003/15364/14472/107503/12558/14179/12484/56195/18028/22341/15902/19242	32
GO:0002262	myeloid cell homeostasis	31/1922	215/28891	4.01681e-05	0.000451835	0.000269381	16952/14461/217127/16598/11717/74769/18023/20848/107817/21833/218476/78926/26362/14462/19746/22695/103213/381560/20850/74443/13819/20514/11740/237339/107371/105855/12484/13829/15402/17289/15902	31
GO:0016485	protein processing	36/1922	266/28891	4.02626e-05	0.000451835	0.000269381	18787/76884/12550/103724/12876/227753/12333/216725/17886/15451/68947/30052/232371/19141/19073/18791/22027/69065/16147/17380/70574/93721/241576/20112/20194/100102/64138/70495/69617/65973/19206/13809/11487/330119/66286/66541	36
GO:0007266	Rho protein signal transduction	23/1922	138/28891	4.03437e-05	0.000451835	0.000269381	14766/98845/107351/109689/244418/56699/12843/108100/21927/102098/104252/194231/18032/13617/236920/11816/78134/67168/13860/12558/14062/71704/14745	23
GO:0046632	alpha-beta T cell differentiation	23/1922	138/28891	4.03437e-05	0.000451835	0.000269381	16952/21414/16145/20848/20535/19156/23882/59009/12051/19698/18762/14462/12399/17173/20737/230738/13039/12394/16147/13813/105855/12142/240354	23
GO:0061387	regulation of extent of cell growth	22/1922	129/28891	4.10198e-05	0.00045855	0.000273385	22368/12550/83431/11858/18472/20347/13169/20358/27279/319740/20355/20359/20360/213084/18997/11816/17919/320563/12561/23945/13841/65086	22
GO:0035050	embryonic heart tube development	18/1922	94/28891	4.18885e-05	0.000466786	0.000278295	71947/13543/17127/16568/21385/13617/22773/20671/14463/14609/18119/18741/15205/16147/100038489/14275/14179/20191	18
GO:0090162	establishment of epithelial cell polarity	1922-11-01	40/28891	4.1912e-05	0.000466786	0.000278295	217335/55978/69697/233066/20401/19157/16772/14609/15205/27494/21407	11
GO:0042445	hormone metabolic process	34/1922	246/28891	4.23648e-05	0.000470956	0.000280781	16002/114479/22417/59045/12876/20778/218476/12167/14462/15451/68947/20750/14204/30052/98388/12971/18595/13039/12161/22027/13132/20502/12724/17380/114664/70495/20856/11576/99929/11487/18605/15375/13082/107605	34
GO:0048706	embryonic skeletal system development	24/1922	148/28891	4.38435e-05	0.000486493	0.000290044	12842/216795/192170/17127/58250/17240/13617/18595/18119/240725/270685/18109/15407/16147/668137/434080/103889/14179/15405/21417/12151/15404/15402/15427	24
GO:0060711	labyrinthine layer development	14/1922	62/28891	4.4555e-05	0.000493475	0.000294206	13984/12702/19143/217325/13875/72469/14622/16477/20732/22422/15205/18194/12705/12592	14
GO:0050708	regulation of protein secretion	42/1922	331/28891	4.53019e-05	0.000500331	0.000298294	77579/16952/13649/109689/56013/217325/74370/217344/13650/279766/20787/223775/20866/20913/18125/66809/16897/17886/56513/545192/380714/69952/16324/14609/20377/15378/11816/15376/20501/13121/12494/74551/20496/50790/14062/320995/22138/223527/66259/22341/66191/330890	42
GO:0010469	regulation of signaling receptor activity	23/1922	139/28891	4.53407e-05	0.000500331	0.000298294	18787/74155/13385/19229/22113/60597/50932/59016/435145/19739/11838/232431/225849/18011/22788/231125/242667/56089/80794/14664/100102/320701/11539	23
GO:0060349	bone morphogenesis	20/1922	112/28891	4.60775e-05	0.000505673	0.000301479	17261/11749/12842/11474/17702/12411/18032/12406/12161/12590/373864/17701/16147/14184/64406/15117/18605/56788/20148/234356	20
GO:0061326	renal tubule development	20/1922	112/28891	4.60775e-05	0.000505673	0.000301479	16878/56753/22420/15184/22417/226154/14462/22431/22422/100503085/69847/21410/12826/107515/15205/14734/14179/14164/19206/12484	20
GO:0072676	lymphocyte migration	20/1922	112/28891	4.60775e-05	0.000505673	0.000301479	20868/66102/380705/19229/18600/16416/56532/16408/14462/15894/18810/17173/20737/11876/13609/14456/20496/80795/216892/11487	20
GO:0097006	regulation of plasma lipoprotein particle levels	15/1922	70/28891	4.62817e-05	0.000506987	0.000302262	12306/20778/27403/18830/238055/17777/16976/11816/55938/16891/223920/100102/27226/22359/69836	15
GO:0043523	regulation of neuron apoptotic process	40/1922	310/28891	4.6659e-05	0.000510189	0.000304171	12608/216869/109689/19229/16476/237868/18039/18008/59016/26362/22187/51800/21937/18125/14462/67579/56876/73181/18032/19141/15220/11816/56312/14184/58801/17748/12443/15258/100102/11911/68169/14062/14179/80890/209027/22062/13841/12705/70620/109700	40
GO:0045637	regulation of myeloid cell differentiation	33/1922	237/28891	4.6975e-05	0.000512711	0.000305675	12608/16878/14461/217127/19229/74370/16476/20848/16416/107829/78926/16149/22695/57816/14281/20850/21832/74443/20377/18997/12394/14184/18708/17536/105855/70564/12349/15405/15404/211770/15402/68235/15902	33
GO:0072330	monocarboxylic acid biosynthetic process	32/1922	227/28891	4.76667e-05	0.000519317	0.000309613	16952/11370/16832/74155/12189/27364/257633/20787/320808/328035/11684/56690/16149/20698/231871/60527/212980/15378/14170/170439/17319/108079/20250/16891/68801/20249/14186/170459/60525/23945/68738/107605	32
GO:0051100	negative regulation of binding	26/1922	168/28891	4.90323e-05	0.000533226	0.000317906	216869/26903/17702/16476/192170/106763/18008/18591/98053/59036/53313/56812/73181/17240/12716/16976/17701/13132/668137/22038/100102/434080/15364/18715/18028/15902	26
GO:0010811	positive regulation of cell-substrate adhesion	23/1922	140/28891	5.08851e-05	0.000552375	0.000329322	64075/19229/16416/22417/70450/170758/18591/17127/17886/18762/20750/100952/67896/225392/12317/13405/13132/56348/268780/20194/15117/68169/19242	23
GO:0007173	epidermal growth factor receptor signaling pathway	19/1922	104/28891	5.11466e-05	0.000553212	0.000329821	13649/15114/74155/19229/21802/13866/217344/13650/12927/232431/78388/226250/69601/231125/80794/24064/100042150/11843/109700	19
GO:0046330	positive regulation of JNK cascade	19/1922	104/28891	5.11466e-05	0.000553212	0.000329821	17873/19229/23882/50932/59009/19099/26408/69601/17874/22422/76589/19419/14170/13132/15258/29820/13197/14219/68235	19
GO:0042886	amide transport	51/1922	432/28891	5.19328e-05	0.000560706	0.000334289	16952/13649/16878/109689/381677/74370/276952/19156/12876/20787/223775/20866/102607/20913/18125/17886/18830/11828/16149/106347/319924/21354/545192/380714/21355/69952/16324/17920/14609/21410/20377/15378/15376/20501/20502/20512/12494/67760/26357/27416/15364/74551/14275/12349/57738/50790/320995/223527/66259/11539/330890	51
GO:0022404	molting cycle process	21/1922	122/28891	5.2821e-05	0.000566222	0.000337578	13649/13393/17702/21420/12560/12399/22410/22409/76560/71913/227377/226519/13039/15220/12394/14165/13607/107515/18194/29820/20613	21
GO:0022405	hair cycle process	21/1922	122/28891	5.2821e-05	0.000566222	0.000337578	13649/13393/17702/21420/12560/12399/22410/22409/76560/71913/227377/226519/13039/15220/12394/14165/13607/107515/18194/29820/20613	21
GO:0042472	inner ear morphogenesis	21/1922	122/28891	5.2821e-05	0.000566222	0.000337578	14461/230824/57265/13543/14462/15451/21385/17920/24064/14174/14165/20674/224796/14472/14179/20378/21417/11921/102502/231252/15209	21
GO:0071346	cellular response to type II interferon	21/1922	122/28891	5.2821e-05	0.000566222	0.000337578	11465/17913/16145/56699/54396/22793/227753/13163/104252/14469/13144/20913/14468/12332/55932/547253/434341/22352/12322/12313/56403	21
GO:0030501	positive regulation of bone mineralization	1922-12-01	48/28891	5.33453e-05	0.000569807	0.000339715	11474/22417/102657/17127/12167/22410/12161/14184/212943/67972/106522/19242	12
GO:0047496	vesicle transport along microtubule	1922-12-01	48/28891	5.33453e-05	0.000569807	0.000339715	15114/16562/83431/103583/18472/100502766/18762/75665/232946/19419/11777/13426	12
GO:0009948	anterior/posterior axis specification	14/1922	63/28891	5.38065e-05	0.000570164	0.000339928	21415/72634/22431/13590/22773/320202/15376/18119/12590/14562/14734/218850/20890/12592	14
GO:0045620	negative regulation of lymphocyte differentiation	14/1922	63/28891	5.38065e-05	0.000570164	0.000339928	16952/15507/13866/20535/15223/12399/16149/17173/230738/20377/12394/16147/269023/15902	14
GO:0048255	mRNA stabilization	14/1922	63/28891	5.38065e-05	0.000570164	0.000339928	74203/100342/17874/268491/22695/103213/140488/13164/212943/233908/245945/13211/11991/56403	14
GO:1903078	positive regulation of protein localization to plasma membrane	14/1922	63/28891	5.38065e-05	0.000570164	0.000339928	13649/217124/18412/20411/76686/217154/230972/226744/56089/13836/17919/20908/53869/102502	14
GO:0007431	salivary gland development	1922-11-01	41/28891	5.38536e-05	0.000570164	0.000339928	13649/12550/22433/18591/77411/16772/14165/12724/13607/14179/18028	11
GO:1903320	regulation of protein modification by small protein conjugation or removal	34/1922	249/28891	5.42763e-05	0.000573628	0.000341993	18412/216869/57783/109689/26903/12189/19716/56310/209011/78246/13163/22187/226178/75141/106759/230904/209200/56812/20698/230738/13819/24064/217410/117198/64209/72345/14184/14238/14828/56438/216080/16792/211770/70620	34
GO:0050885	neuromuscular process controlling balance	15/1922	71/28891	5.51023e-05	0.000581334	0.000346588	77579/14667/13385/18039/19156/14387/18472/170758/12323/18997/20674/20512/15211/224796/15212	15
GO:0031669	cellular response to nutrient levels	33/1922	239/28891	5.55811e-05	0.000585356	0.000348985	74302/22433/74370/16476/22417/70510/20525/78926/56208/20787/17168/66809/26408/67579/171543/17341/15377/230738/16324/14456/15376/108079/21848/16210/14828/58801/14827/100102/14275/11911/245670/58809/18712	33
GO:0007292	female gamete generation	27/1922	179/28891	5.60225e-05	0.000588972	0.000351141	56739/217216/15081/19229/110958/22417/66983/22187/234857/20899/12167/72634/22788/268491/14283/13617/16324/13164/13121/16147/20112/15212/54611/67981/11576/20962/19242	27
GO:0032943	mononuclear cell proliferation	47/1922	389/28891	5.70159e-05	0.000597458	0.000356201	16952/12608/16002/13866/20535/18019/22417/15170/102657/234695/56532/56501/434215/21938/59009/15223/19099/16408/14972/106759/22788/16149/17874/57257/15039/20737/14204/19419/20850/15015/240095/14609/20739/11534/11987/14165/17319/15205/16147/105855/12494/80795/20440/12151/12484/16792/240354	47
GO:0060972	left/right pattern formation	23/1922	141/28891	5.70287e-05	0.000597458	0.000356201	13543/11764/17127/75691/231214/15223/16568/381738/140859/21385/13590/22773/20671/14463/14609/18119/18741/14165/16147/14275/14179/83675/20613	23
GO:0071674	mononuclear cell migration	29/1922	199/28891	5.76614e-05	0.000603033	0.000359524	18787/16952/20868/66102/380705/19229/18600/19252/16416/56532/18591/16408/14462/12913/15894/18810/17173/20737/11876/13609/19141/14456/12317/13860/27226/20496/80795/216892/11487	29
GO:0042476	odontogenesis	22/1922	132/28891	5.87708e-05	0.000613567	0.000365804	18787/13393/83395/22420/12842/17702/20535/20866/22422/22409/18029/13617/18595/16777/11732/18741/17701/14165/13607/71982/14179/18605	22
GO:0006936	muscle contraction	41/1922	324/28891	5.89878e-05	0.000614764	0.000366518	17896/11749/11474/12295/71960/20266/214384/29856/14387/217154/227753/216459/57440/18125/11443/233335/22003/17888/333654/15370/20698/21957/21955/56012/230738/21385/13617/72821/14463/240725/13405/11931/12494/12313/67972/14062/14219/22138/68949/20191/11539	41
GO:0032963	collagen metabolic process	21/1922	123/28891	5.97552e-05	0.000621682	0.000370643	18787/216869/74155/12842/22417/67998/12843/18591/216725/100952/114886/22352/13039/12406/13010/16147/14184/14062/14219/330119/240047	21
GO:0052547	regulation of peptidase activity	53/1922	457/28891	6.01303e-05	0.000624502	0.000372324	18787/76884/12740/216869/67338/109689/15511/12550/216795/20848/217344/103724/67701/106763/227753/20732/223701/66222/17127/59009/17196/51800/55948/26408/53313/11684/15370/21858/30052/19141/14456/13039/13838/20730/21788/12406/20680/18119/13638/13010/64209/97848/20674/58801/14734/65973/14062/14219/20319/16792/13841/20713/240354	53
GO:0072088	nephron epithelium morphogenesis	17/1922	88/28891	6.03604e-05	0.000624731	0.00037246	16878/56753/22420/22417/226154/14462/22431/100503085/69847/21410/107515/15205/14734/14179/14164/19206/12705	17
GO:0072384	organelle transport along microtubule	17/1922	88/28891	6.03604e-05	0.000624731	0.00037246	15114/380684/16562/83431/18039/103583/18472/22187/100502766/18762/75665/71923/232946/19419/16783/11777/13426	17
GO:0031529	ruffle organization	13/1922	56/28891	6.08959e-05	0.000629188	0.000375117	98845/107351/56753/83431/353047/234695/20401/22003/15894/19062/121021/71982/13860	13
GO:0071498	cellular response to fluid shear stress	1922-07-01	17/28891	6.12353e-05	0.000631608	0.00037656	23939/16598/15184/19229/22433/20750/18810	7
GO:0006633	fatty acid biosynthetic process	25/1922	161/28891	6.41675e-05	0.000660716	0.000393914	16952/11370/12189/257633/20787/320808/328035/11684/56690/16149/20698/231871/60527/212980/15378/170439/17319/108079/20250/16891/68801/20249/60525/23945/68738	25
GO:0006520	amino acid metabolic process	36/1922	272/28891	6.44629e-05	0.000661576	0.000394427	27364/12411/14598/18125/71562/76615/14204/242669/381411/67547/20540/104174/69219/26432/15378/18242/19193/107272/68133/107869/20502/18263/20512/12035/12036/13180/231327/11911/14660/110391/56454/229905/69051/26912/209027/12583	36
GO:0001736	establishment of planar polarity	14/1922	64/28891	6.46919e-05	0.000661576	0.000394427	230824/57265/55978/13543/18472/381979/59036/22422/20377/13132/14238/14734/54612/20319	14
GO:0046173	polyol biosynthetic process	14/1922	64/28891	6.46919e-05	0.000661576	0.000394427	19229/228550/56632/17886/233011/20698/19228/11886/13180/104725/74551/110391/227399/71780	14
GO:0050775	positive regulation of dendrite morphogenesis	14/1922	64/28891	6.46919e-05	0.000661576	0.000394427	13385/108100/18472/228550/13048/13169/98733/12323/213084/13838/20393/14366/17919/16975	14
GO:0031111	negative regulation of microtubule polymerization or depolymerization	1922-12-01	49/28891	6.63981e-05	0.00067787	0.000404142	26903/17754/69697/76686/108903/78926/58522/22153/23805/72205/20257/20393	12
GO:2001236	regulation of extrinsic apoptotic signaling pathway	26/1922	171/28891	6.65122e-05	0.000677882	0.000404149	18787/16905/67338/23939/12189/67379/69660/59009/414801/13144/12167/12399/15894/27279/14049/66813/211323/20377/170755/14165/13132/58801/14827/79202/20319/20482	26
GO:0034655	nucleobase-containing compound catabolic process	49/1922	414/28891	6.76341e-05	0.000688149	0.00041027	12799/192160/23879/56460/11717/74203/22057/268420/72446/103677/237868/17308/50773/192170/74133/213484/76025/233033/21938/56690/100342/17874/103850/67993/268491/76974/22695/103213/230738/387609/22352/140488/13164/245474/83557/209558/668137/23959/212943/434080/233908/67673/245945/72198/13211/11991/18605/56403/13434	49
GO:0071772	response to BMP	27/1922	181/28891	6.80994e-05	0.000690542	0.000411697	69640/217342/13393/17702/22057/12164/12167/14462/18032/110542/14465/14463/20377/12161/240725/56213/17701/15205/14314/14562/14734/15258/20319/242316/20482/18569/73230	27
GO:0071773	cellular response to BMP stimulus	27/1922	181/28891	6.80994e-05	0.000690542	0.000411697	69640/217342/13393/17702/22057/12164/12167/14462/18032/110542/14465/14463/20377/12161/240725/56213/17701/15205/14314/14562/14734/15258/20319/242316/20482/18569/73230	27
GO:0046631	alpha-beta T cell activation	31/1922	221/28891	6.82362e-05	0.000690762	0.000411827	16952/12608/21414/16145/20848/20535/19156/23882/56501/59009/12051/19698/19099/18762/14972/14462/12399/17173/15039/20737/230738/15015/240095/13039/12394/16147/13813/105855/12142/12484/240354	31
GO:0071827	plasma lipoprotein particle organization	1922-11-01	42/28891	6.86012e-05	0.000693288	0.000413333	20778/27403/18830/238055/17777/11816/55938/16891/223920/27226/69836	11
GO:0050878	regulation of body fluid levels	43/1922	348/28891	6.90445e-05	0.000696455	0.000415222	18787/13649/74769/22433/16416/12306/15170/12305/53883/26362/18591/18011/11684/11828/19062/13057/217369/192236/103213/232946/20850/69847/14456/18595/18791/14609/21788/15378/11816/15376/14165/12304/14827/12443/14062/11979/18605/13829/22062/12583/17289/216350/11539	43
GO:0009913	epidermal cell differentiation	34/1922	252/28891	6.91467e-05	0.000696455	0.000415222	16952/13393/19143/74155/110310/19041/17702/14027/21420/21816/19156/12560/18472/55948/69073/54139/18810/22695/19207/71913/14465/17920/226519/13836/11886/18109/15205/14184/14562/224796/19206/15404/11921/102502	34
GO:0007626	locomotory behavior	36/1922	273/28891	6.95869e-05	0.000699715	0.000417165	12799/216869/76524/78286/13385/216963/20238/19156/14387/18472/75141/20520/214230/319924/18858/80297/14814/13482/211323/17920/13838/11816/15376/104156/13405/14366/109294/15211/12444/15258/13860/15212/20363/271564/18605/15902	36
GO:0032760	positive regulation of tumor necrosis factor production	23/1922	143/28891	7.1341e-05	0.000716154	0.000426966	15507/20848/21937/56632/14972/106759/217203/13057/214855/17874/246727/246730/15039/73181/20737/19419/15015/240095/77125/17319/18708/13211/80795	23
GO:0034367	protein-containing complex remodeling	1922-09-01	29/28891	7.40446e-05	0.000741422	0.000442031	20778/18830/238055/17777/11816/55938/16891/27226/69836	9
GO:0007044	cell-substrate junction assembly	18/1922	98/28891	7.42286e-05	0.000741422	0.000442031	11465/19229/11474/69697/20411/16416/22417/192897/17127/19303/13144/17886/18810/16774/226519/19272/20194/13829	18
GO:0021954	central nervous system neuron development	18/1922	98/28891	7.42286e-05	0.000741422	0.000442031	14461/18293/83431/20266/18472/22187/170758/80297/235402/13838/18187/20664/14472/68169/14179/13176/13845/18028	18
GO:0098801	regulation of renal system process	1922-08-01	23/28891	7.50305e-05	0.000748186	0.000446064	18591/19062/13057/217369/14456/14609/14062/11539	8
GO:0090288	negative regulation of cellular response to growth factor stimulus	19/1922	107/28891	7.64457e-05	0.000761034	0.000453723	15239/74769/22057/22417/13855/20358/14462/69601/100952/24066/24064/20377/240725/56213/14562/15258/20319/20482/73230	19
GO:0048511	rhythmic process	40/1922	317/28891	7.67962e-05	0.000763257	0.000455049	16952/13649/216869/109689/18626/13866/103583/26362/66983/13864/20787/104318/18034/12953/19698/17886/12167/22788/217369/67993/20850/18595/17777/21410/15378/12394/108079/14366/107515/107503/11911/21969/13211/11576/11991/15902/79362/239188/19242/11539	40
GO:0045639	positive regulation of myeloid cell differentiation	20/1922	116/28891	7.69686e-05	0.000763707	0.000455317	16878/14461/217127/74370/16476/20848/16416/16149/57816/14281/20850/21832/18997/12394/105855/12349/211770/15402/68235/15902	20
GO:0034599	cellular response to oxidative stress	33/1922	243/28891	7.72022e-05	0.00076467	0.000455891	16952/11852/13649/15507/18412/23939/22433/18023/16476/72446/26415/19156/56532/26362/12333/69922/26408/213990/20698/14281/230738/13617/18595/13819/13010/104156/108079/19272/11911/69051/53618/209027/15375	33
GO:0016126	sterol biosynthetic process	14/1922	65/28891	7.74478e-05	0.00076467	0.000455891	67815/20787/238055/11816/13121/66234/108079/72017/18194/208715/20775/14164/235293/319554	14
GO:0032964	collagen biosynthetic process	14/1922	65/28891	7.74478e-05	0.00076467	0.000455891	18787/216869/74155/12842/22417/18591/100952/114886/22352/12406/16147/14062/14219/330119	14
GO:0036293	response to decreased oxygen levels	35/1922	264/28891	7.81258e-05	0.000770097	0.000459127	16878/74769/74370/268420/20848/12411/13163/17127/29806/18806/67579/11828/13617/11670/13482/14465/13819/18791/13838/69219/228026/14366/11931/20674/12494/94352/68169/22359/12484/12946/68949/22341/20191/12877/11539	35
GO:0046651	lymphocyte proliferation	46/1922	383/28891	7.84552e-05	0.000772076	0.000460307	16952/12608/16002/13866/20535/18019/22417/15170/102657/234695/56532/56501/434215/21938/59009/15223/19099/16408/14972/106759/22788/16149/17874/57257/15039/20737/14204/19419/20850/15015/240095/14609/20739/11534/11987/14165/17319/15205/16147/105855/12494/80795/12151/12484/16792/240354	46
GO:0002221	pattern recognition receptor signaling pathway	32/1922	233/28891	7.92505e-05	0.000778626	0.000464212	216869/57783/217365/56310/16145/237868/231130/70110/54396/270151/76438/74136/94091/14469/232944/71956/106759/69601/13057/17874/246727/18038/54445/246730/14283/107515/83490/18708/69368/57738/66873/66271	32
GO:0072028	nephron morphogenesis	17/1922	90/28891	8.10582e-05	0.000795085	0.000474024	16878/56753/22420/22417/226154/14462/22431/100503085/69847/21410/107515/15205/14734/14179/14164/19206/12705	17
GO:0045214	sarcomere organization	1922-12-01	50/28891	8.21147e-05	0.000804135	0.00047942	16669/16691/68794/11465/13007/22003/17888/18810/21957/21955/68802/22138	12
GO:0051650	establishment of vesicle localization	28/1922	193/28891	8.30489e-05	0.000810966	0.000483492	15114/16574/16562/15239/17913/16886/27681/83431/59045/208943/71602/103583/12560/18472/53413/11981/100502766/18762/75665/77097/232946/19419/17920/107371/17919/53869/11777/13426	28
GO:0007368	determination of left/right symmetry	22/1922	135/28891	8.30824e-05	0.000810966	0.000483492	13543/11764/17127/75691/231214/15223/16568/381738/140859/21385/13590/22773/20671/14463/14609/18119/18741/14165/16147/14275/14179/83675	22
GO:0006612	protein targeting to membrane	21/1922	126/28891	8.56743e-05	0.000834907	0.000497766	192950/217337/17913/12295/18633/13866/503610/54396/27008/19062/75219/194309/68818/80982/14828/14275/108672/13829/67437/140740/11539	21
GO:0043277	apoptotic cell clearance	1922-11-01	43/28891	8.66752e-05	0.000843292	0.000502765	16952/16416/20778/107817/26362/170758/56208/27403/381560/14456/17289	11
GO:0008625	extrinsic apoptotic signaling pathway via death domain receptors	16/1922	82/28891	8.69082e-05	0.000844191	0.000503301	18787/67338/12189/67379/13163/69660/414801/12167/15894/69601/20377/18708/58801/79202/20319/20482	16
GO:0001704	formation of primary germ layer	19/1922	108/28891	8.70538e-05	0.000844239	0.00050333	240672/19252/17127/12832/17886/14465/20671/14463/21410/13836/20680/15376/18119/20674/13813/319520/15364/20319/20613	19
GO:1903557	positive regulation of tumor necrosis factor superfamily cytokine production	23/1922	145/28891	8.87762e-05	0.000859554	0.00051246	15507/20848/21937/56632/14972/106759/217203/13057/214855/17874/246727/246730/15039/73181/20737/19419/15015/240095/77125/17319/18708/13211/80795	23
GO:1901652	response to peptide	53/1922	464/28891	8.94448e-05	0.000864634	0.000515489	16952/217127/211007/107351/12702/16002/17913/22433/381677/12295/192157/83431/20848/20411/20525/64899/12333/12927/20787/19303/320706/12953/20913/18125/18762/18806/15894/19062/15370/56089/20850/13617/16324/19141/22352/14609/13838/18997/14783/20393/18708/12322/100102/74551/12349/67972/213053/18605/12583/12705/66277/12877/16370	53
GO:0051648	vesicle localization	30/1922	214/28891	8.96168e-05	0.000864903	0.000515649	15114/16574/16562/15239/17913/16886/27681/83431/59045/208943/71602/103583/12560/18472/53413/11981/100502766/18762/75665/77097/232946/19419/17920/107371/17919/12558/53869/11777/13426/433485	30
GO:0045604	regulation of epidermal cell differentiation	13/1922	58/28891	8.97647e-05	0.00086494	0.000515671	74155/17702/55948/69073/22695/19207/18109/15205/14184/14562/19206/15404/11921	13
GO:2001242	regulation of intrinsic apoptotic signaling pathway	28/1922	194/28891	9.09983e-05	0.000874024	0.000521087	15507/23939/60530/74769/22433/56532/22187/20747/56208/51800/19099/12913/16149/14463/117198/64209/17701/17319/66073/56312/22038/58801/11911/20482/209027/22062/68949/20613	28
GO:0043462	regulation of ATP-dependent activity	15/1922	74/28891	9.09986e-05	0.000874024	0.000521087	17896/11932/22003/17888/56812/21957/14165/11931/22038/66861/381760/67838/13211/68949/20191	15
GO:0051785	positive regulation of nuclear division	14/1922	66/28891	9.23374e-05	0.000885466	0.000527908	16002/21802/17702/22417/18591/20399/20899/20698/12323/14609/13164/17701/68612/14179	14
GO:0098876	vesicle-mediated transport to the plasma membrane	24/1922	155/28891	9.31915e-05	0.000892231	0.000531942	67826/68299/15239/260302/27681/216831/234593/11981/27008/57440/16897/23853/320982/226744/16668/68505/30930/107371/17919/20908/53869/83493/93835/106522	24
GO:0001656	metanephros development	17/1922	91/28891	9.35736e-05	0.000894462	0.000533272	16878/22417/18591/14462/22431/22422/18595/20671/21410/14165/107515/15205/14734/19206/242316/12705/15902	17
GO:0043270	positive regulation of monoatomic ion transport	36/1922	277/28891	9.39808e-05	0.000896927	0.000534742	18787/15114/22368/216869/59091/20266/217154/18591/19739/11838/20866/11932/57440/56632/18125/12913/76560/57816/229715/56089/13617/69847/80982/20393/13405/14199/12724/11931/12322/65973/12313/67972/14062/20191/65086/11539	36
GO:0060712	spongiotrophoblast layer development	1922-07-01	18/28891	9.44481e-05	0.000898529	0.000535697	73679/16878/16002/14622/22113/17173/12705	7
GO:0061430	bone trabecula morphogenesis	1922-07-01	18/28891	9.44481e-05	0.000898529	0.000535697	12842/17702/216161/22410/20377/14184/18605	7
GO:0008589	regulation of smoothened signaling pathway	18/1922	100/28891	9.74651e-05	0.000924302	0.000551062	216795/15245/56427/12589/269209/22422/59056/19207/20377/15376/14165/16147/14184/14734/19206/18605/56788/15375	18
GO:0035418	protein localization to synapse	18/1922	100/28891	9.74651e-05	0.000924302	0.000551062	16574/67826/15507/13385/216963/17754/216831/232370/13866/108100/18762/23888/12322/20908/108672/11487/53869/83493	18
GO:1904338	regulation of dopaminergic neuron differentiation	1922-06-01	13/28891	9.81811e-05	0.000929623	0.000554235	104318/20377/15376/20319/15375/15902	6
GO:0090263	positive regulation of canonical Wnt signaling pathway	19/1922	109/28891	9.89419e-05	0.000935352	0.00055765	13649/107351/12842/12560/21833/17127/104318/59036/13144/22410/20377/14165/13607/107515/72345/14184/14734/70495/20319	19
GO:0051495	positive regulation of cytoskeleton organization	28/1922	195/28891	9.96234e-05	0.000940313	0.000560608	54141/17913/19229/216963/56699/105439/22417/108100/442801/234695/319262/18008/227753/104252/17127/19303/30794/72754/22003/15894/69871/104027/20257/27360/105855/20194/14219/14745	28
GO:1902041	regulation of extrinsic apoptotic signaling pathway via death domain receptors	1922-12-01	51/28891	0.00010093	0.00095115	0.000567069	18787/67338/12189/69660/414801/12167/15894/20377/58801/79202/20319/20482	12
GO:0018209	peptidyl-serine modification	42/1922	343/28891	0.000102166	0.000961292	0.000573116	13649/16878/216869/109689/23939/74370/16145/26415/27387/78943/54396/106763/104318/381979/18125/69922/18762/93843/15275/19062/67071/101540/12323/80297/56089/15464/24064/170755/228026/20393/17319/13405/20112/15258/12322/68304/68169/21969/13197/72050/20319/13829	42
GO:0003018	vascular process in circulatory system	33/1922	247/28891	0.000106148	0.000997195	0.000594521	13649/16598/240672/20525/12411/12333/18591/18125/20520/15894/18810/27375/217369/11556/13617/14609/69219/12161/20514/11816/27360/20502/74840/12494/26357/54611/67972/14062/27494/23945/109700/58861/11539	33
GO:0008064	regulation of actin polymerization or depolymerization	25/1922	166/28891	0.000106419	0.000998182	0.000595109	14248/76884/107351/17913/19229/56699/108100/234695/319262/227753/104252/12333/20401/11519/13169/22003/15894/12332/245857/20739/27360/105855/13860/73910/13829	25
GO:0061333	renal tubule morphogenesis	17/1922	92/28891	0.000107754	0.00100913	0.000601634	56753/22420/15184/22417/226154/14462/22431/100503085/69847/21410/12826/107515/15205/14734/14179/14164/19206	17
GO:1900024	regulation of substrate adhesion-dependent cell spreading	13/1922	59/28891	0.000108183	0.00100999	0.000602148	107351/56753/16416/70450/170758/12927/24066/12317/13132/20194/15117/20440/13829	13
GO:1901607	alpha-amino acid biosynthetic process	13/1922	59/28891	0.000108183	0.00100999	0.000602148	27364/12411/14598/76615/26432/107272/107869/12035/12036/14660/56454/69051/209027	13
GO:0002021	response to dietary excess	1922-11-01	44/28891	0.000108666	0.00101292	0.000603898	381677/12164/21367/11556/30052/69847/11816/14562/224796/18605/116939	11
GO:0062013	positive regulation of small molecule metabolic process	27/1922	186/28891	0.00010913	0.00101567	0.000605536	16952/16002/11474/74370/20848/209011/20411/22417/67815/20787/18125/17886/56690/16149/66968/212980/12161/15378/19228/11816/108079/13132/68801/58801/170459/14164/107605	27
GO:0008652	amino acid biosynthetic process	14/1922	67/28891	0.000109652	0.00101737	0.00060655	27364/12411/14598/76615/26432/107272/107869/20512/12035/12036/14660/56454/69051/209027	14
GO:0010770	positive regulation of cell morphogenesis	14/1922	67/28891	0.000109652	0.00101737	0.00060655	13385/108100/18472/228550/13048/13169/98733/12323/213084/13838/20393/14366/17919/16975	14
GO:0001942	hair follicle development	20/1922	119/28891	0.000111004	0.00102809	0.000612939	13649/13393/17702/21420/12560/12399/22410/22409/76560/71913/226519/13039/15220/12394/14165/13607/107515/18194/29820/20613	20
GO:0007229	integrin-mediated signaling pathway	18/1922	101/28891	0.000111321	0.00102809	0.000612939	19229/16416/192897/22793/14389/12927/19303/16408/57257/16399/16772/226519/16777/13132/14219/53618/19242/109700	18
GO:0060021	roof of mouth development	18/1922	101/28891	0.000111321	0.00102809	0.000612939	57265/215418/434215/17168/54139/21385/18595/17701/71371/14238/65973/99929/13845/20148/106522/20890/240047/20613	18
GO:0051656	establishment of organelle localization	55/1922	491/28891	0.000111624	0.00102931	0.000613667	77579/14461/15114/16574/16905/380684/16562/217325/54141/15239/17913/16886/70385/27681/83431/18039/59045/208943/71602/103583/230872/12560/270058/70450/14389/18472/22187/56208/53413/11981/234857/56632/67177/16897/100502766/17886/18762/18806/75665/77097/71923/268491/66991/232946/19419/17920/24064/14165/66442/16783/107371/17919/53869/11777/13426	55
GO:0014706	striated muscle tissue development	38/1922	301/28891	0.000113266	0.00104284	0.000621736	77579/216869/16905/15184/59091/55978/214384/22402/232334/17127/17168/22003/17888/18810/22431/333654/14049/13609/21385/13617/211323/14465/18595/22773/14463/14609/17967/14174/18741/23966/12444/18712/14179/14164/22138/22062/20191/15902	38
GO:0043122	regulation of canonical NF-kappaB signal transduction	30/1922	217/28891	0.000115633	0.00105955	0.000631698	15507/18412/216869/57783/18626/16145/231130/54396/103583/56532/270151/56632/106759/69601/53859/217203/16149/17874/55932/103213/76589/230738/101700/67547/107869/13607/67154/29820/56438/18715	30
GO:0008277	regulation of G protein-coupled receptor signaling pathway	22/1922	138/28891	0.000115963	0.00105955	0.000631698	217124/216869/666060/109689/216963/16416/19739/18125/17886/18806/320129/51791/12323/56089/380714/114230/12322/100038489/14179/213053/23945/383348	22
GO:0017015	regulation of transforming growth factor beta receptor signaling pathway	22/1922	138/28891	0.000115963	0.00105955	0.000631698	80288/22433/214384/17127/170676/100952/58250/171463/24064/56213/114715/56306/14828/15258/52463/14275/21417/102141/20482/225631/65112/101809	22
GO:0030316	osteoclast differentiation	22/1922	138/28891	0.000115963	0.00105955	0.000631698	12608/74370/20535/16416/16477/22402/14389/18472/216161/14281/227377/18032/13836/20377/18997/14184/18708/71982/14734/70564/12349/18605	22
GO:0050868	negative regulation of T cell activation	22/1922	138/28891	0.000115963	0.00105955	0.000631698	16952/12608/15507/13866/20535/15170/102657/434215/15223/12399/16149/17173/20737/14204/230738/12394/16147/105855/94212/12484/16792/269023	22
GO:0016042	lipid catabolic process	42/1922	345/28891	0.000116329	0.00106128	0.000632727	14667/11370/72469/232370/216859/19156/64899/20778/18472/21833/20597/18806/20750/56690/231871/74147/66968/15446/18802/238055/15926/11816/11886/74182/15211/16891/15212/216188/27226/74551/114664/18010/11758/269437/67469/27052/23945/69836/116939/13082/85031/11539	42
GO:0008154	actin polymerization or depolymerization	28/1922	197/28891	0.000119103	0.00108494	0.000646831	14248/76884/107351/17913/19229/56699/108100/234695/319262/227753/104252/12333/14457/234857/20401/11519/13169/22003/15894/12332/245857/19201/20739/27360/105855/13860/73910/13829	28
GO:0016331	morphogenesis of embryonic epithelium	27/1922	187/28891	0.000119596	0.00108778	0.000648527	230824/19143/22420/217325/57265/22417/13543/20732/231214/69073/27428/14462/22422/21410/20377/18119/240725/270685/14165/330409/14275/54612/65100/14179/19206/20319/22341	27
GO:0006575	cellular modified amino acid metabolic process	21/1922	129/28891	0.000121125	0.00110002	0.000655822	12709/114479/12411/218476/14462/15451/20520/230779/218865/12716/12971/13039/26432/270685/17768/20502/22038/216188/99010/14275/12583	21
GO:0008593	regulation of Notch signaling pathway	17/1922	93/28891	0.000123785	0.00112079	0.000668207	14461/109689/217325/244418/20848/13855/19719/18011/16897/215705/69065/14165/15205/20674/75745/233552/11487	17
GO:0014015	positive regulation of gliogenesis	17/1922	93/28891	0.000123785	0.00112079	0.000668207	13649/16878/20238/20732/21938/211323/22352/77125/104156/23966/12724/15205/22062/22341/15902/19242/58861	17
GO:0032386	regulation of intracellular transport	42/1922	346/28891	0.000124056	0.00112155	0.000668662	20362/15114/380684/54141/17913/12189/12550/22433/216831/11640/12009/83431/13866/72446/209011/12306/107829/20787/234593/11981/55948/21937/16568/108687/19062/225362/230738/15464/14456/80982/15378/13132/225608/18708/16783/58801/100102/65973/13211/57258/53869/13829	42
GO:0002218	activation of innate immune response	36/1922	281/28891	0.000125854	0.00113609	0.00067733	216869/57783/192231/217365/56310/16145/237868/231130/70110/54396/270151/76438/74136/94091/14469/232944/98999/71956/106759/14468/69601/13057/17874/246727/18038/54445/246730/55932/14283/107515/83490/18708/69368/57738/66873/66271	36
GO:0042632	cholesterol homeostasis	18/1922	102/28891	0.000126878	0.00114362	0.000681818	74155/22433/18023/20778/15451/70310/238055/17777/15378/11816/67963/16891/223920/20249/100102/14186/12484/69836	18
GO:0034248	regulation of amide metabolic process	54/1922	482/28891	0.000127718	0.00114946	0.000685299	15114/192160/23879/18626/19229/260302/74370/74203/22057/194952/13866/14786/192170/78943/216766/233033/69674/12051/29806/13144/56632/18011/70207/27403/67579/100342/64436/22431/101122/104001/20698/22695/230738/22352/13838/140488/11816/13164/12317/228026/83557/66912/16210/668137/434080/100037258/68537/13211/11991/80890/56403/211006/12877/330890	54
GO:0006109	regulation of carbohydrate metabolic process	29/1922	208/28891	0.000128265	0.00115232	0.000687006	16002/19229/11474/216963/22113/18023/74370/20848/209011/20411/18591/16010/320706/244416/17886/19062/56690/212980/15378/19228/15376/14783/228026/108079/56312/58801/15117/12492/18605	29
GO:0060047	heart contraction	32/1922	239/28891	0.000128611	0.00115232	0.000687006	17896/20266/29856/14387/227753/21833/20787/57440/18125/22003/17888/333654/80297/230738/15464/13617/72821/14465/13819/14463/14609/13405/11931/18708/20112/12313/14219/22138/68949/20688/20191/11539	32
GO:1903046	meiotic cell cycle process	32/1922	239/28891	0.000128611	0.00115232	0.000687006	73679/16878/30939/56739/268465/60530/17702/385377/110958/209011/22417/22187/103733/234857/20899/17886/72634/268491/12323/114714/13617/14609/13164/12317/17701/20112/54611/67981/20962/239083/73677/12877	32
GO:0034101	erythrocyte homeostasis	25/1922	168/28891	0.000129321	0.00115695	0.000689769	14461/217127/16598/11717/18023/20848/107817/21833/78926/26362/14462/19746/22695/20850/74443/13819/20514/11740/237339/107371/105855/12484/13829/15402/15902	25
GO:0061045	negative regulation of wound healing	14/1922	68/28891	0.000129712	0.00115873	0.000690824	18787/22417/12306/223650/18591/17127/11684/106014/18595/18791/21788/11816/20496/216350	14
GO:1903039	positive regulation of leukocyte cell-cell adhesion	38/1922	303/28891	0.000130101	0.00116047	0.000691865	16952/16002/83796/14252/22433/102657/234695/12333/16408/18762/14972/14462/12399/15894/22788/16149/22410/15039/20737/14204/19419/20850/15015/54371/240095/13482/20739/11534/11987/12394/15205/16147/105855/15117/80795/12151/12484/240354	38
GO:0051402	neuron apoptotic process	44/1922	369/28891	0.000130756	0.00116458	0.000694314	12608/216869/109689/19229/16476/237868/18039/11302/18008/59016/13163/26362/22187/51800/21937/18125/26408/14462/67579/56876/73181/18032/19141/15220/11816/56312/14184/58801/17748/12443/15258/100102/11911/68169/14062/14179/18605/80890/209027/22062/13841/12705/70620/109700	44
GO:0051651	maintenance of location in cell	33/1922	250/28891	0.000133912	0.00119092	0.000710019	14667/15114/11749/19229/59091/16416/15170/14387/227753/18472/22784/15275/13057/15464/13617/19073/80982/14609/105785/11816/13405/14319/15211/14828/15212/65973/12313/14062/103172/269437/271564/11979/20191	33
GO:0035023	regulation of Rho protein signal transduction	16/1922	85/28891	0.000135624	0.00120437	0.000718035	14766/98845/107351/109689/244418/21927/102098/236920/11816/78134/67168/13860/12558/14062/71704/14745	16
GO:0030595	leukocyte chemotaxis	32/1922	240/28891	0.000139106	0.00123346	0.00073538	18787/16952/171095/66102/380705/26903/19229/18600/19252/445007/18591/106512/12913/20750/18810/16149/57257/13609/13617/13482/19141/14456/12317/17319/105855/27226/20496/320701/11487/22341/19242/109700	32
GO:0031069	hair follicle morphogenesis	1922-10-01	38/28891	0.000139944	0.00123724	0.000737634	13393/12399/22409/71913/226519/13039/15220/12394/14165/20613	10
GO:0060071	Wnt signaling pathway, planar cell polarity pathway	1922-10-01	38/28891	0.000139944	0.00123724	0.000737634	230824/57265/13543/59036/22422/20377/13132/14734/54612/20319	10
GO:0030512	negative regulation of transforming growth factor beta receptor signaling pathway	17/1922	94/28891	0.000141866	0.00125105	0.000745867	80288/22433/170676/100952/58250/171463/24064/56213/114715/56306/14828/52463/102141/20482/225631/65112/101809	17
GO:0030509	BMP signaling pathway	25/1922	169/28891	0.00014234	0.00125105	0.000745867	69640/217342/13393/17702/22057/12164/12167/110542/14465/14463/20377/12161/240725/56213/17701/15205/14314/14562/14734/15258/20319/242316/20482/18569/73230	25
GO:0030832	regulation of actin filament length	25/1922	169/28891	0.00014234	0.00125105	0.000745867	14248/76884/107351/17913/19229/56699/108100/234695/319262/227753/104252/12333/20401/11519/13169/22003/15894/12332/245857/20739/27360/105855/13860/73910/13829	25
GO:0043433	negative regulation of DNA-binding transcription factor activity	25/1922	169/28891	0.00014234	0.00125105	0.000745867	216869/109689/17702/21833/20747/12051/15223/12913/69601/18038/230738/434341/15378/18997/15376/217410/15205/56312/13813/54612/18712/19206/211770/68235/15902	25
GO:0055092	sterol homeostasis	18/1922	103/28891	0.000144313	0.00126654	0.0007551	74155/22433/18023/20778/15451/70310/238055/17777/15378/11816/67963/16891/223920/20249/100102/14186/12484/69836	18
GO:0045669	positive regulation of osteoblast differentiation	15/1922	77/28891	0.000145799	0.00127771	0.000761762	12608/16905/16478/17702/12606/22417/22402/102657/12167/22422/22410/12161/212943/20319/56788	15
GO:1900101	regulation of endoplasmic reticulum unfolded protein response	1922-08-01	25/28891	0.000146815	0.00128474	0.000765954	22433/16145/78943/51800/27403/226641/18708/71853	8
GO:0021879	forebrain neuron differentiation	1922-12-01	53/28891	0.000149859	0.00130947	0.000780697	14461/18293/21420/22187/15205/20674/18187/20664/14472/68169/14179/67263	12
GO:0062197	cellular response to chemical stress	39/1922	316/28891	0.000150204	0.00131057	0.000781355	16952/11852/13649/15507/18412/23939/26903/22433/18023/74370/16476/72446/26415/19156/56532/26362/12333/19698/69922/26408/18810/213990/72267/20698/14281/230738/13617/18595/13819/13010/104156/108079/97848/19272/11911/69051/53618/209027/15375	39
GO:0002040	sprouting angiogenesis	21/1922	131/28891	0.000151445	0.00131949	0.000786669	16952/14461/16598/15184/19229/26406/105844/74769/672511/13855/107817/20358/15370/13836/114715/14181/100038489/94352/14164/22341/73230	21
GO:0051148	negative regulation of muscle cell differentiation	14/1922	69/28891	0.000152873	0.00132807	0.000791786	16002/15184/22433/214384/18019/13163/18591/17341/17701/12444/71973/18569/15902/79362	14
GO:0072678	T cell migration	14/1922	69/28891	0.000152873	0.00132807	0.000791786	66102/380705/16416/56532/16408/15894/18810/17173/20737/13609/20496/80795/216892/11487	14
GO:0003015	heart process	33/1922	252/28891	0.000155879	0.00135223	0.000806189	17896/20266/29856/14387/227753/21833/20787/57440/18125/22003/17888/333654/80297/56089/230738/15464/13617/72821/14465/13819/14463/14609/13405/11931/18708/20112/12313/14219/22138/68949/20688/20191/11539	33
GO:0045580	regulation of T cell differentiation	27/1922	190/28891	0.000156583	0.00135442	0.000807494	16952/21414/15507/83796/22433/13866/20535/234695/59009/15223/18762/14462/12399/16149/17173/22410/14204/230738/19419/20850/12394/16147/105855/12142/21417/240354/269023	27
GO:1905952	regulation of lipid localization	27/1922	190/28891	0.000156583	0.00135442	0.000807494	216739/56310/232370/16416/12306/20778/12953/27403/18830/20750/66968/230738/211323/238055/12161/11816/12394/17319/13132/320560/16891/100102/50790/19206/67469/72759/99031	27
GO:1903844	regulation of cellular response to transforming growth factor beta stimulus	22/1922	141/28891	0.000159903	0.00138115	0.000823429	80288/22433/214384/17127/170676/100952/58250/171463/24064/56213/114715/56306/14828/15258/52463/14275/21417/102141/20482/225631/65112/101809	22
GO:0043491	phosphatidylinositol 3-kinase/protein kinase B signal transduction	39/1922	317/28891	0.000160502	0.00138433	0.00082533	13649/216869/16002/74769/22433/13866/72446/20848/15170/12305/380698/14389/26362/18591/100502698/243300/75141/14462/69601/19062/27280/57257/56089/19419/235402/21832/211323/14456/14463/13836/24064/83557/83490/109294/18708/67154/54612/14062/17289	39
GO:0008217	regulation of blood pressure	30/1922	221/28891	0.000160794	0.00138486	0.000825644	78286/12843/276952/29856/56485/18591/17127/18125/22003/17888/13057/100952/217369/11556/13617/69847/14456/14609/69219/74840/18708/20112/70495/67972/14062/13809/66259/22341/15902/11539	30
GO:0030516	regulation of axon extension	19/1922	113/28891	0.000162055	0.00138844	0.000827778	22368/12550/83431/18472/20347/13169/20358/27279/319740/20355/20359/20360/213084/18997/11816/17919/320563/12561/23945	19
GO:0021903	rostrocaudal neural tube patterning	1922-06-01	14/28891	0.000162135	0.00138844	0.000827778	20671/15205/14472/70495/14179/12151	6
GO:0090179	planar cell polarity pathway involved in neural tube closure	1922-06-01	14/28891	0.000162135	0.00138844	0.000827778	230824/57265/13543/20377/54612/20319	6
GO:2000644	regulation of receptor catabolic process	1922-06-01	14/28891	0.000162135	0.00138844	0.000827778	216963/12306/209200/11816/100102/16792	6
GO:0001938	positive regulation of endothelial cell proliferation	18/1922	104/28891	0.000163813	0.00140081	0.000835153	14461/16002/26903/74370/16476/20848/16416/18591/101540/13057/15370/20850/12161/14165/14181/14184/100038489/22341	18
GO:0071825	protein-lipid complex organization	1922-11-01	46/28891	0.000167142	0.00142725	0.000850914	20778/27403/18830/238055/17777/11816/55938/16891/223920/27226/69836	11
GO:1901606	alpha-amino acid catabolic process	15/1922	78/28891	0.00016954	0.00144566	0.000861895	12411/18125/71562/14204/104174/69219/18242/19193/68133/12036/231327/14660/110391/26912/12583	15
GO:1901185	negative regulation of ERBB signaling pathway	1922-09-01	32/28891	0.000172921	0.0014724	0.000877837	13649/74155/232431/78388/69601/231125/80794/19141/109700	9
GO:0099111	microtubule-based transport	30/1922	222/28891	0.000174302	0.00148206	0.000883595	15114/16574/15507/380684/16562/17754/14252/12009/83431/55978/69697/18039/76686/103583/18472/22187/232943/16568/100502766/18762/75665/71923/12589/269209/232946/19419/17152/16783/11777/13426	30
GO:0046329	negative regulation of JNK cascade	1922-10-01	39/28891	0.000177056	0.00149489	0.000891244	18626/56310/73608/18472/70686/59036/19099/20377/54612/20319	10
GO:0060479	lung cell differentiation	1922-10-01	39/28891	0.000177056	0.00149489	0.000891244	16598/21833/15223/14465/15376/14165/22062/15375/18028/15402	10
GO:0060487	lung epithelial cell differentiation	1922-10-01	39/28891	0.000177056	0.00149489	0.000891244	16598/21833/15223/14465/15376/14165/22062/15375/18028/15402	10
GO:0060674	placenta blood vessel development	1922-10-01	39/28891	0.000177056	0.00149489	0.000891244	13984/12702/217325/72469/16477/20732/14283/15205/18194/100038489	10
GO:0099170	postsynaptic modulation of chemical synaptic transmission	1922-10-01	39/28891	0.000177056	0.00149489	0.000891244	380684/19229/12550/18039/192170/230904/104027/668137/434080/13176	10
GO:0030177	positive regulation of Wnt signaling pathway	22/1922	142/28891	0.000177517	0.00149667	0.000892307	13649/107351/12842/22402/12560/21833/17127/104318/59036/13144/22410/20377/240725/14165/13132/13607/107515/72345/14184/14734/70495/20319	22
GO:0003143	embryonic heart tube morphogenesis	14/1922	70/28891	0.000179521	0.00151145	0.000901115	13543/17127/16568/21385/22773/20671/14463/14609/18119/15205/16147/14275/14179/20191	14
GO:0097120	receptor localization to synapse	16/1922	87/28891	0.000180026	0.00151358	0.000902387	16574/67826/13385/216963/216831/13866/16416/18762/76380/23888/12322/20908/11487/53331/53869/83493	16
GO:0032715	negative regulation of interleukin-6 production	1922-12-01	54/28891	0.000181119	0.0015164	0.000904066	216869/109689/16598/15170/56501/270151/15223/21937/230738/14456/105855/12484	12
GO:0035272	exocrine system development	1922-12-01	54/28891	0.000181119	0.0015164	0.000904066	13649/16002/12550/22433/18591/77411/16772/14165/12724/13607/14179/18028	12
GO:0045581	negative regulation of T cell differentiation	1922-12-01	54/28891	0.000181119	0.0015164	0.000904066	16952/15507/13866/20535/15223/12399/16149/17173/230738/12394/16147/269023	12
GO:0072080	nephron tubule development	18/1922	105/28891	0.000185581	0.00155159	0.00092505	16878/56753/22420/22417/226154/14462/22431/22422/100503085/69847/21410/107515/15205/14734/14179/14164/19206/12484	18
GO:0002758	innate immune response-activating signaling pathway	32/1922	244/28891	0.00018919	0.00157956	0.000941726	216869/57783/217365/56310/16145/237868/231130/70110/54396/270151/76438/74136/94091/14469/232944/71956/106759/69601/13057/17874/246727/18038/54445/246730/14283/107515/83490/18708/69368/57738/66873/66271	32
GO:0006790	sulfur compound metabolic process	37/1922	298/28891	0.000193933	0.00161377	0.000962116	216739/18293/12411/211389/14598/18041/29859/217119/56773/68947/329910/56690/58250/67283/74147/56219/20850/13617/54371/15378/19193/240725/228026/107869/15211/68263/15212/208715/68169/11702/50790/20917/60525/18605/12583/68738/234356	37
GO:0034765	regulation of monoatomic ion transmembrane transport	54/1922	490/28891	0.000194049	0.00161377	0.000962116	15114/16515/26903/19229/59091/12295/20266/16416/15170/56437/217154/19739/11838/20866/11932/57440/56632/18125/70207/15275/170706/13057/68539/76560/14697/57816/229715/54378/20269/56089/15464/14814/13617/238076/72821/69847/80982/13405/14199/12724/11931/545622/14664/224796/100102/252972/209195/65973/12313/14062/66109/68949/20191/241794	54
GO:0140013	meiotic nuclear division	29/1922	213/28891	0.00019463	0.00161377	0.000962116	73679/16878/30939/56739/268465/60530/17702/385377/110958/209011/22417/22187/234857/20899/72634/268491/12323/114714/14609/13164/12317/17701/20112/54611/67981/20962/239083/73677/12877	29
GO:1902107	positive regulation of leukocyte differentiation	29/1922	213/28891	0.00019463	0.00161377	0.000962116	16952/16878/83796/22433/74370/16476/16416/234695/26362/18762/14462/12399/16149/22410/57816/14281/14204/19419/20850/14456/18997/12394/16147/105855/12349/320940/211770/240354/15902	29
GO:1903708	positive regulation of hemopoiesis	29/1922	213/28891	0.00019463	0.00161377	0.000962116	16952/16878/83796/22433/74370/16476/16416/234695/26362/18762/14462/12399/16149/22410/57816/14281/14204/19419/20850/14456/18997/12394/16147/105855/12349/320940/211770/240354/15902	29
GO:0016311	dephosphorylation	40/1922	331/28891	0.000194973	0.00161438	0.00096248	56405/217124/18218/53892/74302/240672/72685/11640/19252/50773/15170/103583/56532/17127/70686/12953/20597/225849/15451/56876/19062/75219/64436/14049/245857/69871/22027/19270/67603/19272/218294/242083/545622/105855/13003/319520/12313/83493/109700/11539	40
GO:0007584	response to nutrient	15/1922	79/28891	0.000196559	0.00162296	0.0009676	22433/12411/211389/20750/18810/17025/14456/15376/20501/21848/65969/14827/14275/18712/18605	15
GO:1905897	regulation of response to endoplasmic reticulum stress	15/1922	79/28891	0.000196559	0.00162296	0.0009676	22433/18023/16145/78943/20747/51800/27403/12913/226641/64209/66073/74840/56312/18708/71853	15
GO:0048675	axon extension	22/1922	143/28891	0.000196821	0.00162296	0.0009676	22368/12550/83431/18472/20347/13169/20358/27279/319740/20355/20359/20360/13617/213084/18997/11816/18187/236794/17919/320563/12561/23945	22
GO:0048477	oogenesis	20/1922	124/28891	0.000197733	0.00162824	0.000970748	56739/15081/19229/22417/66983/20899/12167/72634/22788/268491/13617/16324/13164/13121/16147/20112/15212/54611/67981/19242	20
GO:0061339	establishment or maintenance of monopolar cell polarity	1922-08-01	26/28891	0.000199749	0.00164034	0.000977961	55978/69697/234695/233066/20401/15223/16772/21407	8
GO:2000050	regulation of non-canonical Wnt signaling pathway	1922-08-01	26/28891	0.000199749	0.00164034	0.000977961	672511/104318/59036/20377/13132/14734/54612/20319	8
GO:0045664	regulation of neuron differentiation	32/1922	245/28891	0.000203996	0.00167293	0.000997391	14461/19716/74203/170758/104318/192986/21858/387609/69952/20377/12161/18997/15376/13638/104156/12317/13405/18109/83557/15205/20674/16210/14184/233552/21417/20319/242316/12484/22062/15375/11921/15902	32
GO:0070588	calcium ion transmembrane transport	42/1922	354/28891	0.000204658	0.00167607	0.000999263	15114/22368/26903/19229/59091/12295/16416/15170/56437/217154/19739/20866/57440/53313/170706/13057/17341/14697/54378/56089/15464/214111/14814/13617/14456/80982/13405/11931/252972/65973/12313/67972/14062/14219/269437/58800/66109/68949/329064/78506/20191/68944	42
GO:0009409	response to cold	1922-11-01	47/28891	0.000205206	0.00167827	0.00100057	11370/381677/18023/21833/231507/329910/11556/30052/210029/100037258/72759	11
GO:0015833	peptide transport	41/1922	343/28891	0.000206481	0.00168244	0.00100306	16952/13649/16878/109689/381677/74370/276952/12876/20787/223775/20866/102607/20913/18125/17886/16149/106347/21354/545192/380714/21355/69952/16324/14609/21410/20377/15378/15376/20501/20502/12494/15364/74551/12349/57738/50790/320995/223527/66259/11539/330890	41
GO:0003151	outflow tract morphogenesis	16/1922	88/28891	0.000206619	0.00168244	0.00100306	57265/17702/16476/13543/21385/13617/14465/20671/14463/18741/15205/18187/14275/14179/20319/20148	16
GO:0046785	microtubule polymerization	16/1922	88/28891	0.000206619	0.00168244	0.00100306	216963/83431/69697/105439/76686/108903/104318/103733/22153/100732/71276/72205/320923/20257/20393/76789	16
GO:0006457	protein folding	25/1922	173/28891	0.000206837	0.00168244	0.00100306	15507/385493/15511/108903/72726/193740/14230/16149/56812/217012/108802/22027/12317/12304/67943/14828/14827/66861/100037258/93684/67838/12745/22327/21371/66120	25
GO:0008347	glial cell migration	14/1922	71/28891	0.000210079	0.0017065	0.00101741	14766/192157/18472/11932/69601/18858/121021/22352/13838/16777/13003/15212/16975/18605	14
GO:0045103	intermediate filament-based process	17/1922	97/28891	0.000210673	0.00170901	0.0010189	16669/68239/380684/110310/19041/68828/14027/83431/18039/223650/18008/13346/66809/233335/18810/16668/22352	17
GO:0009914	hormone transport	47/1922	411/28891	0.000211673	0.00171481	0.00102236	16952/13649/16878/109689/381677/74370/276952/12876/20787/223775/20866/102607/12953/20913/18125/17886/14462/20750/106347/545192/380714/69952/16324/12971/69847/211323/14609/21410/20377/12161/15378/15376/12394/20501/14366/13132/20502/12494/15364/74551/14186/50790/320995/223527/66259/11539/330890	47
GO:0006470	protein dephosphorylation	31/1922	235/28891	0.000212784	0.00172149	0.00102634	56405/217124/18218/53892/74302/240672/11640/19252/15170/103583/70686/12953/20597/225849/56876/75219/14049/245857/22027/19270/67603/19272/218294/242083/545622/105855/13003/319520/12313/109700/11539	31
GO:0045786	negative regulation of cell cycle	46/1922	400/28891	0.000216248	0.00174716	0.00104164	11852/13649/16878/68067/192231/21981/70385/268465/12189/12606/71059/214384/216964/70510/107829/66983/381979/71943/59036/225849/67177/100502766/14462/12399/216810/69601/100342/209200/15370/268491/21858/66991/15446/15378/14199/20674/69917/56312/19272/14184/545622/66442/12443/20112/107503/67981	46
GO:0009799	specification of symmetry	22/1922	144/28891	0.000217953	0.00175105	0.00104396	13543/11764/17127/75691/231214/15223/16568/381738/140859/21385/13590/22773/20671/14463/14609/18119/18741/14165/16147/14275/14179/83675	22
GO:0009855	determination of bilateral symmetry	22/1922	144/28891	0.000217953	0.00175105	0.00104396	13543/11764/17127/75691/231214/15223/16568/381738/140859/21385/13590/22773/20671/14463/14609/18119/18741/14165/16147/14275/14179/83675	22
GO:0010712	regulation of collagen metabolic process	13/1922	63/28891	0.000218188	0.00175105	0.00104396	18787/216869/74155/22417/18591/100952/114886/22352/13010/16147/14184/14062/14219	13
GO:0031102	neuron projection regeneration	13/1922	63/28891	0.000218188	0.00175105	0.00104396	84035/380684/237847/19716/83431/16476/18039/380713/211323/13838/14275/18605/19242	13
GO:0042058	regulation of epidermal growth factor receptor signaling pathway	13/1922	63/28891	0.000218188	0.00175105	0.00104396	13649/15114/74155/217344/13650/232431/78388/226250/69601/231125/80794/24064/109700	13
GO:1901888	regulation of cell junction assembly	32/1922	246/28891	0.000219828	0.00176185	0.0010504	11465/56013/13385/17913/19229/232370/223254/69697/22417/442801/17127/13144/13048/17886/245446/229715/241638/69137/211323/14609/13836/71436/100042150/18708/20194/13829/13845/399558/13841/70620/433485/20613	32
GO:0060419	heart growth	20/1922	125/28891	0.000220901	0.00176809	0.00105412	77579/214384/22402/232334/17888/22431/13609/21385/211323/14465/14463/14609/17967/67603/23966/12444/18712/14164/22138/22062	20
GO:0051693	actin filament capping	1922-10-01	40/28891	0.000222104	0.00177535	0.00105845	14248/234695/227753/11519/22003/12332/20739/27360/13860/13829	10
GO:0030947	regulation of vascular endothelial growth factor receptor signaling pathway	1922-09-01	33/28891	0.000223815	0.00177955	0.00106096	15239/13855/69601/101540/100952/14783/14165/14366/22341	9
GO:0035987	endodermal cell differentiation	1922-09-01	33/28891	0.000223815	0.00177955	0.00106096	12832/17886/14465/20671/21410/18119/20674/13813/15364	9
GO:0060669	embryonic placenta morphogenesis	1922-09-01	33/28891	0.000223815	0.00177955	0.00106096	13984/12702/19143/16002/217325/13875/14622/20732/22422	9
GO:2000352	negative regulation of endothelial cell apoptotic process	1922-09-01	33/28891	0.000223815	0.00177955	0.00106096	18787/14461/23939/231130/16416/14462/15894/14456/68169	9
GO:1903036	positive regulation of response to wounding	15/1922	80/28891	0.000227224	0.00180427	0.00107569	18787/16952/107351/12740/11465/22433/83431/22402/380713/211323/18791/14062/12484/13829/19242	15
GO:1903532	positive regulation of secretion by cell	45/1922	390/28891	0.000233577	0.00185226	0.00110431	77579/13649/16878/14461/109689/15239/27681/12306/276952/70450/14389/20866/56632/17886/59033/18806/56513/20750/22788/106347/20698/545192/19340/380714/69952/16324/14609/12161/12394/17319/13132/16783/12494/20194/17919/74551/14186/20496/50790/320995/20979/22138/66259/22341/66191	45
GO:0140694	non-membrane-bounded organelle assembly	46/1922	402/28891	0.000242131	0.00191756	0.00114324	77579/11459/14248/16669/16691/68794/11465/54141/15511/74203/50529/14786/672511/13007/227753/668218/107817/216846/57837/104318/29806/193740/13169/100502766/22003/17888/18810/100732/71276/69871/21957/98932/21955/66991/227377/68802/18595/108079/212307/20775/20843/53869/67239/22138/102502/76789	46
GO:0043551	regulation of phosphatidylinositol 3-kinase activity	1922-05-01	10/28891	0.000246109	0.00193884	0.00115592	192652/100502698/101240/320207/18708	5
GO:1900103	positive regulation of endoplasmic reticulum unfolded protein response	1922-05-01	10/28891	0.000246109	0.00193884	0.00115592	22433/78943/51800/226641/18708	5
GO:1903054	negative regulation of extracellular matrix organization	1922-05-01	10/28891	0.000246109	0.00193884	0.00115592	21938/21937/100952/13482/13010	5
GO:2000646	positive regulation of receptor catabolic process	1922-05-01	10/28891	0.000246109	0.00193884	0.00115592	216963/209200/11816/100102/16792	5
GO:0016051	carbohydrate biosynthetic process	29/1922	216/28891	0.000247777	0.00194942	0.00116223	16002/19229/209011/20411/74343/18591/24070/320706/244416/17886/68947/19062/58250/56012/98388/15378/19228/14120/14783/20322/77590/74551/11911/15117/26384/213053/18605/14348/234356	29
GO:1901653	cellular response to peptide	41/1922	346/28891	0.000248329	0.0019512	0.00116329	211007/107351/12702/16002/17913/22433/12295/192157/83431/20848/20411/64899/12927/20787/19303/320706/20913/18762/15894/19062/15370/20850/13617/16324/19141/22352/14609/13838/18997/14783/20393/18708/12322/100102/74551/12349/67972/213053/18605/12877/16370	41
GO:0048738	cardiac muscle tissue development	35/1922	280/28891	0.00025005	0.00195942	0.00116819	77579/216869/16905/59091/55978/214384/22402/232334/17168/22003/17888/18810/22431/333654/13609/21385/13617/211323/14465/18595/22773/14463/14609/17967/14174/18741/23966/12444/18712/14179/14164/22138/22062/20191/15902	35
GO:0032873	negative regulation of stress-activated MAPK cascade	1922-11-01	48/28891	0.000250354	0.00195942	0.00116819	18626/56310/19252/73608/18472/70686/59036/19099/20377/54612/20319	11
GO:0060323	head morphogenesis	1922-11-01	48/28891	0.000250354	0.00195942	0.00116819	12842/215418/78892/18595/17701/71371/16147/70495/65973/99929/13445	11
GO:0010838	positive regulation of keratinocyte proliferation	1922-06-01	15/28891	0.000255018	0.00198299	0.00118225	21816/12560/20913/16568/14165/15117	6
GO:0031115	negative regulation of microtubule polymerization	1922-06-01	15/28891	0.000255018	0.00198299	0.00118225	76686/108903/22153/72205/20257/20393	6
GO:0044406	adhesion of symbiont to host	1922-06-01	15/28891	0.000255018	0.00198299	0.00118225	20778/14469/14468/15894/55932/14456	6
GO:0090178	regulation of establishment of planar polarity involved in neural tube closure	1922-06-01	15/28891	0.000255018	0.00198299	0.00118225	230824/57265/13543/20377/54612/20319	6
GO:2000095	regulation of Wnt signaling pathway, planar cell polarity pathway	1922-06-01	15/28891	0.000255018	0.00198299	0.00118225	59036/20377/13132/14734/54612/20319	6
GO:0002695	negative regulation of leukocyte activation	28/1922	206/28891	0.000255639	0.00198526	0.0011836	16952/12608/15507/13866/20535/15170/102657/279766/434215/26362/15223/12399/16149/17173/20737/14204/230738/20377/12394/209558/16147/105855/94212/12484/16792/269023/17289/15902	28
GO:0046879	hormone secretion	46/1922	403/28891	0.000256091	0.00198619	0.00118415	16952/13649/16878/109689/381677/74370/276952/12876/20787/223775/20866/102607/12953/20913/18125/17886/14462/20750/106347/545192/380714/69952/16324/69847/211323/14609/21410/20377/12161/15378/15376/12394/20501/14366/13132/20502/12494/15364/74551/14186/50790/320995/223527/66259/11539/330890	46
GO:0010171	body morphogenesis	13/1922	64/28891	0.000257314	0.00199054	0.00118675	12842/215418/102693/78892/18595/17701/71371/16147/14734/70495/65973/99929/13445	13
GO:0090497	mesenchymal cell migration	13/1922	64/28891	0.000257314	0.00199054	0.00118675	11749/20347/20358/20355/20359/20360/13617/14170/18741/18187/14472/14275/12558	13
GO:0060538	skeletal muscle organ development	30/1922	227/28891	0.000258239	0.00199512	0.00118948	11459/17261/16002/80288/15184/26903/11474/71960/214384/216459/13346/18810/22431/15370/18858/22410/71131/14281/18032/14463/22634/18741/12224/13405/74182/56312/13813/17263/20482/227325	30
GO:0019318	hexose metabolic process	33/1922	259/28891	0.000260474	0.0020098	0.00119823	16002/11474/18023/209011/20411/13808/74343/16010/320706/67880/140481/15275/231841/56690/270198/246730/56012/212980/216019/15378/15376/14120/228026/20322/77590/17158/18708/68263/58801/74551/11911/26384/213053	33
GO:0072665	protein localization to vacuole	15/1922	81/28891	0.000261934	0.00201847	0.0012034	18412/68299/15239/260302/27681/16145/54396/56208/98402/194309/432486/209018/12492/271564/16792	15
GO:0003338	metanephros morphogenesis	1922-08-01	27/28891	0.000267381	0.00205148	0.00122308	16878/22417/22431/22422/14165/107515/15205/12705	8
GO:0010839	negative regulation of keratinocyte proliferation	1922-08-01	27/28891	0.000267381	0.00205148	0.00122308	223650/55948/69073/54139/13039/19272/21417/19206	8
GO:0032878	regulation of establishment or maintenance of cell polarity	1922-08-01	27/28891	0.000267381	0.00205148	0.00122308	107351/217325/19229/14252/227753/16568/16897/14462	8
GO:0061013	regulation of mRNA catabolic process	26/1922	186/28891	0.000267584	0.00205148	0.00122308	192160/23879/56460/74203/22057/268420/72446/192170/233033/100342/17874/268491/22695/103213/230738/22352/140488/13164/668137/212943/434080/233908/245945/13211/11991/56403	26
GO:0033627	cell adhesion mediated by integrin	16/1922	90/28891	0.000270175	0.00206805	0.00123296	18787/16878/16416/15170/192897/170758/16408/15894/100952/57816/16399/13482/13836/105855/12484/109700	16
GO:0008584	male gonad development	23/1922	156/28891	0.00027078	0.00206805	0.00123296	73679/14766/56739/15081/22417/22187/12124/14462/15894/22431/57816/18595/14463/14609/20377/15395/71371/56312/12443/15364/73296/15405/20319	23
GO:0060759	regulation of response to cytokine stimulus	23/1922	156/28891	0.00027078	0.00206805	0.00123296	211007/67338/23939/18600/56310/16145/54396/18472/26362/21937/69922/16149/246727/20698/246730/547253/434341/14456/245945/13211/12484/16792/74186	23
GO:0051492	regulation of stress fiber assembly	17/1922	99/28891	0.000271269	0.00206916	0.00123362	56753/11465/22417/442801/102098/17127/19303/30794/72754/22003/19062/104027/13609/18708/20194/14219/14745	17
GO:1901136	carbohydrate derivative catabolic process	24/1922	166/28891	0.000272204	0.00207366	0.0012363	14667/11717/17308/50773/19156/213484/108687/56690/230904/103850/76974/80982/13039/74091/13010/83921/15211/23959/15212/18010/68292/26384/27052/18605	24
GO:0043393	regulation of protein binding	30/1922	228/28891	0.000278803	0.00212123	0.00126466	216869/109689/15184/26903/22113/12306/106763/18008/18591/98053/19719/23802/59036/11519/53313/106759/100732/209200/56812/73181/12716/20739/16976/11816/13132/22038/15258/13180/100102/18715	30
GO:0046579	positive regulation of Ras protein signal transduction	14/1922	73/28891	0.000284817	0.00216152	0.00128868	14766/109689/244418/74769/13866/19419/211323/14165/78134/67168/212307/14062/71704/14745	14
GO:1905330	regulation of morphogenesis of an epithelium	14/1922	73/28891	0.000284817	0.00216152	0.00128868	16878/56753/12550/22417/14462/11684/21385/18595/20377/104156/240725/14165/107515/14164	14
GO:0003158	endothelium development	21/1922	137/28891	0.000286252	0.00216638	0.00129158	11852/216527/57265/18591/21937/11684/15894/27375/17874/13617/211323/20671/12161/373864/13405/14366/14314/14164/21417/72065/74144	21
GO:0040036	regulation of fibroblast growth factor receptor signaling pathway	1922-09-01	34/28891	0.000286541	0.00216638	0.00129158	15245/22417/18591/14462/101540/24066/24064/240725/14181	9
GO:0070293	renal absorption	1922-09-01	34/28891	0.000286541	0.00216638	0.00129158	12740/227753/11828/100503085/13617/69847/13132/57738/93835	9
GO:0045836	positive regulation of meiotic nuclear division	1922-07-01	21/28891	0.0002891	0.00218298	0.00130148	17702/22417/20899/12323/14609/13164/17701	7
GO:0001101	response to acid chemical	29/1922	218/28891	0.000290019	0.00218717	0.00130398	12608/13649/16691/16598/12842/12550/22433/74370/12306/12843/12833/12832/98402/18011/67579/56876/18810/229715/18595/12826/20512/20194/245670/56438/21417/12583/66586/329064/12877	29
GO:0051592	response to calcium ion	22/1922	147/28891	0.000293813	0.002213	0.00131937	13649/16478/16476/18019/16477/228550/20866/20597/233011/19415/14282/14281/19141/108079/233908/65973/12313/20979/11991/13829/22138/20191	22
GO:0046546	development of primary male sexual characteristics	23/1922	157/28891	0.000297627	0.00223892	0.00133483	73679/14766/56739/15081/22417/22187/12124/14462/15894/22431/57816/18595/14463/14609/20377/15395/71371/56312/12443/15364/73296/15405/20319	23
GO:0021872	forebrain generation of neurons	13/1922	65/28891	0.000302281	0.00227108	0.001354	14461/18293/21420/22187/18032/15205/20674/18187/20664/14472/68169/14179/67263	13
GO:0070303	negative regulation of stress-activated protein kinase signaling cascade	1922-11-01	49/28891	0.000303604	0.00227773	0.00135797	18626/56310/19252/73608/18472/70686/59036/19099/20377/54612/20319	11
GO:0006898	receptor-mediated endocytosis	34/1922	272/28891	0.000303988	0.00227773	0.00135797	18787/15114/216869/66102/109689/13385/15239/72685/544817/16416/12306/22248/74325/11838/27008/16568/18806/80838/320129/56089/23969/211323/17920/16976/11816/13132/65969/241576/100102/100038489/22359/12492/14745/93835	34
GO:0006874	intracellular calcium ion homeostasis	39/1922	327/28891	0.000304304	0.00227773	0.00135797	15114/11749/238988/19229/74769/59091/16416/15170/20866/51800/53313/20750/13057/104027/15464/214111/170935/13617/69952/80982/19228/11816/64209/13405/11931/15212/11911/65973/12313/20856/67972/14062/80795/269437/11979/78506/20191/68944/11539	39
GO:0071277	cellular response to calcium ion	16/1922	91/28891	0.00030785	0.0023014	0.00137208	16478/16476/18019/16477/228550/20597/233011/19415/14282/14281/19141/108079/233908/65973/20979/13829	16
GO:0022408	negative regulation of cell-cell adhesion	28/1922	209/28891	0.000325248	0.00242844	0.00144782	16952/12608/15507/23939/12550/13866/20535/15170/102657/434215/17196/15223/12399/11684/16149/17173/20737/14204/230738/12161/12394/16147/18708/105855/94212/12484/16792/269023	28
GO:0072175	epithelial tube formation	24/1922	168/28891	0.000326334	0.00243352	0.00145085	230824/19143/22420/57265/22417/13543/20732/231214/27428/14462/21410/20377/18119/14174/270685/14165/330409/14275/54612/65100/14179/19206/20319/15209	24
GO:1901264	carbohydrate derivative transport	14/1922	74/28891	0.000330042	0.00245812	0.00146551	19156/20778/18830/72267/73095/14609/63959/11732/239273/11740/27416/57738/22359/11539	14
GO:1903707	negative regulation of hemopoiesis	20/1922	129/28891	0.000339078	0.00252228	0.00150377	16952/14461/15507/12606/13866/20535/107829/15223/12399/16149/17173/230738/20377/12394/16147/18708/15404/211770/269023/15902	20
GO:0050772	positive regulation of axonogenesis	17/1922	101/28891	0.000346443	0.00257388	0.00153453	22368/83431/18039/11858/18472/13169/27279/319740/229715/18997/11816/17919/54712/320563/12561/20482/65086	17
GO:1901019	regulation of calcium ion transmembrane transporter activity	16/1922	92/28891	0.000349975	0.00259691	0.00154826	15114/26903/59091/12295/56437/217154/20866/57440/14697/15464/13405/11931/65973/12313/68949/20191	16
GO:0043524	negative regulation of neuron apoptotic process	28/1922	210/28891	0.000351918	0.00260373	0.00155233	12608/216869/109689/19229/16476/18039/18008/59016/26362/51800/18125/67579/73181/18032/19141/15220/11816/17748/12443/15258/11911/68169/14062/14179/209027/22062/12705/70620	28
GO:0007565	female pregnancy	25/1922	179/28891	0.00035213	0.00260373	0.00155233	16878/74155/15081/12550/16416/22417/16477/192897/12305/12411/15446/20850/13039/16777/18119/12317/434555/26357/100038489/50790/21679/12142/12946/665780/19242	25
GO:0018126	protein hydroxylation	1922-08-01	28/28891	0.000352629	0.00260373	0.00155233	194952/107817/14230/74443/18451/26432/65973/56693	8
GO:0060713	labyrinthine layer morphogenesis	1922-08-01	28/28891	0.000352629	0.00260373	0.00155233	13984/12702/19143/217325/13875/14622/20732/22422	8
GO:0045778	positive regulation of ossification	13/1922	66/28891	0.000353777	0.00260579	0.00155356	11474/22417/102657/17127/12167/22410/12161/14184/212943/67972/56788/106522/19242	13
GO:0060038	cardiac muscle cell proliferation	13/1922	66/28891	0.000353777	0.00260579	0.00155356	77579/232334/21385/211323/14465/14463/14609/17967/23966/12444/18712/14164/22062	13
GO:0010950	positive regulation of endopeptidase activity	24/1922	169/28891	0.000356788	0.00262476	0.00156486	76884/109689/20848/103724/106763/227753/17127/17196/51800/26408/53313/11684/19141/13838/20680/18119/13638/58801/65973/14062/14219/20319/16792/240354	24
GO:0071526	semaphorin-plexin signaling pathway	1922-11-01	50/28891	0.000366075	0.00268603	0.00160139	20347/20401/20358/20355/20359/20360/227377/13617/17967/18187/54712	11
GO:0032816	positive regulation of natural killer cell activation	1922-12-01	58/28891	0.000367803	0.00268603	0.00160139	26362/14972/106759/192236/15039/232946/19419/20850/15015/240095/14456/16783	12
GO:0034332	adherens junction organization	1922-12-01	58/28891	0.000367803	0.00268603	0.00160139	12550/69697/108903/12560/239096/18810/13838/12563/12161/12558/12561/11487	12
GO:0036037	CD8-positive, alpha-beta T cell activation	1922-12-01	58/28891	0.000367803	0.00268603	0.00160139	16145/20535/59009/19099/14972/12399/15039/15015/240095/12394/13813/105855	12
GO:0043536	positive regulation of blood vessel endothelial cell migration	1922-12-01	58/28891	0.000367803	0.00268603	0.00160139	16952/14461/15507/16002/26406/18591/11684/101540/20850/14181/27494/22341	12
GO:2001222	regulation of neuron migration	1922-12-01	58/28891	0.000367803	0.00268603	0.00160139	14766/242050/12550/20848/20358/56876/69601/12323/211323/12322/67263/399558	12
GO:0006401	RNA catabolic process	36/1922	297/28891	0.000373718	0.00272592	0.00162517	192160/23879/56460/74203/22057/268420/72446/103677/192170/74133/233033/21938/100342/17874/67993/268491/22695/103213/230738/387609/22352/140488/13164/245474/83557/668137/212943/434080/233908/67673/245945/72198/13211/11991/56403/13434	36
GO:1903050	regulation of proteolysis involved in protein catabolic process	30/1922	232/28891	0.000376355	0.00274182	0.00163465	71240/19229/17754/15511/18023/13650/78943/22187/59009/104318/193740/69601/56812/22410/17025/13838/77125/11816/13032/217410/64209/13132/56312/237339/14238/15258/56438/16792/211770/70620	30
GO:1904377	positive regulation of protein localization to cell periphery	14/1922	75/28891	0.000381272	0.00277427	0.001654	13649/217124/18412/20411/76686/217154/230972/226744/56089/13836/17919/20908/53869/102502	14
GO:0038065	collagen-activated signaling pathway	1922-06-01	16/28891	0.000385097	0.00279533	0.00166656	12842/12305/12830/12826/12827/18605	6
GO:0090177	establishment of planar polarity involved in neural tube closure	1922-06-01	16/28891	0.000385097	0.00279533	0.00166656	230824/57265/13543/20377/54612/20319	6
GO:0018105	peptidyl-serine phosphorylation	39/1922	331/28891	0.00038854	0.00281691	0.00167942	13649/16878/216869/109689/23939/74370/16145/26415/27387/78943/54396/106763/104318/381979/18125/69922/18762/93843/15275/19062/67071/101540/12323/80297/56089/15464/24064/170755/228026/20393/17319/13405/20112/15258/12322/21969/13197/20319/13829	39
GO:0022409	positive regulation of cell-cell adhesion	41/1922	354/28891	0.000399528	0.0028809	0.00171758	16952/16002/83796/12550/14252/22433/102657/234695/12333/16408/18762/14972/14462/12399/15894/22788/16149/22410/15039/20737/14204/19419/20850/15015/54371/240095/13482/20739/18119/11534/11987/12394/15205/20674/16147/105855/15117/80795/12151/12484/240354	41
GO:0010232	vascular transport	1922-07-01	22/28891	0.000399766	0.0028809	0.00171758	20525/20520/14609/20514/11816/20502/26357	7
GO:0030539	male genitalia development	1922-07-01	22/28891	0.000399766	0.0028809	0.00171758	22431/18595/12161/14165/107515/20674/14179	7
GO:0072111	cell proliferation involved in kidney development	1922-07-01	22/28891	0.000399766	0.0028809	0.00171758	16416/18591/14462/22431/83557/14734/19206	7
GO:1900006	positive regulation of dendrite development	1922-07-01	22/28891	0.000399766	0.0028809	0.00171758	69601/66991/23969/22359/16975/108672/19242	7
GO:0030301	cholesterol transport	19/1922	121/28891	0.000400459	0.00288244	0.00171849	68299/56310/59045/12306/20778/27403/18830/68505/238055/11816/67963/55938/16891/223920/100102/170459/321007/19206/99031	19
GO:0043281	regulation of cysteine-type endopeptidase activity involved in apoptotic process	28/1922	212/28891	0.000411118	0.00295562	0.00176212	216869/67338/109689/15511/12550/216795/227753/223701/17127/59009/51800/55948/26408/53313/11684/15370/14456/20680/18119/64209/20674/58801/14062/14219/20319/16792/13841/240354	28
GO:0006984	ER-nucleus signaling pathway	1922-10-01	43/28891	0.000418471	0.00299771	0.00178721	16145/20787/23802/51800/72754/27403/226641/14828/11911/68944	10
GO:0050919	negative chemotaxis	1922-10-01	43/28891	0.000418471	0.00299771	0.00178721	237847/16416/20347/20358/20355/20359/20360/211323/107515/18187	10
GO:0090175	regulation of establishment of planar polarity	1922-10-01	43/28891	0.000418471	0.00299771	0.00178721	230824/57265/13543/59036/22422/20377/13132/14734/54612/20319	10
GO:0008654	phospholipid biosynthetic process	29/1922	223/28891	0.000424769	0.00303558	0.00180979	12702/216739/74769/276846/192157/18591/56208/228550/74451/56632/18806/233011/56077/70310/225010/66268/15926/18708/22038/15212/208715/99010/321007/71780/67469/66586/116939/319554/18701	29
GO:0009743	response to carbohydrate	29/1922	223/28891	0.000424769	0.00303558	0.00180979	217127/109689/22433/237868/26415/78943/56485/20787/223775/20913/67177/17886/15894/545192/69952/14456/238055/21410/15378/15376/108079/83557/20112/74551/320995/213053/223527/66259/330890	29
GO:0050870	positive regulation of T cell activation	34/1922	277/28891	0.000425652	0.00303827	0.0018114	16952/16002/83796/14252/22433/102657/234695/16408/18762/14972/14462/12399/22788/16149/22410/15039/20737/14204/19419/20850/15015/240095/13482/20739/11534/11987/12394/15205/16147/105855/80795/12151/12484/240354	34
GO:0062207	regulation of pattern recognition receptor signaling pathway	21/1922	141/28891	0.000426287	0.0030392	0.00181195	216869/217365/56310/16145/237868/70110/54396/270151/74136/94091/14469/232944/69601/13057/17874/18038/107515/83490/18708/69368/57738	21
GO:0051928	positive regulation of calcium ion transport	22/1922	151/28891	0.000430444	0.00306519	0.00182744	18787/15114/22368/216869/59091/217154/18591/20866/57440/56632/12913/56089/13617/80982/11931/12322/65973/12313/67972/14062/20191/65086	22
GO:0006695	cholesterol biosynthetic process	1922-12-01	59/28891	0.000434089	0.00308018	0.00183638	67815/20787/238055/11816/13121/66234/108079/18194/208715/14164/235293/319554	12
GO:0007019	microtubule depolymerization	1922-12-01	59/28891	0.000434089	0.00308018	0.00183638	70218/26903/17754/69697/56471/270058/78926/58522/23805/20257/20393/14219	12
GO:1902653	secondary alcohol biosynthetic process	1922-12-01	59/28891	0.000434089	0.00308018	0.00183638	67815/20787/238055/11816/13121/66234/108079/18194/208715/14164/235293/319554	12
GO:0015711	organic anion transport	48/1922	436/28891	0.000436485	0.00309353	0.00184434	16952/216739/217325/18023/20535/19156/20525/215113/102857/72055/59033/80879/72267/67283/319924/108114/216974/73095/76408/17920/67547/20540/14609/20514/11816/11987/13723/20501/11732/227394/17319/239273/20502/20512/11740/11989/67760/26357/14664/27416/11988/14275/20496/50790/240726/20522/69836/11539	48
GO:1904062	regulation of monoatomic cation transmembrane transport	42/1922	367/28891	0.000438948	0.00310732	0.00185256	15114/26903/19229/59091/12295/20266/16416/15170/56437/217154/19739/20866/11932/57440/56632/18125/70207/13057/76560/14697/57816/229715/54378/56089/15464/14814/13617/72821/69847/80982/13405/14199/11931/545622/100102/65973/12313/14062/66109/68949/20191/241794	42
GO:0140014	mitotic nuclear division	33/1922	267/28891	0.000453132	0.00320395	0.00191017	70218/16002/54141/70385/15511/21802/18023/83431/209011/18591/56208/71943/103733/20399/193740/98733/67177/100502766/216810/20698/66991/18032/78267/218294/14184/66442/68612/13860/14179/20843/53869/18028/76789	33
GO:0010893	positive regulation of steroid biosynthetic process	1922-08-01	29/28891	0.000458757	0.00322851	0.00192481	16002/22417/67815/20787/12161/13132/170459/14164	8
GO:0036342	post-anal tail morphogenesis	1922-08-01	29/28891	0.000458757	0.00322851	0.00192481	58250/13836/14174/14184/64406/54612/20319/21407	8
GO:0042059	negative regulation of epidermal growth factor receptor signaling pathway	1922-08-01	29/28891	0.000458757	0.00322851	0.00192481	13649/74155/232431/78388/69601/231125/80794/109700	8
GO:1900027	regulation of ruffle assembly	1922-08-01	29/28891	0.000458757	0.00322851	0.00192481	98845/107351/56753/83431/353047/234695/15894/13860	8
GO:0051047	positive regulation of secretion	48/1922	437/28891	0.000459418	0.00322938	0.00192533	77579/13649/16878/14461/109689/15239/22433/27681/12306/276952/70450/14389/20866/56632/17886/59033/18806/56513/20750/22788/13057/106347/20698/545192/19340/380714/69952/16324/14609/12161/12394/17319/13132/16783/12494/20194/17919/74551/14186/20496/50790/320995/20979/22138/66259/22341/66191/11539	48
GO:0045931	positive regulation of mitotic cell cycle	20/1922	132/28891	0.000460772	0.00323132	0.00192649	16952/13649/74370/18472/18591/71276/20698/22410/114714/20850/69952/19141/14165/15205/17536/12444/12443/68612/53869/15375	20
GO:0048259	regulation of receptor-mediated endocytosis	20/1922	132/28891	0.000460772	0.00323132	0.00192649	18787/15114/216869/109689/13385/72685/16416/12306/22248/11838/16568/18806/80838/23969/211323/16976/13132/100102/100038489/14745	20
GO:1903169	regulation of calcium ion transmembrane transport	27/1922	203/28891	0.000461979	0.00323601	0.00192929	15114/26903/19229/59091/12295/16416/15170/56437/217154/19739/20866/57440/13057/14697/54378/56089/15464/13617/80982/13405/11931/65973/12313/14062/66109/68949/20191	27
GO:0010565	regulation of cellular ketone metabolic process	24/1922	172/28891	0.000463636	0.00324383	0.00193395	16952/11370/12189/18023/22417/20787/320808/56690/16149/68346/66968/212980/20540/12161/15378/14170/228026/13132/12724/68801/14186/170459/50790/107605	24
GO:0072089	stem cell proliferation	21/1922	142/28891	0.000469462	0.00328077	0.00195597	217127/68964/15184/12606/18008/55948/69073/54139/22410/21832/20671/14165/13132/73703/15364/18712/14179/19206/20319/18028/22341	21
GO:0032755	positive regulation of interleukin-6 production	18/1922	113/28891	0.000471249	0.00328561	0.00195886	171095/22433/20848/26415/17196/56632/106759/217203/16149/13057/214855/17874/54445/77125/14062/13211/80795/16792	18
GO:0050886	endocrine process	18/1922	113/28891	0.000471249	0.00328561	0.00195886	16878/276952/12953/14462/20750/13057/16324/69847/211323/12161/12394/14366/13132/20112/14186/70495/14062/13809	18
GO:0010952	positive regulation of peptidase activity	26/1922	193/28891	0.000478583	0.00333083	0.00198582	76884/12740/109689/20848/103724/106763/227753/17127/17196/51800/26408/53313/11684/19141/13039/13838/20680/18119/13638/58801/65973/14062/14219/20319/16792/240354	26
GO:0030837	negative regulation of actin filament polymerization	13/1922	68/28891	0.000479399	0.00333083	0.00198582	14248/107351/234695/227753/12333/11519/22003/12332/245857/20739/27360/13860/13829	13
GO:0062237	protein localization to postsynapse	13/1922	68/28891	0.000479399	0.00333083	0.00198582	67826/13385/216963/216831/13866/18762/23888/12322/20908/108672/11487/53869/83493	13
GO:2000241	regulation of reproductive process	29/1922	225/28891	0.000492524	0.00341806	0.00203782	16878/17702/16416/22417/20899/17886/22788/22431/268491/12323/16324/18791/14609/20730/20377/18119/12394/13164/240725/13121/12317/17701/56312/20112/100038489/54611/67981/73677/20613	29
GO:1902905	positive regulation of supramolecular fiber organization	25/1922	183/28891	0.000493141	0.00341839	0.00203802	17913/19229/216963/56699/105439/22417/108100/442801/234695/319262/227753/104252/17127/19303/30794/72754/22003/15894/104027/20257/234407/105855/20194/14219/14745	25
GO:0014896	muscle hypertrophy	19/1922	123/28891	0.000494294	0.00341849	0.00203808	74155/16905/11640/216874/214384/22402/227753/21938/17127/56208/21937/17888/13057/14465/14463/11534/22138/66277/20191	19
GO:1902106	negative regulation of leukocyte differentiation	19/1922	123/28891	0.000494294	0.00341849	0.00203808	16952/14461/15507/13866/20535/107829/15223/12399/16149/17173/230738/20377/12394/16147/18708/15404/211770/269023/15902	19
GO:0070482	response to oxygen levels	38/1922	324/28891	0.00050068	0.00345867	0.00206204	16878/74769/74370/268420/20848/12411/13163/17127/29806/18806/67579/11828/13617/11670/13482/14465/13819/18791/13838/69219/18997/228026/14366/11931/20674/12494/11964/94352/68169/22359/12484/12946/68949/22341/20191/723930/12877/11539	38
GO:1903052	positive regulation of proteolysis involved in protein catabolic process	20/1922	133/28891	0.000509001	0.00350004	0.0020867	71240/19229/15511/78943/59009/104318/193740/69601/56812/77125/13032/217410/64209/13132/56312/237339/56438/16792/211770/70620	20
GO:0003009	skeletal muscle contraction	1922-10-01	44/28891	0.00050959	0.00350004	0.0020867	11474/71960/14387/217154/11443/233335/15370/21957/21955/13405	10
GO:0035886	vascular associated smooth muscle cell differentiation	1922-10-01	44/28891	0.00050959	0.00350004	0.0020867	214384/18019/18591/73181/13617/14465/18741/107869/15205/18569	10
GO:0048730	epidermis morphogenesis	1922-10-01	44/28891	0.00050959	0.00350004	0.0020867	13393/12399/22409/71913/226519/13039/15220/12394/14165/20613	10
GO:0030225	macrophage differentiation	1922-12-01	60/28891	0.000510167	0.00350004	0.0020867	16878/14461/12606/107829/14462/17874/18032/77125/237339/18605/211770/15902	12
GO:0060443	mammary gland morphogenesis	1922-12-01	60/28891	0.000510167	0.00350004	0.0020867	17702/21420/22417/12305/12333/21385/20850/13836/104156/14165/20496/19206	12
GO:0072078	nephron tubule morphogenesis	15/1922	86/28891	0.000512435	0.00351025	0.00209279	56753/22420/22417/226154/14462/22431/100503085/69847/21410/107515/15205/14734/14179/14164/19206	15
GO:0051147	regulation of muscle cell differentiation	23/1922	163/28891	0.00051341	0.00351025	0.00209279	216869/16002/15184/11474/22433/214384/18019/22402/13163/18591/17341/16772/211323/226519/16777/17701/107869/12444/71973/21417/18569/15902/79362	23
GO:1904019	epithelial cell apoptotic process	23/1922	163/28891	0.00051341	0.00351025	0.00209279	18787/16691/14461/216869/23939/22433/231130/16416/227753/20747/51800/14462/15894/16668/22695/13617/14456/108079/56312/68169/18569/11921/20191	23
GO:0043161	proteasome-mediated ubiquitin-dependent protein catabolic process	49/1922	451/28891	0.000516259	0.00352255	0.00210012	216869/67338/14794/109689/17754/15511/217365/75452/21927/70382/103583/72053/20747/59009/104318/233902/23802/66089/193740/108660/108687/23805/230904/213990/18858/56812/22410/229644/100503085/68818/108802/77125/22027/217410/12317/64209/13132/14238/14828/68612/66861/68292/56438/216080/73296/12745/80890/211770/70620	49
GO:0007519	skeletal muscle tissue development	28/1922	215/28891	0.000516382	0.00352255	0.00210012	11459/17261/16002/80288/15184/26903/11474/71960/214384/216459/18810/15370/18858/22410/71131/14281/18032/14463/22634/18741/12224/13405/74182/56312/13813/17263/20482/227325	28
GO:1903038	negative regulation of leukocyte cell-cell adhesion	22/1922	153/28891	0.000517523	0.00352336	0.0021006	16952/12608/15507/13866/20535/15170/102657/434215/15223/12399/16149/17173/20737/14204/230738/12394/16147/105855/94212/12484/16792/269023	22
GO:0051091	positive regulation of DNA-binding transcription factor activity	33/1922	269/28891	0.000517676	0.00352336	0.0021006	15184/57265/14252/20848/214384/13543/56532/59016/74343/225849/18762/106759/15894/101540/17874/269209/20698/22410/14283/101700/18119/107869/14366/71371/13607/67154/15258/12322/15364/13211/16975/240354/15375	33
GO:0021532	neural tube patterning	1922-11-01	52/28891	0.000523679	0.00356019	0.00212256	72507/16568/20671/15376/15205/14472/70495/14179/19206/12151/15375	11
GO:0035089	establishment of apical/basal cell polarity	1922-07-01	23/28891	0.000541837	0.00367116	0.00218872	55978/69697/233066/20401/15223/16772/21407	7
GO:0090128	regulation of synapse maturation	1922-07-01	23/28891	0.000541837	0.00367116	0.00218872	18039/442801/18011/69601/12323/73181/100042150	7
GO:1900746	regulation of vascular endothelial growth factor signaling pathway	1922-07-01	23/28891	0.000541837	0.00367116	0.00218872	17913/74769/20358/69601/100952/24064/330119	7
GO:0015918	sterol transport	19/1922	124/28891	0.000547957	0.00370844	0.00221095	68299/56310/59045/12306/20778/27403/18830/68505/238055/11816/67963/55938/16891/223920/100102/170459/321007/19206/99031	19
GO:0007613	memory	23/1922	164/28891	0.000560269	0.00378472	0.00225642	16002/17754/20238/71722/225870/11838/13048/259277/18762/27403/214230/51791/73181/98388/18032/19141/211323/11816/20393/12444/58800/66259/19242	23
GO:0060048	cardiac muscle contraction	20/1922	134/28891	0.000561547	0.00378472	0.00225642	17896/20266/29856/14387/227753/57440/22003/17888/333654/230738/72821/14463/13405/11931/12313/14219/22138/68949/20191/11539	20
GO:0010832	negative regulation of myotube differentiation	1922-06-01	17/28891	0.00056175	0.00378472	0.00225642	15184/22433/214384/13163/17341/79362	6
GO:0040015	negative regulation of multicellular organism growth	1922-06-01	17/28891	0.00056175	0.00378472	0.00225642	14955/231507/11556/19141/20856/19206	6
GO:0007435	salivary gland morphogenesis	1922-09-01	37/28891	0.000567115	0.00381231	0.00227287	13649/12550/18591/77411/16772/14165/13607/14179/18028	9
GO:0070306	lens fiber cell differentiation	1922-09-01	37/28891	0.000567115	0.00381231	0.00227287	17127/22352/13836/24064/114715/14184/11911/20482/101809	9
GO:0045104	intermediate filament cytoskeleton organization	16/1922	96/28891	0.000571927	0.00384035	0.00228959	16669/68239/380684/110310/19041/14027/83431/18039/223650/18008/13346/66809/233335/18810/16668/22352	16
GO:0007566	embryo implantation	14/1922	78/28891	0.000577562	0.00387386	0.00230957	16878/74155/15081/12550/16416/192897/12305/16777/18119/12317/434555/100038489/21679/665780	14
GO:0006887	exocytosis	44/1922	395/28891	0.000578266	0.00387425	0.0023098	77579/16952/14461/15114/67826/238988/56013/217325/15239/216963/27681/20973/12306/70450/14389/53413/11981/102607/56632/16897/17886/59033/18806/22788/76787/545192/71913/19340/380714/19419/13446/17967/16783/107371/105855/12322/20194/17919/13017/231760/20908/20979/53869/83493	44
GO:0014032	neural crest cell development	15/1922	87/28891	0.000581687	0.00388417	0.00231572	11749/20347/20358/20355/20359/20360/13617/14170/18741/15205/18187/14472/14275/12558/13082	15
GO:0022406	membrane docking	15/1922	87/28891	0.000581687	0.00388417	0.00231572	18633/234593/53413/272636/76787/19340/17967/52635/107371/12322/13017/20908/12313/20979/53331	15
GO:0034103	regulation of tissue remodeling	15/1922	87/28891	0.000581687	0.00388417	0.00231572	13649/20535/16416/353047/69660/20750/13609/14463/14609/20377/13010/14184/12494/12349/12484	15
GO:0061099	negative regulation of protein tyrosine kinase activity	1922-08-01	30/28891	0.000589375	0.00392241	0.00233852	74155/56013/79566/24056/232431/78388/231125/80794	8
GO:1902042	negative regulation of extrinsic apoptotic signaling pathway via death domain receptors	1922-08-01	30/28891	0.000589375	0.00392241	0.00233852	18787/67338/12189/69660/414801/15894/79202/20319	8
GO:1902932	positive regulation of alcohol biosynthetic process	1922-08-01	30/28891	0.000589375	0.00392241	0.00233852	22417/67815/20787/17886/12161/19228/13132/14164	8
GO:0044380	protein localization to cytoskeleton	1922-12-01	61/28891	0.000597154	0.00396539	0.00236414	217124/54141/17754/12009/78926/104318/232944/56513/100732/71982/212307/53869	12
GO:0050881	musculoskeletal movement	1922-12-01	61/28891	0.000597154	0.00396539	0.00236414	11474/17754/71960/14387/217154/11443/233335/15370/21957/21955/13405/15258	12
GO:0043434	response to peptide hormone	44/1922	396/28891	0.00060961	0.00404363	0.00241079	16952/107351/12702/16002/17913/22433/381677/192157/83431/20848/20411/20525/64899/12333/12927/20787/19303/320706/12953/20913/18125/18762/18806/19062/15370/20850/13617/16324/18997/14783/20393/18708/12322/100102/74551/12349/67972/213053/18605/12583/12705/66277/12877/16370	44
GO:0002456	T cell mediated immunity	23/1922	165/28891	0.00061081	0.00404712	0.00241286	56532/76438/21938/18762/14972/14462/15894/22788/214855/54445/15039/20737/14204/15015/21355/240095/13482/13032/105855/12484/12946/53331/240354	23
GO:0045880	positive regulation of smoothened signaling pathway	1922-10-01	45/28891	0.000616547	0.00407165	0.00242749	216795/56427/269209/59056/20377/15376/16147/14734/56788/15375	10
GO:0072337	modified amino acid transport	1922-10-01	45/28891	0.000616547	0.00407165	0.00242749	102857/20520/56517/20540/11987/11989/67760/27416/11988/14275	10
GO:2001185	regulation of CD8-positive, alpha-beta T cell activation	1922-10-01	45/28891	0.000616547	0.00407165	0.00242749	20535/59009/19099/14972/12399/15039/15015/240095/12394/105855	10
GO:0072091	regulation of stem cell proliferation	17/1922	106/28891	0.000617482	0.00407334	0.0024285	217127/15184/12606/55948/69073/54139/22410/21832/20671/14165/73703/15364/18712/14179/19206/18028/22341	17
GO:0090090	negative regulation of canonical Wnt signaling pathway	20/1922	135/28891	0.000618725	0.00407707	0.00243072	84035/12550/29806/23802/59036/226154/23805/69601/20671/20377/11816/13132/20674/72345/14734/54612/12558/20378/83675/20319	20
GO:0030865	cortical cytoskeleton organization	1922-11-01	53/28891	0.000621584	0.00409141	0.00243927	57778/217325/18472/170758/16897/18810/104027/12317/544963/105855/102502	11
GO:0006650	glycerophospholipid metabolic process	33/1922	272/28891	0.000629731	0.0041405	0.00246854	12702/74302/74769/276846/192157/20778/18591/56208/228550/74451/18806/230779/19062/64436/233011/56077/70310/225010/66268/18802/74182/18708/22038/27226/99010/321007/11758/67469/83493/66586/116939/18701/67713	33
GO:0009063	amino acid catabolic process	16/1922	97/28891	0.000643286	0.00422038	0.00251616	12411/18125/71562/14204/104174/69219/18242/19193/68133/12035/12036/231327/14660/110391/26912/12583	16
GO:1903312	negative regulation of mRNA metabolic process	16/1922	97/28891	0.000643286	0.00422038	0.00251616	56460/74203/22057/100342/17874/268491/22695/103213/140488/13164/212943/233908/245945/13211/11991/56403	16
GO:0001678	intracellular glucose homeostasis	24/1922	176/28891	0.000649051	0.00424892	0.00253317	109689/22433/78943/223775/20913/17886/15275/15894/545192/15377/69952/14456/216019/15376/108079/83557/18708/74551/320995/213053/223527/66259/66277/330890	24
GO:0002687	positive regulation of leukocyte migration	24/1922	176/28891	0.000649051	0.00424892	0.00253317	18787/380705/26903/19229/16416/106512/12913/15894/22788/16149/17173/20737/16399/13617/19141/14456/12317/18708/105855/27226/80795/11487/22341/19242	24
GO:0008016	regulation of heart contraction	26/1922	197/28891	0.000655557	0.00428216	0.00255299	17896/20266/29856/14387/21833/20787/57440/18125/22003/17888/80297/230738/15464/13617/72821/13819/14463/14609/13405/11931/18708/12313/14219/20688/20191/11539	26
GO:0044703	multi-organism reproductive process	26/1922	197/28891	0.000655557	0.00428216	0.00255299	16878/74155/15081/12550/16416/22417/16477/192897/12305/12411/18858/15446/20850/13039/16777/18119/12317/434555/26357/100038489/50790/21679/12142/12946/665780/19242	26
GO:0014009	glial cell proliferation	14/1922	79/28891	0.000659624	0.00430404	0.00256604	13649/20238/17173/18858/18032/211323/22352/77125/104156/15205/18028/22341/19242/58861	14
GO:1905954	positive regulation of lipid localization	19/1922	126/28891	0.000670535	0.00437049	0.00260566	216739/56310/12306/20778/27403/18830/20750/66968/230738/238055/12161/11816/12394/17319/13132/320560/16891/19206/72759	19
GO:0032868	response to insulin	32/1922	262/28891	0.000672601	0.0043792	0.00261085	107351/12702/16002/17913/22433/381677/192157/83431/20411/20525/64899/12927/20787/320706/12953/20913/18762/19062/16324/18997/14783/20393/18708/100102/74551/67972/213053/18605/12705/66277/12877/16370	32
GO:0009314	response to radiation	47/1922	433/28891	0.000676717	0.00439708	0.00262151	16952/11852/13649/68067/109689/18626/12189/60530/55978/20238/26415/195018/13864/19739/234593/381979/12051/69723/12953/20597/27403/14462/171543/231841/213990/217143/51791/68539/14697/73181/104027/114230/20377/20393/69917/20512/19272/17380/18708/17536/12444/58801/12443/13197/56438/20319/15902	47
GO:0030218	erythrocyte differentiation	22/1922	156/28891	0.000676812	0.00439708	0.00262151	14461/217127/16598/18023/20848/107817/21833/78926/14462/19746/22695/20850/74443/13819/20514/11740/237339/107371/105855/13829/15402/15902	22
GO:0001959	regulation of cytokine-mediated signaling pathway	21/1922	146/28891	0.000682465	0.00442901	0.00264055	211007/67338/18600/56310/16145/54396/18472/26362/21937/69922/16149/246727/20698/246730/547253/434341/14456/245945/12484/16792/74186	21
GO:0001657	ureteric bud development	17/1922	107/28891	0.000689386	0.00446061	0.00265938	56753/22420/22417/17127/226154/14462/22431/21410/20377/107515/15205/14734/13003/14179/14164/19206/73230	17
GO:0030510	regulation of BMP signaling pathway	17/1922	107/28891	0.000689386	0.00446061	0.00265938	217342/17702/22057/14465/14463/20377/240725/56213/17701/15205/14314/14562/14734/15258/20319/20482/73230	17
GO:0038063	collagen-activated tyrosine kinase receptor signaling pathway	1922-05-01	12/28891	0.000691049	0.00446061	0.00265938	12842/12305/12830/12826/12827	5
GO:0106015	negative regulation of inflammatory response to wounding	1922-05-01	12/28891	0.000691049	0.00446061	0.00265938	216963/20848/15170/77125/12484	5
GO:1900747	negative regulation of vascular endothelial growth factor signaling pathway	1922-05-01	12/28891	0.000691049	0.00446061	0.00265938	74769/20358/69601/100952/24064	5
GO:0001755	neural crest cell migration	1922-12-01	62/28891	0.000696246	0.00448451	0.00267364	11749/20347/20358/20355/20359/20360/13617/14170/18741/18187/14472/14275	12
GO:0050879	multicellular organismal movement	1922-12-01	62/28891	0.000696246	0.00448451	0.00267364	11474/17754/71960/14387/217154/11443/233335/15370/21957/21955/13405/15258	12
GO:0045577	regulation of B cell differentiation	1922-09-01	38/28891	0.000699685	0.00449701	0.00268109	22433/15170/14204/20850/20377/105855/12484/320940/15902	9
GO:0061098	positive regulation of protein tyrosine kinase activity	1922-09-01	38/28891	0.000699685	0.00449701	0.00268109	56013/13385/13543/22248/18011/66610/13838/16975/11539	9
GO:0035051	cardiocyte differentiation	26/1922	198/28891	0.000707856	0.00454466	0.0027095	77579/13649/216869/16905/55978/214384/22402/18591/17888/18810/22431/21385/13617/211323/14465/18595/20671/14463/18741/23966/15205/13813/12444/14275/18569/22138	26
GO:0090257	regulation of muscle system process	32/1922	263/28891	0.000717979	0.00457743	0.00272903	11749/74155/16905/11474/11640/12295/214384/22402/29856/227753/21938/17127/56208/21937/57440/15370/20698/21957/21955/230738/15464/14463/11534/13405/11931/12313/67972/14062/14219/22138/20191/11539	32
GO:0003300	cardiac muscle hypertrophy	18/1922	117/28891	0.000721156	0.00457743	0.00272903	74155/16905/11640/216874/214384/22402/227753/21938/17127/56208/21937/17888/14465/14463/11534/22138/66277/20191	18
GO:0007589	body fluid secretion	18/1922	117/28891	0.000721156	0.00457743	0.00272903	13649/22433/12306/12305/53883/18011/13057/103213/20850/69847/14609/14165/12443/11979/18605/22062/12583/11539	18
GO:0043473	pigmentation	18/1922	117/28891	0.000721156	0.00457743	0.00272903	11764/12560/320129/229595/192236/21385/232946/13617/11816/13607/16147/229658/70495/216892/53869/18605/12705/11777	18
GO:0008090	retrograde axonal transport	1922-07-01	24/28891	0.000721301	0.00457743	0.00272903	15114/16562/17754/83431/18039/103583/18472	7
GO:0034405	response to fluid shear stress	1922-07-01	24/28891	0.000721301	0.00457743	0.00272903	23939/16598/15184/19229/22433/20750/18810	7
GO:0040019	positive regulation of embryonic development	1922-07-01	24/28891	0.000721301	0.00457743	0.00272903	22417/18472/66991/15376/23966/14828/27494	7
GO:0050872	white fat cell differentiation	1922-07-01	24/28891	0.000721301	0.00457743	0.00272903	12606/231991/18595/14165/20249/13017/15902	7
GO:0060055	angiogenesis involved in wound healing	1922-07-01	24/28891	0.000721301	0.00457743	0.00272903	18787/14461/74769/22433/106014/20496/68169	7
GO:0007405	neuroblast proliferation	16/1922	98/28891	0.00072211	0.00457743	0.00272903	14461/216739/19716/15245/195018/18472/21678/231871/18032/68519/20674/14184/13003/12484/22341/19242	16
GO:0046683	response to organophosphorus	16/1922	98/28891	0.00072211	0.00457743	0.00272903	74155/18626/19062/22410/11670/22027/18708/23959/54611/65973/18605/13829/14745/12583/12705/66586	16
GO:0048864	stem cell development	16/1922	98/28891	0.00072211	0.00457743	0.00272903	11749/20347/20358/20355/22422/20359/20360/13617/14170/18741/15205/18187/14472/14275/12558/13082	16
GO:0035088	establishment or maintenance of apical/basal cell polarity	1922-11-01	54/28891	0.000734261	0.00463976	0.00276619	13385/55978/69697/233066/20401/15223/16897/56513/16772/11843/21407	11
GO:0045773	positive regulation of axon extension	1922-11-01	54/28891	0.000734261	0.00463976	0.00276619	22368/83431/18472/13169/27279/319740/18997/11816/17919/320563/12561	11
GO:0061245	establishment or maintenance of bipolar cell polarity	1922-11-01	54/28891	0.000734261	0.00463976	0.00276619	13385/55978/69697/233066/20401/15223/16897/56513/16772/11843/21407	11
GO:0010659	cardiac muscle cell apoptotic process	13/1922	71/28891	0.00073744	0.00465495	0.00277525	214384/12333/26408/68346/211323/14465/14463/18997/56312/20112/12322/20319/68949	13
GO:0006040	amino sugar metabolic process	1922-10-01	46/28891	0.000741382	0.00467	0.00278422	17308/56773/54371/74091/54342/15212/26384/20440/227620/234356	10
GO:0030835	negative regulation of actin filament depolymerization	1922-10-01	46/28891	0.000741382	0.00467	0.00278422	14248/234695/227753/11519/22003/12332/20739/27360/13860/13829	10
GO:0002688	regulation of leukocyte chemotaxis	20/1922	137/28891	0.000748323	0.00470385	0.00280441	18787/380705/26903/19229/18600/19252/106512/12913/16149/13617/13482/19141/14456/12317/17319/105855/27226/11487/22341/19242	20
GO:0006090	pyruvate metabolic process	20/1922	137/28891	0.000748323	0.00470385	0.00280441	16832/11474/216963/18293/27364/74370/20848/13808/15275/80879/56012/216019/20501/228026/108079/56312/68263/74551/18605/68636	20
GO:0032814	regulation of natural killer cell activation	14/1922	80/28891	0.000751345	0.00471298	0.00280985	279766/26362/14972/106759/192236/15039/232946/19419/20850/15015/240095/14456/16783/12142	14
GO:0051057	positive regulation of small GTPase mediated signal transduction	14/1922	80/28891	0.000751345	0.00471298	0.00280985	14766/109689/244418/74769/13866/19419/211323/14165/78134/67168/212307/14062/71704/14745	14
GO:0019751	polyol metabolic process	17/1922	108/28891	0.000768336	0.00481453	0.00287039	26903/19229/228550/56632/17886/320129/233011/20698/19228/20322/11886/13180/104725/74551/110391/227399/71780	17
GO:0007043	cell-cell junction assembly	23/1922	168/28891	0.000786964	0.00492612	0.00293692	12740/70737/217335/11465/56460/17913/53624/12550/73608/14619/108903/12560/239096/269116/12695/106347/18858/14609/12563/13836/12558/12561/20613	23
GO:0002076	osteoblast development	1922-06-01	18/28891	0.0007954	0.00494797	0.00294994	16478/15184/17702/17127/29806/19228	6
GO:0018279	protein N-linked glycosylation via asparagine	1922-06-01	18/28891	0.0007954	0.00494797	0.00294994	17308/68292/16430/20440/67695/53618	6
GO:0060231	mesenchymal to epithelial transition	1922-06-01	18/28891	0.0007954	0.00494797	0.00294994	16878/22417/14462/22431/12705/21407	6
GO:0060644	mammary gland epithelial cell differentiation	1922-06-01	18/28891	0.0007954	0.00494797	0.00294994	12608/54139/19206/68949/15402/15902	6
GO:0061042	vascular wound healing	1922-06-01	18/28891	0.0007954	0.00494797	0.00294994	18787/14461/22433/106014/20496/68169	6
GO:1905809	negative regulation of synapse organization	1922-06-01	18/28891	0.0007954	0.00494797	0.00294994	232370/442801/73181/11816/13841/19242	6
GO:0001947	heart looping	1922-12-01	63/28891	0.000808731	0.00501709	0.00299115	13543/17127/16568/21385/22773/20671/14463/14609/18119/16147/14275/14179	12
GO:0010665	regulation of cardiac muscle cell apoptotic process	1922-12-01	63/28891	0.000808731	0.00501709	0.00299115	214384/12333/26408/68346/211323/14465/14463/18997/56312/12322/20319/68949	12
GO:0043367	CD4-positive, alpha-beta T cell differentiation	16/1922	99/28891	0.000809019	0.00501709	0.00299115	16952/20848/23882/59009/12051/19698/18762/14462/12399/17173/20737/230738/13039/12394/105855/240354	16
GO:0001952	regulation of cell-matrix adhesion	19/1922	128/28891	0.000816025	0.00504767	0.00300939	18787/11465/19229/74769/69697/16416/22417/12305/50932/17127/13144/17886/18762/13405/18708/20194/15404/225631/13829	19
GO:0007041	lysosomal transport	19/1922	128/28891	0.000816025	0.00504767	0.00300939	11852/11736/68299/15239/260302/353047/19156/56208/193740/57440/105841/209200/68505/432486/16783/100102/12492/53331/16792	19
GO:0034249	negative regulation of amide metabolic process	30/1922	243/28891	0.000816473	0.00504767	0.00300939	15114/23879/260302/74203/22057/14786/192170/78943/233033/29806/13144/27403/67579/64436/22431/104001/20698/22695/230738/11816/12317/83557/668137/434080/68537/13211/11991/80890/56403/12877	30
GO:0003205	cardiac chamber development	26/1922	200/28891	0.000823467	0.00508567	0.00303204	77579/57265/17702/214384/12876/17168/22003/14462/17888/333654/66513/21385/13617/211323/14465/14463/18741/15205/18187/14179/12142/20319/215798/20148/20191/15902	26
GO:0031016	pancreas development	15/1922	90/28891	0.00083917	0.00517733	0.00308669	16952/16002/22433/17341/14465/22773/21410/12161/15376/14165/15205/16147/12558/320995/225631	15
GO:0051346	negative regulation of hydrolase activity	40/1922	356/28891	0.000847521	0.00522348	0.0031142	18787/16952/217124/216869/67338/109689/15511/216795/67701/20732/223701/66222/59009/12953/55948/98402/18125/18762/15451/69601/15370/69871/66968/21858/30052/14456/20730/21788/24064/12406/13010/64209/97848/105855/14734/12322/20319/27494/213053/20713	40
GO:0045453	bone resorption	14/1922	81/28891	0.00085361	0.00524634	0.00312783	13649/19229/20535/16416/353047/20750/13609/19340/19228/16147/71982/12494/12349/18605	14
GO:0140056	organelle localization by membrane tethering	14/1922	81/28891	0.00085361	0.00524634	0.00312783	234593/53413/272636/76787/19340/17967/52635/107371/12322/13017/20908/12313/20979/53331	14
GO:0007156	homophilic cell adhesion via plasma membrane adhesion molecules	17/1922	109/28891	0.000854883	0.00524634	0.00312783	12550/74769/232370/75599/12560/53883/239096/71740/229715/68802/12563/279653/13723/12558/12561/270120/545370	17
GO:0021983	pituitary gland development	1922-09-01	39/28891	0.000856474	0.00524634	0.00312783	14461/22417/18741/14165/15205/20674/15364/14179/15209	9
GO:0034381	plasma lipoprotein particle clearance	1922-09-01	39/28891	0.000856474	0.00524634	0.00312783	12306/20778/238055/16976/11816/55938/16891/100102/22359	9
GO:0045940	positive regulation of steroid metabolic process	1922-09-01	39/28891	0.000856474	0.00524634	0.00312783	16002/22417/67815/20787/12161/11816/13132/170459/14164	9
GO:0008361	regulation of cell size	28/1922	222/28891	0.00085855	0.00525369	0.00313222	22368/12550/74370/83431/11858/18472/20347/380711/13169/20358/27279/319740/72267/20355/20359/66658/20360/213084/18997/11816/17919/20496/320563/12561/23945/22062/13841/65086	28
GO:0014888	striated muscle adaptation	1922-11-01	55/28891	0.000863383	0.00526181	0.00313706	74155/16905/11474/216874/227753/17127/17888/21955/14465/14463/66277	11
GO:0022602	ovulation cycle process	1922-11-01	55/28891	0.000863383	0.00526181	0.00313706	216869/109689/66983/17886/12167/22788/20850/18595/12394/14366/11576	11
GO:0030834	regulation of actin filament depolymerization	1922-11-01	55/28891	0.000863383	0.00526181	0.00313706	14248/234695/227753/20401/11519/22003/12332/20739/27360/13860/13829	11
GO:0032965	regulation of collagen biosynthetic process	1922-11-01	55/28891	0.000863383	0.00526181	0.00313706	18787/216869/74155/22417/18591/100952/114886/22352/16147/14062/14219	11
GO:0031503	protein-containing complex localization	30/1922	244/28891	0.000872967	0.00531367	0.00316797	15114/16574/67826/16905/13385/216963/216831/12009/55978/13866/16416/232943/11838/18762/76380/12589/23969/17152/211323/17920/23888/12322/17919/20908/11487/53331/53869/14745/83493/76789	30
GO:0042180	cellular ketone metabolic process	31/1922	255/28891	0.000873662	0.00531367	0.00316797	16952/11370/12189/18023/18107/22417/59045/20787/320808/14149/71562/56690/16149/68346/66968/68977/212980/20540/12161/15378/14170/228026/13132/12724/68801/14186/170459/50790/229905/11576/107605	31
GO:0042789	mRNA transcription by RNA polymerase II	1922-10-01	47/28891	0.000886294	0.00538504	0.00321053	20848/12306/21833/20787/22773/13819/20194/11911/11991/18605	10
GO:0003073	regulation of systemic arterial blood pressure	19/1922	129/28891	0.000898407	0.00544212	0.00324455	78286/276952/29856/56485/18591/22003/13057/217369/11556/14456/14609/69219/74840/20112/70495/14062/13809/66259/11539	19
GO:0048640	negative regulation of developmental growth	19/1922	129/28891	0.000898407	0.00544212	0.00324455	14955/211652/12550/20347/232334/20358/231507/20355/11556/20359/20360/213084/19141/14609/14184/20856/19206/22062/13841	19
GO:1904035	regulation of epithelial cell apoptotic process	19/1922	129/28891	0.000898407	0.00544212	0.00324455	18787/14461/216869/23939/22433/231130/16416/227753/20747/51800/14462/15894/22695/14456/108079/56312/68169/18569/11921	19
GO:0032091	negative regulation of protein binding	16/1922	100/28891	0.000904667	0.005469	0.00326058	216869/26903/106763/18008/18591/98053/59036/53313/56812/73181/12716/16976/13132/22038/100102/18715	16
GO:0090630	activation of GTPase activity	16/1922	100/28891	0.000904667	0.005469	0.00326058	97761/19229/76795/83431/103724/381605/442801/68449/380711/54610/15223/230972/23805/213990/19419/13836	16
GO:0016482	cytosolic transport	23/1922	170/28891	0.00092749	0.00560133	0.00333947	217342/11736/16562/97761/68299/27681/103724/68449/192652/56208/11981/57440/77097/101240/68505/545192/30930/67804/13132/16783/73296/53869/16792	23
GO:0003299	muscle hypertrophy in response to stress	1922-08-01	32/28891	0.00094029	0.00563728	0.00336091	74155/16905/216874/17127/17888/14465/14463/66277	8
GO:0014898	cardiac muscle hypertrophy in response to stress	1922-08-01	32/28891	0.00094029	0.00563728	0.00336091	74155/16905/216874/17127/17888/14465/14463/66277	8
GO:0022011	myelination in peripheral nervous system	1922-08-01	32/28891	0.00094029	0.00563728	0.00336091	192897/19153/17988/18810/18858/211323/225608/215798	8
GO:0032292	peripheral nervous system axon ensheathment	1922-08-01	32/28891	0.00094029	0.00563728	0.00336091	192897/19153/17988/18810/18858/211323/225608/215798	8
GO:0048011	neurotrophin TRK receptor signaling pathway	1922-08-01	32/28891	0.00094029	0.00563728	0.00336091	15114/76884/19716/12927/225849/319740/24064/236794	8
GO:0051446	positive regulation of meiotic cell cycle	1922-08-01	32/28891	0.00094029	0.00563728	0.00336091	17702/22417/20899/268491/12323/14609/13164/17701	8
GO:0001829	trophectodermal cell differentiation	1922-07-01	25/28891	0.000944712	0.00563728	0.00336091	12550/21420/16477/18119/20674/13813/21679	7
GO:0032352	positive regulation of hormone metabolic process	1922-07-01	25/28891	0.000944712	0.00563728	0.00336091	16002/22417/14462/15451/12161/13132/107605	7
GO:0061162	establishment of monopolar cell polarity	1922-07-01	25/28891	0.000944712	0.00563728	0.00336091	55978/69697/233066/20401/15223/16772/21407	7
GO:0072207	metanephric epithelium development	1922-07-01	25/28891	0.000944712	0.00563728	0.00336091	16878/22417/18591/22422/107515/15205/242316	7
GO:1902307	positive regulation of sodium ion transmembrane transport	1922-07-01	25/28891	0.000944712	0.00563728	0.00336091	20266/11932/18125/76560/57816/13405/11931	7
GO:1902547	regulation of cellular response to vascular endothelial growth factor stimulus	1922-07-01	25/28891	0.000944712	0.00563728	0.00336091	17913/74769/20358/69601/100952/24064/330119	7
GO:0072163	mesonephric epithelium development	17/1922	110/28891	0.000949606	0.00565524	0.00337162	56753/22420/22417/17127/226154/14462/22431/21410/20377/107515/15205/14734/13003/14179/14164/19206/73230	17
GO:0072164	mesonephric tubule development	17/1922	110/28891	0.000949606	0.00565524	0.00337162	56753/22420/22417/17127/226154/14462/22431/21410/20377/107515/15205/14734/13003/14179/14164/19206/73230	17
GO:0002757	immune response-activating signaling pathway	47/1922	440/28891	0.000951851	0.00566299	0.00337624	216869/57783/217365/56310/16145/237868/231130/70110/18019/15170/102657/54396/234695/270151/76438/74136/94091/12927/14469/232944/71956/14462/106759/69601/101540/13057/17874/246727/57257/18038/54445/246730/14283/230738/15985/107515/83490/18708/105855/12494/22038/69368/57738/16792/66873/240354/66271	47
GO:0015931	nucleobase-containing compound transport	26/1922	202/28891	0.000955168	0.00567149	0.0033813	16574/192160/245610/268420/107829/192170/76438/445007/11838/170676/72267/22695/73095/14609/140488/63959/11732/239273/11740/27416/13211/12626/223527/70579/12877/11539	26
GO:0048659	smooth muscle cell proliferation	26/1922	202/28891	0.000955168	0.00567149	0.0033813	13649/17261/16476/214384/16416/22402/78943/18591/12797/234593/26408/22003/11684/13057/17874/13609/15446/106014/13617/11816/239273/18708/18605/18569/211770/15902	26
GO:0010324	membrane invagination	14/1922	82/28891	0.000967358	0.00572782	0.00341489	14461/15239/227753/668218/170758/56208/234857/20401/17886/27403/72041/235406/381560/105855	14
GO:0051279	regulation of release of sequestered calcium ion into cytosol	14/1922	82/28891	0.000967358	0.00572782	0.00341489	15114/19229/59091/16416/15170/13057/15464/13617/80982/13405/65973/12313/14062/20191	14
GO:0048168	regulation of neuronal synaptic plasticity	13/1922	73/28891	0.000967518	0.00572782	0.00341489	13385/381677/435145/11838/18011/56876/76787/12323/104027/14814/12322/53869/12877	13
GO:0031023	microtubule organizing center organization	21/1922	150/28891	0.00097441	0.00576294	0.00343582	216543/12189/12009/83431/103583/230872/18472/58220/216846/381979/15223/232944/12695/16568/100502766/56513/71276/69871/20501/107503/13197	21
GO:0030101	natural killer cell activation	20/1922	140/28891	0.000986337	0.00582201	0.00347104	217127/70450/56501/279766/26362/14972/14462/106759/192236/15039/232946/19419/20850/15015/240095/14456/16783/12142/17289/15902	20
GO:0042102	positive regulation of T cell proliferation	20/1922	140/28891	0.000986337	0.00582201	0.00347104	16952/16002/102657/234695/16408/14972/22788/15039/20737/20850/15015/240095/20739/11534/11987/15205/105855/80795/12151/12484	20
GO:0030048	actin filament-based movement	19/1922	130/28891	0.000987814	0.00582499	0.00347282	77579/105298/17913/71960/20266/208943/71602/227753/216459/18125/17886/22003/17888/72821/17920/14463/17919/20191/11539	19
GO:0007612	learning	25/1922	192/28891	0.00100228	0.00590453	0.00352024	216963/17754/104111/60597/232370/55978/20238/16476/195018/71722/225870/234593/381979/70207/27403/214230/51791/104027/98388/18032/19141/20393/17536/11843/19242	25
GO:0034250	positive regulation of amide metabolic process	23/1922	171/28891	0.00100554	0.00591789	0.0035282	23879/19229/22057/194952/13866/192170/12051/56632/100342/101122/22352/13838/11816/13164/83557/16210/668137/434080/100037258/13211/11991/56403/12877	23
GO:0060251	regulation of glial cell proliferation	1922-11-01	56/28891	0.00101074	0.00594267	0.00354298	13649/20238/17173/18858/211323/22352/104156/15205/22341/19242/58861	11
GO:0033866	nucleoside bisphosphate biosynthetic process	1922-09-01	40/28891	0.00104065	0.00608869	0.00363004	216739/71743/56690/73095/228026/68263/50790/60525/68738	9
GO:0034030	ribonucleoside bisphosphate biosynthetic process	1922-09-01	40/28891	0.00104065	0.00608869	0.00363004	216739/71743/56690/73095/228026/68263/50790/60525/68738	9
GO:0034033	purine nucleoside bisphosphate biosynthetic process	1922-09-01	40/28891	0.00104065	0.00608869	0.00363004	216739/71743/56690/73095/228026/68263/50790/60525/68738	9
GO:0035329	hippo signaling	1922-09-01	40/28891	0.00104065	0.00608869	0.00363004	211652/56332/232334/29806/21678/140859/21679/27494/214944	9
GO:0035850	epithelial cell differentiation involved in kidney development	1922-09-01	40/28891	0.00104065	0.00608869	0.00363004	16878/71602/18591/14462/22431/13617/12484/12705/66277	9
GO:0046883	regulation of hormone secretion	38/1922	337/28891	0.00105342	0.00615746	0.00367103	16952/13649/16878/109689/74370/276952/20787/223775/20866/12953/20913/18125/17886/20750/106347/545192/380714/69952/16324/211323/14609/20377/12161/15378/15376/12394/20501/13132/12494/15364/74551/14186/50790/320995/223527/66259/11539/330890	38
GO:0032526	response to retinoic acid	15/1922	92/28891	0.00105976	0.00618112	0.00368514	19229/20899/11828/57816/21385/13590/14465/14463/102635415/12394/17294/622117/20674/100170401/13082	15
GO:0031953	negative regulation of protein autophosphorylation	1922-05-01	13/28891	0.00106159	0.00618112	0.00368514	74155/16476/78388/16210/18605	5
GO:0032060	bleb assembly	1922-05-01	13/28891	0.00106159	0.00618112	0.00368514	13730/18858/11758/14745/65086	5
GO:0034374	low-density lipoprotein particle remodeling	1922-05-01	13/28891	0.00106159	0.00618112	0.00368514	238055/17777/11816/27226/69836	5
GO:0014897	striated muscle hypertrophy	18/1922	121/28891	0.00107709	0.0062653	0.00373533	74155/16905/11640/216874/214384/22402/227753/21938/17127/56208/21937/17888/14465/14463/11534/22138/66277/20191	18
GO:0045727	positive regulation of translation	20/1922	141/28891	0.00107891	0.00626692	0.0037363	23879/19229/22057/194952/13866/192170/12051/100342/101122/22352/13164/83557/16210/668137/434080/100037258/13211/11991/56403/12877	20
GO:0060760	positive regulation of response to cytokine stimulus	1922-12-01	65/28891	0.00107946	0.00626692	0.0037363	211007/16145/54396/18472/26362/16149/547253/434341/14456/245945/13211/16792	12
GO:0030433	ubiquitin-dependent ERAD pathway	14/1922	83/28891	0.00109358	0.00633666	0.00377787	217365/72053/23802/108687/230904/56812/108802/22027/12317/64209/14828/66861/68292/12745	14
GO:0048002	antigen processing and presentation of peptide antigen	14/1922	83/28891	0.00109358	0.00633666	0.00377787	21356/14972/16149/54445/98682/15039/21354/15015/21355/240095/13039/12317/14827/65972	14
GO:0045198	establishment of epithelial cell apical/basal polarity	1922-06-01	19/28891	0.00109745	0.0063407	0.00378028	55978/69697/233066/20401/16772/21407	6
GO:0060707	trophoblast giant cell differentiation	1922-06-01	19/28891	0.00109745	0.0063407	0.00378028	16878/13875/14622/17240/12142/20613	6
GO:0072010	glomerular epithelium development	1922-06-01	19/28891	0.00109745	0.0063407	0.00378028	71602/18591/22431/13617/12484/66277	6
GO:0010658	striated muscle cell apoptotic process	13/1922	74/28891	0.00110337	0.00635048	0.00378612	214384/12333/26408/68346/211323/14465/14463/18997/56312/20112/12322/20319/68949	13
GO:0043506	regulation of JUN kinase activity	13/1922	74/28891	0.00110337	0.00635048	0.00378612	19229/13543/78943/12411/70686/19099/26408/69601/13838/20377/14366/54612/20319	13
GO:0060675	ureteric bud morphogenesis	13/1922	74/28891	0.00110337	0.00635048	0.00378612	56753/22420/22417/226154/14462/22431/21410/107515/15205/14734/14179/14164/19206	13
GO:0099024	plasma membrane invagination	13/1922	74/28891	0.00110337	0.00635048	0.00378612	14461/227753/668218/170758/56208/234857/20401/17886/27403/72041/235406/381560/105855	13
GO:0072521	purine-containing compound metabolic process	50/1922	479/28891	0.0011088	0.0063756	0.00380109	16832/216739/11717/67375/18293/74370/104111/20848/237868/50773/71743/213484/67880/14149/56632/18125/17888/20750/11513/66355/329910/56690/246730/67993/76974/74147/73095/71336/13836/15926/15378/11534/22139/19193/228026/11931/209558/23959/68263/26357/19895/11964/231327/216188/208715/50790/20917/60525/18605/68738	50
GO:0099003	vesicle-mediated transport in synapse	32/1922	270/28891	0.001118	0.00642232	0.00382895	15114/67826/11465/238988/216963/72685/16416/381979/11838/59033/76787/23969/13446/211323/17920/11975/12322/17919/11964/13017/70495/231760/20908/12558/108664/12484/20979/53869/14745/83493/11777/433485	32
GO:2001237	negative regulation of extrinsic apoptotic signaling pathway	16/1922	102/28891	0.00112498	0.00645627	0.00384918	18787/16905/67338/23939/12189/69660/59009/414801/15894/14049/211323/170755/14165/13132/79202/20319	16
GO:0001824	blastocyst development	22/1922	162/28891	0.00112628	0.00645758	0.00384996	71458/12550/83431/21420/16477/107829/66983/22788/20671/21410/18119/11931/20674/67168/13813/76804/52463/67981/21679/20482/232223/239083	22
GO:0051321	meiotic cell cycle	39/1922	350/28891	0.00114089	0.00653507	0.00389616	73679/16878/30939/56739/268465/60530/17702/385377/22445/110958/209011/22417/68275/22187/103733/234857/20899/17886/72634/268491/12323/114714/13617/14609/13164/12317/17701/20112/195434/15364/54611/67981/12745/20843/20962/239083/73677/12877/330890	39
GO:0006163	purine nucleotide metabolic process	47/1922	444/28891	0.00114997	0.00658081	0.00392343	16832/216739/11717/67375/18293/74370/104111/20848/237868/50773/71743/213484/67880/14149/56632/18125/17888/11513/66355/329910/56690/246730/67993/76974/74147/73095/71336/13836/15926/15378/11534/19193/228026/11931/209558/23959/68263/19895/11964/231327/216188/208715/50790/20917/60525/18605/68738	47
GO:0003206	cardiac chamber morphogenesis	21/1922	152/28891	0.00115687	0.00661398	0.00394321	57265/17702/12876/22003/14462/17888/333654/21385/13617/211323/14465/14463/18741/15205/18187/14179/20319/215798/20148/20191/15902	21
GO:1904951	positive regulation of establishment of protein localization	40/1922	362/28891	0.00116603	0.00666003	0.00397066	77579/13649/109689/17913/12189/12550/22433/12009/13866/72446/216853/20866/55948/21937/16568/17886/18762/56513/108687/226744/545192/230738/380714/69952/14456/80982/14609/245474/18708/12494/58801/74551/65973/50790/57258/320995/22138/66259/22341/66191	40
GO:0014887	cardiac muscle adaptation	1922-08-01	33/28891	0.00116956	0.00666118	0.00397135	74155/16905/216874/17127/17888/14465/14463/66277	8
GO:0033598	mammary gland epithelial cell proliferation	1922-08-01	33/28891	0.00116956	0.00666118	0.00397135	12608/21420/14462/13836/12443/68949/15402/15902	8
GO:1901798	positive regulation of signal transduction by p53 class mediator	1922-08-01	33/28891	0.00116956	0.00666118	0.00397135	192231/22187/15248/17701/114715/58801/66143/22062	8
GO:0034764	positive regulation of transmembrane transport	33/1922	282/28891	0.00117237	0.00667087	0.00397712	15114/216739/59091/20266/20411/76686/217154/19739/11838/20866/11932/57440/18125/76560/57816/229715/56089/242669/13617/69847/80982/18997/14170/13405/12724/11931/14734/12349/65973/12313/14062/66277/20191	33
GO:0051293	establishment of spindle localization	1922-11-01	57/28891	0.00117824	0.00669156	0.00398946	217325/54141/70385/83431/103583/18472/234857/16897/17886/24064/14165	11
GO:0072698	protein localization to microtubule cytoskeleton	1922-11-01	57/28891	0.00117824	0.00669156	0.00398946	54141/17754/12009/78926/104318/232944/56513/100732/71982/212307/53869	11
GO:0002709	regulation of T cell mediated immunity	18/1922	122/28891	0.00118645	0.00672983	0.00401228	56532/21938/18762/14972/14462/22788/214855/15039/20737/14204/15015/21355/240095/13482/105855/12484/53331/240354	18
GO:0015914	phospholipid transport	15/1922	93/28891	0.00118722	0.00672983	0.00401228	18559/18738/20778/11981/67331/27403/18830/18739/70310/381560/17777/11816/22038/12492/320940	15
GO:0090087	regulation of peptide transport	32/1922	271/28891	0.00118866	0.0067308	0.00401286	13649/16878/109689/74370/276952/20787/223775/20866/20913/18125/17886/16149/106347/545192/380714/69952/16324/14609/20377/15378/15376/20501/12494/15364/74551/12349/50790/320995/223527/66259/11539/330890	32
GO:0034219	carbohydrate transmembrane transport	19/1922	132/28891	0.00118963	0.0067308	0.00401286	20411/76686/20525/56485/20913/68938/11828/19062/242773/212980/13617/18997/14170/14783/70652/14734/20522/18605/66277	19
GO:0006402	mRNA catabolic process	30/1922	249/28891	0.00120967	0.00683771	0.0040766	192160/23879/56460/74203/22057/268420/72446/103677/192170/74133/233033/100342/17874/67993/268491/22695/103213/230738/387609/22352/140488/13164/668137/212943/434080/233908/245945/13211/11991/56403	30
GO:0055088	lipid homeostasis	24/1922	184/28891	0.00122037	0.00689172	0.0041088	74155/22433/18023/12606/20778/15451/70310/380712/238055/17777/15378/11816/67963/108079/16891/223920/20249/100102/14186/12484/67469/69836/116939/11539	24
GO:0002067	glandular epithelial cell differentiation	14/1922	84/28891	0.00123334	0.0069584	0.00414855	14461/22433/22417/17341/14465/12161/12724/15205/12558/14179/320995/15375/18028/15402	14
GO:0010662	regulation of striated muscle cell apoptotic process	1922-12-01	66/28891	0.00124072	0.00698692	0.00416556	214384/12333/26408/68346/211323/14465/14463/18997/56312/12322/20319/68949	12
GO:0030193	regulation of blood coagulation	1922-12-01	66/28891	0.00124072	0.00698692	0.00416556	18787/12306/18591/11684/18595/18791/21788/11816/15376/14062/13829/216350	12
GO:0002931	response to ischemia	1922-10-01	49/28891	0.00124597	0.00700331	0.00417532	19229/74769/20848/67579/15275/11828/56690/68346/12322/68169	10
GO:0045740	positive regulation of DNA replication	1922-10-01	49/28891	0.00124597	0.00700331	0.00417532	13649/217127/68964/16476/21927/18591/67177/13010/381760/13211	10
GO:0002763	positive regulation of myeloid leukocyte differentiation	13/1922	75/28891	0.00125478	0.00701801	0.00418409	16878/74370/16476/16416/16149/57816/14281/20850/18997/12394/12349/211770/15902	13
GO:0046637	regulation of alpha-beta T cell differentiation	13/1922	75/28891	0.00125478	0.00701801	0.00418409	16952/20535/59009/18762/14462/12399/17173/230738/12394/16147/105855/12142/240354	13
GO:0001709	cell fate determination	1922-09-01	41/28891	0.0012556	0.00701801	0.00418409	14461/14462/19207/21385/14465/20671/15205/19206/11921	9
GO:0010661	positive regulation of muscle cell apoptotic process	1922-09-01	41/28891	0.0012556	0.00701801	0.00418409	109689/12333/26408/14465/18997/12322/11911/18569/68949	9
GO:0060603	mammary gland duct morphogenesis	1922-09-01	41/28891	0.0012556	0.00701801	0.00418409	17702/21420/22417/12305/13836/104156/14165/20496/19206	9
GO:0071711	basement membrane organization	1922-09-01	41/28891	0.0012556	0.00701801	0.00418409	15451/102693/18858/16772/226519/12826/16777/399558/545370	9
GO:0001936	regulation of endothelial cell proliferation	21/1922	153/28891	0.00125858	0.00702816	0.00419014	14461/16002/26903/74370/16476/20848/16416/18591/101540/13057/15370/20850/14609/12161/11816/240725/14165/14181/14184/100038489/22341	21
GO:0034612	response to tumor necrosis factor	26/1922	206/28891	0.00127425	0.00710622	0.00423668	16691/67338/66102/19229/12189/12606/56310/20597/21937/20520/69601/19062/56517/16668/20698/22695/55932/103213/230738/14456/20377/11886/13211/11487/16792/74186	26
GO:0002790	peptide secretion	37/1922	329/28891	0.00127493	0.00710622	0.00423668	16952/13649/16878/109689/381677/74370/276952/12876/20787/223775/20866/102607/20913/18125/17886/16149/106347/545192/380714/69952/16324/14609/21410/20377/15378/15376/20501/20502/12494/15364/74551/50790/320995/223527/66259/11539/330890	37
GO:0046434	organophosphate catabolic process	20/1922	143/28891	0.00128653	0.00716422	0.00427126	12799/11717/237868/50773/213484/20778/76025/20597/18806/56690/103850/67993/76974/15926/74182/209558/23959/27226/11758/18605	20
GO:0001823	mesonephros development	17/1922	113/28891	0.00128909	0.0071652	0.00427184	56753/22420/22417/17127/226154/14462/22431/21410/20377/107515/15205/14734/13003/14179/14164/19206/73230	17
GO:0110020	regulation of actomyosin structure organization	17/1922	113/28891	0.00128909	0.0071652	0.00427184	56753/11465/22417/442801/102098/17127/19303/30794/72754/22003/19062/104027/13609/18708/20194/14219/14745	17
GO:0019218	regulation of steroid metabolic process	18/1922	123/28891	0.00130511	0.00724751	0.00432092	11370/16002/22417/67815/20787/20850/238055/12161/11816/15376/14170/11886/13132/12724/14186/170459/14164/20613	18
GO:0015850	organic hydroxy compound transport	36/1922	318/28891	0.00130912	0.00726309	0.0043302	68299/22433/56310/16416/59045/12306/20778/18125/68682/27403/18830/20750/11828/80879/68505/76408/69847/211323/238055/12161/11816/13723/20501/67963/239273/13132/55938/16891/223920/100102/170459/321007/19206/20979/99031/233836	36
GO:0006814	sodium ion transport	31/1922	262/28891	0.00135961	0.00753625	0.00449306	18626/114479/20266/102857/11932/18125/72055/59033/20520/76560/57816/80297/20269/100503085/214111/13617/72821/69847/20393/13405/11931/545622/236794/67760/14664/100102/252972/20496/20522/329064/233836	31
GO:0002761	regulation of myeloid leukocyte differentiation	21/1922	154/28891	0.00136785	0.00756831	0.00451217	12608/16878/14461/74370/16476/16416/107829/16149/57816/14281/20850/20377/18997/12394/14184/18708/70564/12349/15404/211770/15902	21
GO:0002474	antigen processing and presentation of peptide antigen via MHC class I	1922-11-01	58/28891	0.00136792	0.00756831	0.00451217	21356/14972/98682/15039/21354/15015/21355/240095/12317/14827/65972	11
GO:0071375	cellular response to peptide hormone stimulus	34/1922	296/28891	0.00137206	0.00758425	0.00452168	107351/12702/16002/17913/22433/192157/83431/20848/20411/64899/12927/20787/19303/320706/20913/18762/19062/15370/20850/13617/16324/18997/14783/20393/18708/12322/100102/74551/12349/67972/213053/18605/12877/16370	34
GO:0007596	blood coagulation	23/1922	175/28891	0.00137706	0.00760486	0.00453397	18787/74769/16416/12306/15170/26362/18591/11684/192236/232946/14456/18595/18791/21788/15378/11816/15376/12304/14827/14062/13829/17289/216350	23
GO:1901796	regulation of signal transduction by p53 class mediator	14/1922	85/28891	0.00138773	0.00765676	0.00456491	67338/192231/22187/15248/16149/17701/17319/114715/21848/58801/66143/67239/22062/20613	14
GO:0051963	regulation of synapse assembly	20/1922	144/28891	0.00140253	0.00772418	0.0046051	56013/13385/19229/232370/223254/442801/13048/245446/229715/241638/69137/211323/71436/100042150/18708/13845/399558/13841/70620/433485	20
GO:1905039	carboxylic acid transmembrane transport	20/1922	144/28891	0.00140253	0.00772418	0.0046051	216739/20525/215113/102857/72055/80879/72267/20540/20514/11987/13723/20501/20502/20512/11989/67760/14664/27416/11988/20522	20
GO:0032835	glomerulus development	1922-12-01	67/28891	0.00142142	0.0077996	0.00465007	16416/71602/18591/22431/13617/18595/240725/107515/15205/13809/12484/66277	12
GO:0048599	oocyte development	1922-12-01	67/28891	0.00142142	0.0077996	0.00465007	56739/19229/22417/72634/22788/268491/13617/16324/13164/13121/20112/54611	12
GO:0098930	axonal transport	1922-12-01	67/28891	0.00142142	0.0077996	0.00465007	15114/16574/15507/16562/17754/83431/18039/103583/18472/16568/232946/11777	12
GO:1903539	protein localization to postsynaptic membrane	1922-12-01	67/28891	0.00142142	0.0077996	0.00465007	67826/13385/216963/216831/13866/18762/23888/12322/20908/11487/53869/83493	12
GO:0006641	triglyceride metabolic process	17/1922	114/28891	0.00142294	0.00780081	0.00465079	216739/64899/20778/20787/231871/66968/171504/238055/17777/11816/16891/20249/100102/74551/50790/67469/116939	17
GO:0019882	antigen processing and presentation	19/1922	134/28891	0.00142559	0.00780821	0.0046552	19156/76438/19698/21356/14972/15894/16149/54445/98682/15039/21354/15015/21355/240095/13039/12317/14827/19341/65972	19
GO:0030878	thyroid gland development	1922-08-01	34/28891	0.00144126	0.00787968	0.00469781	21833/17127/13617/14165/15258/14179/15402/15209	8
GO:0035929	steroid hormone secretion	1922-08-01	34/28891	0.00144126	0.00787968	0.00469781	12953/20750/69847/211323/12161/12394/14366/13132	8
GO:0002697	regulation of immune effector process	49/1922	473/28891	0.00144918	0.00791575	0.00471932	16952/14461/216869/16002/19041/22433/14027/15170/70450/14389/56532/270151/21938/26362/15223/56632/18762/18806/14972/14462/15275/106759/22788/16149/214855/17874/17173/15039/21354/20737/14204/230738/19419/20850/15015/21355/240095/13482/77125/17319/209558/16783/105855/12484/12946/53331/16792/66873/240354	49
GO:0007157	heterophilic cell-cell adhesion via plasma membrane cell adhesion molecules	1922-10-01	50/28891	0.00146594	0.00799276	0.00476523	16408/380713/71740/84004/229715/23966/12558/12561/12484/545370	10
GO:0033628	regulation of cell adhesion mediated by integrin	1922-10-01	50/28891	0.00146594	0.00799276	0.00476523	18787/16878/16416/15170/170758/57816/13482/13836/105855/12484	10
GO:0032869	cellular response to insulin stimulus	27/1922	219/28891	0.00147574	0.00803144	0.00478829	107351/12702/16002/17913/22433/192157/83431/20411/64899/12927/20787/320706/20913/18762/19062/16324/18997/14783/20393/18708/100102/74551/67972/213053/18605/12877/16370	27
GO:0040029	epigenetic regulation of gene expression	28/1922	230/28891	0.00147777	0.00803144	0.00478829	14955/217127/16905/76719/15081/53892/16598/74016/18600/12189/14055/21420/209011/214384/56632/98999/228536/22715/13018/73703/237339/15364/52463/218850/73884/17263/63830/22097	28
GO:0034122	negative regulation of toll-like receptor signaling pathway	1922-06-01	20/28891	0.00148017	0.00803144	0.00478829	216869/56310/237868/18038/107515/83490	6
GO:0046514	ceramide catabolic process	1922-06-01	20/28891	0.00148017	0.00803144	0.00478829	14667/19156/11886/15211/15212/18010	6
GO:0032651	regulation of interleukin-1 beta production	15/1922	95/28891	0.00148106	0.00803144	0.00478829	15507/216869/74155/216963/20848/56501/66222/17127/15275/217203/17874/20698/230738/14062/240354	15
GO:0060079	excitatory postsynaptic potential	15/1922	95/28891	0.00148106	0.00803144	0.00478829	13385/19229/60597/20238/50997/108100/192170/13048/18762/14814/63959/668137/434080/231252/11539	15
GO:0015698	inorganic anion transport	21/1922	155/28891	0.00148512	0.0080462	0.00479709	12608/117160/12740/114479/20535/59033/268512/57776/69847/11732/12724/20512/224796/14186/12728/11911/12349/209195/20496/20856/18605	21
GO:0043620	regulation of DNA-templated transcription in response to stress	1922-09-01	42/28891	0.00150495	0.00812428	0.00484364	12608/23939/16598/18023/16476/51791/13819/226641/11911	9
GO:0060325	face morphogenesis	1922-09-01	42/28891	0.00150495	0.00812428	0.00484364	12842/215418/78892/18595/17701/71371/65973/99929/13445	9
GO:0099563	modification of synaptic structure	1922-09-01	42/28891	0.00150495	0.00812428	0.00484364	77579/11852/216831/108100/228550/242667/104027/13838/17919	9
GO:0110110	positive regulation of animal organ morphogenesis	1922-09-01	42/28891	0.00150495	0.00812428	0.00484364	22417/14462/13617/14174/17701/14165/14186/14179/14164	9
GO:0002764	immune response-regulating signaling pathway	47/1922	450/28891	0.00151526	0.00817262	0.00487246	216869/57783/217365/56310/16145/237868/231130/70110/18019/15170/102657/54396/234695/270151/76438/74136/94091/12927/14469/232944/71956/14462/106759/69601/101540/13057/17874/246727/57257/18038/54445/246730/14283/230738/15985/107515/83490/18708/105855/12494/22038/69368/57738/16792/66873/240354/66271	47
GO:1903322	positive regulation of protein modification by small protein conjugation or removal	20/1922	145/28891	0.00152731	0.00822283	0.0049024	57783/109689/12189/78246/22187/226178/75141/106759/56812/20698/230738/217410/72345/14184/14828/56438/216080/16792/211770/70620	20
GO:1903825	organic acid transmembrane transport	20/1922	145/28891	0.00152731	0.00822283	0.0049024	216739/20525/215113/102857/72055/80879/72267/20540/20514/11987/13723/20501/20502/20512/11989/67760/14664/27416/11988/20522	20
GO:0051259	protein complex oligomerization	31/1922	264/28891	0.00153573	0.00825764	0.00492315	50997/12843/21927/70382/107817/22781/74343/11838/51800/57440/71956/170676/16149/246730/17025/241638/230738/69137/238076/20514/17319/107869/233908/381760/14660/20979/58800/22062/383348/329064/241794	31
GO:0033077	T cell differentiation in thymus	16/1922	105/28891	0.00153948	0.00825764	0.00492315	13866/22417/50932/56532/107817/15223/14462/16149/20737/19419/20850/14012/16147/21417/12151/269023	16
GO:0006883	intracellular sodium ion homeostasis	1922-07-01	27/28891	0.0015523	0.00825764	0.00492315	11932/20750/57816/20393/11931/20512/20496	7
GO:0046426	negative regulation of receptor signaling pathway via JAK-STAT	1922-07-01	27/28891	0.0015523	0.00825764	0.00492315	12702/15239/12051/55932/547253/15378/15364	7
GO:0046685	response to arsenic-containing substance	1922-07-01	27/28891	0.0015523	0.00825764	0.00492315	380684/18039/26415/13163/17025/230738/67760	7
GO:0051016	barbed-end actin filament capping	1922-07-01	27/28891	0.0015523	0.00825764	0.00492315	14248/234695/227753/11519/12332/27360/13860	7
GO:0072332	intrinsic apoptotic signaling pathway by p53 class mediator	14/1922	86/28891	0.00155793	0.00825764	0.00492315	21981/22187/12051/51800/16149/27280/68539/18997/17701/17319/56312/58801/15258/22062	14
GO:0002069	columnar/cuboidal epithelial cell maturation	1922-05-01	14/28891	0.00156129	0.00825764	0.00492315	14461/22433/17341/14609/15402	5
GO:0034375	high-density lipoprotein particle remodeling	1922-05-01	14/28891	0.00156129	0.00825764	0.00492315	20778/18830/11816/55938/16891	5
GO:0046479	glycosphingolipid catabolic process	1922-05-01	14/28891	0.00156129	0.00825764	0.00492315	14667/19156/15211/15212/18010	5
GO:0060346	bone trabecula formation	1922-05-01	14/28891	0.00156129	0.00825764	0.00492315	12842/17702/22410/20377/18605	5
GO:0060430	lung saccule development	1922-05-01	14/28891	0.00156129	0.00825764	0.00492315	14465/14165/14184/14186/15375	5
GO:0061635	regulation of protein complex stability	1922-05-01	14/28891	0.00156129	0.00825764	0.00492315	18412/27681/16145/54396/21356	5
GO:0071599	otic vesicle development	1922-05-01	14/28891	0.00156129	0.00825764	0.00492315	14462/14174/14165/14179/15209	5
GO:0071895	odontoblast differentiation	1922-05-01	14/28891	0.00156129	0.00825764	0.00492315	18787/12608/13393/18023/74370	5
GO:0072178	nephric duct morphogenesis	1922-05-01	14/28891	0.00156129	0.00825764	0.00492315	14462/13838/21410/14734/13841	5
GO:0106014	regulation of inflammatory response to wounding	1922-05-01	14/28891	0.00156129	0.00825764	0.00492315	216963/20848/15170/77125/12484	5
GO:1900025	negative regulation of substrate adhesion-dependent cell spreading	1922-05-01	14/28891	0.00156129	0.00825764	0.00492315	107351/56753/12927/24066/13829	5
GO:1902548	negative regulation of cellular response to vascular endothelial growth factor stimulus	1922-05-01	14/28891	0.00156129	0.00825764	0.00492315	74769/20358/69601/100952/24064	5
GO:1904753	negative regulation of vascular associated smooth muscle cell migration	1922-05-01	14/28891	0.00156129	0.00825764	0.00492315	214384/18591/17886/22003/106014	5
GO:0032231	regulation of actin filament bundle assembly	17/1922	115/28891	0.00156833	0.00828591	0.00494001	56753/11465/22417/442801/102098/17127/19303/30794/72754/22003/19062/104027/13609/18708/20194/14219/14745	17
GO:0006909	phagocytosis	29/1922	242/28891	0.0015694	0.00828591	0.00494001	16952/14461/26903/16416/70450/227753/668218/20778/107817/26362/170758/56208/20401/16408/234683/17886/27403/13057/17874/20698/381560/18032/14456/12317/67943/105855/22038/320701/17289	29
GO:0001961	positive regulation of cytokine-mediated signaling pathway	1922-11-01	59/28891	0.00158192	0.0083082	0.00495329	211007/16145/54396/18472/26362/16149/547253/434341/14456/245945/16792	11
GO:0014014	negative regulation of gliogenesis	1922-11-01	59/28891	0.00158192	0.0083082	0.00495329	17173/235402/18109/83557/15205/14184/15364/107503/11921/15902/19242	11
GO:0030042	actin filament depolymerization	1922-11-01	59/28891	0.00158192	0.0083082	0.00495329	14248/234695/227753/20401/11519/22003/12332/20739/27360/13860/13829	11
GO:0048713	regulation of oligodendrocyte differentiation	1922-11-01	59/28891	0.00158192	0.0083082	0.00495329	21938/212980/235402/77125/23966/12724/15205/20664/22062/15902/19242	11
GO:0140353	lipid export from cell	1922-11-01	59/28891	0.00158192	0.0083082	0.00495329	12953/20750/69847/211323/12161/12394/17319/239273/14366/13132/50790	11
GO:2000351	regulation of endothelial cell apoptotic process	1922-11-01	59/28891	0.00158192	0.0083082	0.00495329	18787/14461/23939/22433/231130/16416/14462/15894/14456/68169/18569	11
GO:0090068	positive regulation of cell cycle process	32/1922	276/28891	0.00160341	0.00841372	0.0050162	16952/13649/16002/54141/21802/17702/74370/22417/107829/18591/56208/20399/20899/20913/20698/22410/12323/69871/114714/21385/14609/13164/17701/14165/218294/22038/12444/12443/68612/14179/14219/53869	32
GO:0010656	negative regulation of muscle cell apoptotic process	1922-12-01	68/28891	0.00162328	0.00849567	0.00506506	216869/19229/214384/11684/68346/230738/211323/14463/16880/56312/18708/20319	12
GO:0030330	DNA damage response, signal transduction by p53 class mediator	1922-12-01	68/28891	0.00162328	0.00849567	0.00506506	53892/12051/15248/67071/16149/17920/17319/114715/58801/15258/66143/20613	12
GO:1900046	regulation of hemostasis	1922-12-01	68/28891	0.00162328	0.00849567	0.00506506	18787/12306/18591/11684/18595/18791/21788/11816/15376/14062/13829/216350	12
GO:0000910	cytokinesis	24/1922	188/28891	0.00164125	0.00857477	0.00511222	77579/20362/11852/53860/216963/13163/240121/22248/216846/56208/53413/234857/67455/17886/18810/72041/235406/78267/218294/544963/107371/12313/53869/242521	24
GO:0051302	regulation of cell division	24/1922	188/28891	0.00164125	0.00857477	0.00511222	70218/16002/216963/21802/107829/240121/18591/56208/67455/55948/69073/20671/14174/14176/218294/12313/14179/14164/19206/20319/53869/242521/22341/19242	24
GO:0050810	regulation of steroid biosynthetic process	15/1922	96/28891	0.00164942	0.00860996	0.0051332	16002/22417/67815/20787/238055/12161/11816/14170/11886/13132/12724/14186/170459/14164/20613	15
GO:1990830	cellular response to leukemia inhibitory factor	35/1922	311/28891	0.00167527	0.0087373	0.00520912	12702/380684/18600/22433/192120/216161/15894/20750/106347/24066/20671/104174/24064/12224/107869/14366/71371/11740/18187/20664/71982/12036/13860/54342/13017/14884/66143/54484/20962/80890/16792/22341/723930/100049710/100049714	35
GO:0050729	positive regulation of inflammatory response	22/1922	167/28891	0.00167727	0.00874016	0.00521083	18787/12608/57783/12606/70110/22402/106763/106512/21937/14972/22788/15039/20850/15015/240095/77125/13032/56312/13211/12484/18569/66259	22
GO:0033157	regulation of intracellular protein transport	28/1922	232/28891	0.00168255	0.00876007	0.0052227	20362/17913/12189/12550/22433/216831/11640/12009/83431/13866/72446/209011/20787/55948/21937/16568/108687/19062/230738/14456/80982/15378/225608/18708/58801/65973/57258/13829	28
GO:0051222	positive regulation of protein transport	38/1922	346/28891	0.00169939	0.00884005	0.00527038	77579/13649/109689/17913/12189/12550/22433/12009/13866/72446/20866/55948/21937/16568/17886/18762/56513/108687/226744/545192/230738/380714/69952/14456/80982/14609/18708/12494/58801/74551/65973/50790/57258/320995/22138/66259/22341/66191	38
GO:0048167	regulation of synaptic plasticity	42/1922	393/28891	0.00170264	0.00884928	0.00527588	67826/18412/238988/13385/19229/17754/381677/50997/108100/195018/225870/435145/381979/11838/228550/18125/18011/18762/56876/76787/51791/12323/73181/104027/214111/170935/14814/19141/17920/13838/11816/17380/12494/12322/11911/20908/53869/18605/23945/12877/19242/11539	42
GO:0045646	regulation of erythrocyte differentiation	1922-10-01	51/28891	0.00171641	0.00890329	0.00530808	14461/217127/20848/78926/22695/20850/74443/105855/15402/15902	10
GO:0014074	response to purine-containing compound	17/1922	116/28891	0.00172603	0.00890329	0.00530808	18626/19062/22410/11670/22027/108079/18708/23959/208715/54611/65973/18605/13829/12583/12705/20191/11539	17
GO:0032652	regulation of interleukin-1 production	17/1922	116/28891	0.00172603	0.00890329	0.00530808	16952/15507/216869/74155/216963/20848/56501/66222/17127/15275/217203/17874/20698/230738/14456/14062/240354	17
GO:0033865	nucleoside bisphosphate metabolic process	17/1922	116/28891	0.00172603	0.00890329	0.00530808	216739/18293/71743/329910/56690/74147/73095/15378/19193/228026/68263/208715/50790/20917/60525/18605/68738	17
GO:0033875	ribonucleoside bisphosphate metabolic process	17/1922	116/28891	0.00172603	0.00890329	0.00530808	216739/18293/71743/329910/56690/74147/73095/15378/19193/228026/68263/208715/50790/20917/60525/18605/68738	17
GO:0034032	purine nucleoside bisphosphate metabolic process	17/1922	116/28891	0.00172603	0.00890329	0.00530808	216739/18293/71743/329910/56690/74147/73095/15378/19193/228026/68263/208715/50790/20917/60525/18605/68738	17
GO:0035107	appendage morphogenesis	23/1922	178/28891	0.00172786	0.00890329	0.00530808	17702/216795/27078/58250/21385/21387/22773/14609/18741/15395/320145/17701/14165/18109/16147/14734/65973/14179/15405/19206/20319/18605/106522	23
GO:0035108	limb morphogenesis	23/1922	178/28891	0.00172786	0.00890329	0.00530808	17702/216795/27078/58250/21385/21387/22773/14609/18741/15395/320145/17701/14165/18109/16147/14734/65973/14179/15405/19206/20319/18605/106522	23
GO:0050817	coagulation	23/1922	178/28891	0.00172786	0.00890329	0.00530808	18787/74769/16416/12306/15170/26362/18591/11684/192236/232946/14456/18595/18791/21788/15378/11816/15376/12304/14827/14062/13829/17289/216350	23
GO:1901875	positive regulation of post-translational protein modification	23/1922	178/28891	0.00172786	0.00890329	0.00530808	76719/57783/109689/17913/12189/22433/78246/22187/226178/75141/106759/56812/20698/230738/217410/72345/14184/14828/56438/216080/16792/211770/70620	23
GO:0008088	axo-dendritic transport	14/1922	87/28891	0.00174515	0.00898469	0.00535661	15114/16574/15507/16562/17754/14252/83431/18039/103583/18472/232943/16568/232946/11777	14
GO:0007020	microtubule nucleation	1922-08-01	35/28891	0.00176071	0.00904925	0.0053951	216963/83431/105439/104318/103733/71276/72205/76789	8
GO:0035025	positive regulation of Rho protein signal transduction	1922-08-01	35/28891	0.00176071	0.00904925	0.0053951	14766/109689/244418/78134/67168/14062/71704/14745	8
GO:0009101	glycoprotein biosynthetic process	33/1922	289/28891	0.00176226	0.00904948	0.00539524	57783/103534/72297/17308/228366/76025/20446/56321/101351/217119/27403/68947/20454/217203/58250/56219/98388/67547/77125/57377/16432/66357/68304/20447/52463/68292/72050/16430/20440/67695/53618/14348/234356	33
GO:0071222	cellular response to lipopolysaccharide	35/1922	312/28891	0.00176914	0.00907704	0.00541167	18787/12608/211007/57783/66102/216963/22433/16145/231130/54396/21938/26362/14469/216161/106759/14468/69601/214855/17874/18038/22695/55932/70310/230738/22169/22352/12161/17319/67154/22038/20496/18569/211770/240354/100049714	35
GO:0007616	long-term memory	1922-09-01	43/28891	0.00179254	0.00918143	0.00547391	11838/18762/51791/73181/98388/11816/20393/12444/66259	9
GO:0051294	establishment of spindle orientation	1922-09-01	43/28891	0.00179254	0.00918143	0.00547391	217325/54141/70385/83431/103583/18472/16897/24064/14165	9
GO:0098742	cell-cell adhesion via plasma-membrane adhesion molecules	26/1922	211/28891	0.00179915	0.00920739	0.00548938	23939/12550/74769/232370/75599/12560/53883/239096/17196/16408/380713/71740/84004/229715/68802/211323/12563/71436/279653/13723/23966/12558/12561/12484/270120/545370	26
GO:0006417	regulation of translation	44/1922	418/28891	0.00180619	0.00923559	0.0055062	192160/23879/18626/19229/74203/22057/194952/13866/14786/192170/78943/216766/233033/69674/12051/29806/13144/18011/70207/67579/100342/64436/22431/101122/22695/230738/22352/140488/13164/12317/83557/66912/16210/668137/434080/100037258/68537/13211/11991/80890/56403/211006/12877/330890	44
GO:0072171	mesonephric tubule morphogenesis	13/1922	78/28891	0.00181614	0.00926602	0.00552434	56753/22420/22417/226154/14462/22431/21410/107515/15205/14734/14179/14164/19206	13
GO:0006913	nucleocytoplasmic transport	39/1922	359/28891	0.00181678	0.00926602	0.00552434	18412/192160/16905/245610/12189/12550/72149/22433/11640/74203/268420/20238/20848/209011/107829/192170/445007/70686/12051/69723/12953/55948/21937/213990/51791/103213/230738/14456/77125/15378/12317/18708/13211/57258/11487/223527/240354/12705/70579	39
GO:0051169	nuclear transport	39/1922	359/28891	0.00181678	0.00926602	0.00552434	18412/192160/16905/245610/12189/12550/72149/22433/11640/74203/268420/20238/20848/209011/107829/192170/445007/70686/12051/69723/12953/55948/21937/213990/51791/103213/230738/14456/77125/15378/12317/18708/13211/57258/11487/223527/240354/12705/70579	39
GO:0042149	cellular response to glucose starvation	1922-11-01	60/28891	0.00182252	0.00928742	0.0055371	74302/22433/20525/56208/67579/17341/230738/108079/14828/58801/11911	11
GO:0061371	determination of heart left/right asymmetry	1922-12-01	69/28891	0.00184813	0.00940997	0.00561016	13543/17127/16568/21385/22773/20671/14463/14609/18119/16147/14275/14179	12
GO:0007599	hemostasis	23/1922	179/28891	0.00186058	0.00946532	0.00564316	18787/74769/16416/12306/15170/26362/18591/11684/192236/232946/14456/18595/18791/21788/15378/11816/15376/12304/14827/14062/13829/17289/216350	23
GO:1990823	response to leukemia inhibitory factor	35/1922	313/28891	0.00186753	0.00949264	0.00565945	12702/380684/18600/22433/192120/216161/15894/20750/106347/24066/20671/104174/24064/12224/107869/14366/71371/11740/18187/20664/71982/12036/13860/54342/13017/14884/66143/54484/20962/80890/16792/22341/723930/100049710/100049714	35
GO:0044706	multi-multicellular organism process	26/1922	212/28891	0.00192386	0.00977065	0.00582519	16878/74155/15081/12550/16416/22417/16477/192897/12305/12411/15446/20850/13039/16777/18119/12317/434555/26357/100038489/15212/50790/21679/12142/12946/665780/19242	26
GO:0006637	acyl-CoA metabolic process	14/1922	88/28891	0.00195069	0.00983705	0.00586478	216739/18293/329910/56690/74147/15378/19193/228026/68263/208715/50790/20917/60525/68738	14
GO:0032456	endocytic recycling	14/1922	88/28891	0.00195069	0.00983705	0.00586478	68299/15239/260302/27681/216831/234593/11981/27008/57440/320982/68505/30930/17919/53869	14
GO:0035383	thioester metabolic process	14/1922	88/28891	0.00195069	0.00983705	0.00586478	216739/18293/329910/56690/74147/15378/19193/228026/68263/208715/50790/20917/60525/68738	14
GO:0001573	ganglioside metabolic process	1922-07-01	28/28891	0.00195219	0.00983705	0.00586478	14667/76524/14421/15211/15212/20447/18010	7
GO:0003071	renal system process involved in regulation of systemic arterial blood pressure	1922-07-01	28/28891	0.00195219	0.00983705	0.00586478	18591/13057/217369/14456/14609/14062/11539	7
GO:0035384	thioester biosynthetic process	1922-07-01	28/28891	0.00195219	0.00983705	0.00586478	216739/56690/228026/68263/50790/60525/68738	7
GO:0071616	acyl-CoA biosynthetic process	1922-07-01	28/28891	0.00195219	0.00983705	0.00586478	216739/56690/228026/68263/50790/60525/68738	7
GO:0090103	cochlea morphogenesis	1922-07-01	28/28891	0.00195219	0.00983705	0.00586478	230824/57265/13543/15451/21385/20378/21417	7
GO:2000647	negative regulation of stem cell proliferation	1922-07-01	28/28891	0.00195219	0.00983705	0.00586478	12606/55948/69073/54139/14165/19206/18028	7
GO:0071322	cellular response to carbohydrate stimulus	22/1922	169/28891	0.00195461	0.00983705	0.00586478	109689/22433/26415/78943/56485/223775/20913/17886/15894/545192/69952/14456/15376/108079/83557/20112/74551/320995/213053/223527/66259/330890	22
GO:0035994	response to muscle stretch	1922-06-01	21/28891	0.00195659	0.00983705	0.00586478	16476/227753/14281/13405/22138/20191	6
GO:0150104	transport across blood-brain barrier	1922-06-01	21/28891	0.00195659	0.00983705	0.00586478	20525/20520/20514/11816/20502/26357	6
GO:0031331	positive regulation of cellular catabolic process	38/1922	349/28891	0.0019805	0.00994061	0.00592652	80888/18412/23879/216963/22433/74370/74203/22057/16145/72446/54396/233033/21938/56208/17168/98402/80708/106759/209200/231871/22695/66968/235406/230738/101700/11816/226641/108079/11740/67154/100102/252972/18715/13211/67469/11991/56403/16792	38
GO:0071216	cellular response to biotic stimulus	38/1922	349/28891	0.0019805	0.00994061	0.00592652	18787/12608/211007/57783/66102/216963/268465/22433/16145/231130/54396/21938/26362/14469/216161/106759/14468/69601/214855/17874/18038/22695/55932/70310/230738/22169/22352/12161/17319/14828/67154/22038/20496/18569/211770/240354/68944/100049714	38
GO:0009299	mRNA transcription	1922-10-01	52/28891	0.0020004	0.0100237	0.00597606	20848/12306/21833/20787/22773/13819/20194/11911/11991/18605	10
GO:0060043	regulation of cardiac muscle cell proliferation	1922-10-01	52/28891	0.0020004	0.0100237	0.00597606	232334/21385/211323/14465/14463/14609/17967/12444/18712/22062	10
GO:0071902	positive regulation of protein serine/threonine kinase activity	25/1922	202/28891	0.00205079	0.0102677	0.0061215	13649/19229/74370/16145/13866/13543/78943/54396/18591/26408/69601/100732/320207/66513/19419/80982/13838/17319/14366/12444/12443/15364/18712/14164/12484	25
GO:0002791	regulation of peptide secretion	31/1922	269/28891	0.00206475	0.0103289	0.00615802	13649/16878/109689/74370/276952/20787/223775/20866/20913/18125/17886/16149/106347/545192/380714/69952/16324/14609/20377/15378/15376/20501/12494/15364/74551/50790/320995/223527/66259/11539/330890	31
GO:0031398	positive regulation of protein ubiquitination	17/1922	118/28891	0.00208165	0.0103875	0.00619295	109689/12189/78246/22187/226178/106759/56812/20698/217410/72345/14184/14828/56438/216080/16792/211770/70620	17
GO:0045446	endothelial cell differentiation	17/1922	118/28891	0.00208165	0.0103875	0.00619295	216527/57265/21937/15894/27375/17874/13617/211323/20671/12161/373864/13405/14366/14314/21417/72065/74144	17
GO:0045814	negative regulation of gene expression, epigenetic	17/1922	118/28891	0.00208165	0.0103875	0.00619295	16905/15081/53892/74016/12189/14055/21420/209011/98999/228536/22715/13018/237339/15364/52463/218850/63830	17
GO:0002066	columnar/cuboidal epithelial cell development	1922-11-01	61/28891	0.0020921	0.010431	0.00621886	14461/12550/22433/27428/17341/14609/12161/12224/12558/12142/15402	11
GO:0009994	oocyte differentiation	1922-12-01	70/28891	0.00209791	0.0104426	0.0062258	56739/19229/22417/72634/22788/268491/13617/16324/13164/13121/20112/54611	12
GO:0060350	endochondral bone morphogenesis	1922-12-01	70/28891	0.00209791	0.0104426	0.0062258	17261/11749/12842/12411/18032/12406/12161/373864/16147/18605/56788/234356	12
GO:0046942	carboxylic acid transport	39/1922	362/28891	0.00210883	0.0104883	0.00625303	16952/216739/217325/18023/19156/20525/215113/102857/72055/80879/72267/319924/108114/216974/76408/17920/20540/14609/20514/11816/11987/13723/20501/17319/239273/20502/20512/11989/67760/26357/14664/27416/11988/14275/20496/50790/20522/69836/11539	39
GO:1901021	positive regulation of calcium ion transmembrane transporter activity	1922-09-01	44/28891	0.00212245	0.0105472	0.00628818	15114/59091/217154/20866/57440/11931/65973/12313/20191	9
GO:0001779	natural killer cell differentiation	1922-08-01	36/28891	0.00213353	0.0105586	0.00629496	217127/26362/19419/20850/14456/12142/17289/15902	8
GO:0009069	serine family amino acid metabolic process	1922-08-01	36/28891	0.00213353	0.0105586	0.00629496	27364/12411/14598/104174/107272/68133/107869/12583	8
GO:0033273	response to vitamin	1922-08-01	36/28891	0.00213353	0.0105586	0.00629496	12411/20750/14456/21848/14827/14275/18712/18605	8
GO:0048710	regulation of astrocyte differentiation	1922-08-01	36/28891	0.00213353	0.0105586	0.00629496	16878/13838/18109/15205/14184/15364/107503/15902	8
GO:0070670	response to interleukin-4	1922-08-01	36/28891	0.00213353	0.0105586	0.00629496	21414/22433/14462/17025/547253/20850/14828/12705	8
GO:0014855	striated muscle cell proliferation	14/1922	89/28891	0.00217587	0.0107593	0.00641461	77579/20848/232334/21385/211323/14465/14463/14609/17967/23966/12444/18712/14164/22062	14
GO:0006006	glucose metabolic process	27/1922	225/28891	0.00218566	0.0107988	0.00643815	16002/11474/18023/209011/20411/13808/74343/16010/320706/67880/15275/231841/56690/246730/56012/212980/216019/15378/15376/14120/228026/18708/68263/58801/74551/11911/213053	27
GO:0031647	regulation of protein stability	35/1922	316/28891	0.00219167	0.0108196	0.00645055	20362/16905/260302/14252/22433/16145/231130/72344/54396/103583/227753/192652/17127/20787/224824/59036/11932/20913/16149/22410/57816/20671/13838/12317/17701/21848/11931/18708/19025/16783/65973/18712/18715/56693/65972	35
GO:0021782	glial cell development	19/1922	139/28891	0.00219511	0.0108276	0.00645536	13649/13866/192897/19153/18591/74761/17988/18810/18858/18032/211323/22352/13405/23966/225608/14184/18605/215798/15902	19
GO:0008643	carbohydrate transport	21/1922	160/28891	0.00220841	0.0108516	0.00646964	20411/76686/20525/56485/20913/68938/11828/19062/242773/212980/13617/18997/14170/14783/70652/14734/20522/18605/66277/102502/233836	21
GO:0001711	endodermal cell fate commitment	1922-05-01	15/28891	0.00221442	0.0108516	0.00646964	14465/20671/21410/20674/13813	5
GO:0051547	regulation of keratinocyte migration	1922-05-01	15/28891	0.00221442	0.0108516	0.00646964	18787/223650/14165/212307/15117	5
GO:0071285	cellular response to lithium ion	1922-05-01	15/28891	0.00221442	0.0108516	0.00646964	12550/12606/11513/73181/15902	5
GO:0072176	nephric duct development	1922-05-01	15/28891	0.00221442	0.0108516	0.00646964	14462/13838/21410/14734/13841	5
GO:1900029	positive regulation of ruffle assembly	1922-05-01	15/28891	0.00221442	0.0108516	0.00646964	98845/83431/353047/234695/13860	5
GO:1905048	regulation of metallopeptidase activity	1922-05-01	15/28891	0.00221442	0.0108516	0.00646964	12740/20848/217344/17196/21858	5
GO:2000622	regulation of nuclear-transcribed mRNA catabolic process, nonsense-mediated decay	1922-05-01	15/28891	0.00221442	0.0108516	0.00646964	192160/192170/668137/434080/56403	5
GO:0032414	positive regulation of ion transmembrane transporter activity	18/1922	129/28891	0.00224899	0.011012	0.00656527	15114/59091/20266/217154/19739/11838/20866/11932/57440/57816/229715/13617/13405/12724/11931/65973/12313/20191	18
GO:0035282	segmentation	17/1922	119/28891	0.00228127	0.011161	0.00665408	13543/21415/17127/72634/22431/13617/22773/20377/15376/12590/18187/14562/218850/20319/17285/22138/21407	17
GO:0043627	response to estrogen	13/1922	80/28891	0.00229475	0.0111995	0.00667705	75273/12189/192197/18125/214855/56222/14465/14463/20377/21848/17380/12484/12705	13
GO:1901292	nucleoside phosphate catabolic process	13/1922	80/28891	0.00229475	0.0111995	0.00667705	12799/11717/237868/50773/213484/76025/56690/103850/67993/76974/209558/23959/18605	13
GO:1903510	mucopolysaccharide metabolic process	13/1922	80/28891	0.00229475	0.0111995	0.00667705	18591/217119/56773/58250/13617/80982/83921/15211/27416/15212/15117/68169/234356	13
GO:0006639	acylglycerol metabolic process	20/1922	150/28891	0.00230223	0.0112269	0.00669339	216739/64899/20778/20787/56077/231871/66968/171504/238055/17777/11816/331374/16891/20249/100102/74551/50790/67469/23945/116939	20
GO:0030183	B cell differentiation	23/1922	182/28891	0.00231207	0.0112566	0.00671109	15184/19229/22433/56310/15170/12051/54125/103213/14204/15985/20850/13482/20377/11740/18708/105855/102545/12484/320940/18605/16792/240354/15902	23
GO:0043487	regulation of RNA stability	23/1922	182/28891	0.00231207	0.0112566	0.00671109	23879/74203/22057/268420/233033/21938/100342/17874/268491/22695/103213/230738/22352/140488/13164/245474/212943/233908/245945/13211/11991/56403/13434	23
GO:0002478	antigen processing and presentation of exogenous peptide antigen	1922-10-01	53/28891	0.00232105	0.0112729	0.00672081	21356/14972/16149/54445/98682/15039/15015/21355/240095/65972	10
GO:0006687	glycosphingolipid metabolic process	1922-10-01	53/28891	0.00232105	0.0112729	0.00672081	14667/76524/19156/14421/53897/15211/15212/20447/18010/14348	10
GO:0045907	positive regulation of vasoconstriction	1922-10-01	53/28891	0.00232105	0.0112729	0.00672081	13649/18591/15894/217369/14609/27360/12494/14062/23945/58861	10
GO:0015849	organic acid transport	39/1922	364/28891	0.0023254	0.0112849	0.00672797	16952/216739/217325/18023/19156/20525/215113/102857/72055/80879/72267/319924/108114/216974/76408/17920/20540/14609/20514/11816/11987/13723/20501/17319/239273/20502/20512/11989/67760/26357/14664/27416/11988/14275/20496/50790/20522/69836/11539	39
GO:0048660	regulation of smooth muscle cell proliferation	24/1922	193/28891	0.00233694	0.0113317	0.00675588	13649/17261/16476/214384/16416/22402/78943/18591/12797/234593/26408/22003/11684/13057/17874/13609/15446/106014/11816/239273/18708/18569/211770/15902	24
GO:0050818	regulation of coagulation	1922-12-01	71/28891	0.00237462	0.0114958	0.00685373	18787/12306/18591/11684/18595/18791/21788/11816/15376/14062/13829/216350	12
GO:0060986	endocrine hormone secretion	1922-12-01	71/28891	0.00237462	0.0114958	0.00685373	16878/12953/14462/20750/16324/69847/211323/12161/12394/14366/13132/14186	12
GO:0051653	spindle localization	1922-11-01	62/28891	0.00239317	0.011567	0.00689614	217325/54141/70385/83431/103583/18472/234857/16897/17886/24064/14165	11
GO:0072577	endothelial cell apoptotic process	1922-11-01	62/28891	0.00239317	0.011567	0.00689614	18787/14461/23939/22433/231130/16416/14462/15894/14456/68169/18569	11
GO:0009117	nucleotide metabolic process	50/1922	497/28891	0.00240215	0.011601	0.00691646	12799/16832/216739/11717/67375/18293/74370/104111/20848/237868/50773/71743/213484/67880/14149/56632/18125/17888/11513/66355/329910/56690/103850/246730/67993/76974/74147/73095/71336/22169/13836/15926/15378/11534/19193/228026/11931/209558/23959/68263/19895/11964/231327/216188/208715/50790/20917/60525/18605/68738	50
GO:0002707	negative regulation of lymphocyte mediated immunity	14/1922	90/28891	0.00242211	0.0116759	0.00696109	216869/16002/15170/15223/14972/15039/21354/20737/14204/15015/21355/240095/105855/12946	14
GO:0006622	protein targeting to lysosome	1922-07-01	29/28891	0.00242737	0.0116759	0.00696109	68299/15239/260302/56208/432486/12492/16792	7
GO:0015868	purine ribonucleotide transport	1922-07-01	29/28891	0.00242737	0.0116759	0.00696109	72267/73095/14609/11732/239273/11740/27416	7
GO:0051503	adenine nucleotide transport	1922-07-01	29/28891	0.00242737	0.0116759	0.00696109	72267/73095/14609/11732/239273/11740/27416	7
GO:0060444	branching involved in mammary gland duct morphogenesis	1922-07-01	29/28891	0.00242737	0.0116759	0.00696109	17702/21420/22417/12305/13836/104156/20496	7
GO:0071675	regulation of mononuclear cell migration	18/1922	130/28891	0.00245168	0.0117834	0.00702516	18787/20868/380705/19229/18600/19252/16416/56532/12913/17173/20737/19141/14456/12317/27226/80795/216892/11487	18
GO:0007018	microtubule-based movement	46/1922	449/28891	0.00246638	0.0118445	0.00706163	70218/15114/16574/15507/380684/16562/17754/14252/12009/83431/104111/55978/69697/18039/76686/103583/18472/53883/22187/232943/16554/18011/16568/100502766/18762/75665/18830/16570/22431/71923/12589/269209/381738/21689/232946/19419/237930/17152/238055/18617/20322/16783/227210/271564/11777/13426	46
GO:0006509	membrane protein ectodomain proteolysis	1922-09-01	45/28891	0.00249892	0.0119625	0.00713198	21938/80708/17886/21858/235406/11816/19655/545622/11487	9
GO:0032480	negative regulation of type I interferon production	1922-09-01	45/28891	0.00249892	0.0119625	0.00713198	217365/52513/16145/54396/270151/19698/327959/55932/56438	9
GO:0042771	intrinsic apoptotic signaling pathway in response to DNA damage by p53 class mediator	1922-09-01	45/28891	0.00249892	0.0119625	0.00713198	12051/16149/27280/68539/17319/56312/58801/15258/22062	9
GO:0051180	vitamin transport	1922-09-01	45/28891	0.00249892	0.0119625	0.00713198	20525/20778/67283/65969/26357/27416/14275/20522/93835	9
GO:2001243	negative regulation of intrinsic apoptotic signaling pathway	16/1922	110/28891	0.00251262	0.0120185	0.00716536	15507/23939/60530/74769/22433/19099/12913/16149/14463/117198/64209/17319/66073/11911/209027/20613	16
GO:0007176	regulation of epidermal growth factor-activated receptor activity	1922-06-01	22/28891	0.00254041	0.0120936	0.00721013	74155/232431/18011/231125/80794/11539	6
GO:0034312	diol biosynthetic process	1922-06-01	22/28891	0.00254041	0.0120936	0.00721013	56632/20698/11886/13180/104725/110391	6
GO:0043374	CD8-positive, alpha-beta T cell differentiation	1922-06-01	22/28891	0.00254041	0.0120936	0.00721013	16145/20535/12399/12394/13813/105855	6
GO:0072170	metanephric tubule development	1922-06-01	22/28891	0.00254041	0.0120936	0.00721013	16878/22417/22422/107515/15205/242316	6
GO:0072273	metanephric nephron morphogenesis	1922-06-01	22/28891	0.00254041	0.0120936	0.00721013	16878/22417/22431/107515/15205/12705	6
GO:1902992	negative regulation of amyloid precursor protein catabolic process	1922-06-01	22/28891	0.00254041	0.0120936	0.00721013	15114/260302/14252/27403/104001/11816	6
GO:0001702	gastrulation with mouth forming second	1922-08-01	37/28891	0.00256564	0.0121463	0.00724156	59036/22773/14463/15376/18119/23966/14562/27494	8
GO:0003401	axis elongation	1922-08-01	37/28891	0.00256564	0.0121463	0.00724156	21420/21410/24064/20377/14165/54612/14164/20319	8
GO:0014912	negative regulation of smooth muscle cell migration	1922-08-01	37/28891	0.00256564	0.0121463	0.00724156	18787/214384/18591/234593/17886/22003/106014/211770	8
GO:0022617	extracellular matrix disassembly	1922-08-01	37/28891	0.00256564	0.0121463	0.00724156	12305/234695/15451/235130/13482/226519/13010/14186	8
GO:0032967	positive regulation of collagen biosynthetic process	1922-08-01	37/28891	0.00256564	0.0121463	0.00724156	18787/216869/22417/18591/22352/16147/14062/14219	8
GO:0043618	regulation of transcription from RNA polymerase II promoter in response to stress	1922-08-01	37/28891	0.00256564	0.0121463	0.00724156	12608/23939/16598/18023/16476/13819/226641/11911	8
GO:0045686	negative regulation of glial cell differentiation	1922-08-01	37/28891	0.00256564	0.0121463	0.00724156	235402/18109/83557/15205/14184/15364/107503/15902	8
GO:0001776	leukocyte homeostasis	19/1922	141/28891	0.00258831	0.0122247	0.00728829	16952/74769/56532/218476/26362/16149/103213/381560/20850/20739/17319/105855/58801/14062/12484/20482/216892/18605/17289	19
GO:0032609	type II interferon production	19/1922	141/28891	0.00258831	0.0122247	0.00728829	23882/102657/234695/56532/26362/12051/14462/12399/22788/214855/20737/230738/19419/14456/77125/12394/13813/18605/16792	19
GO:0045621	positive regulation of lymphocyte differentiation	19/1922	141/28891	0.00258831	0.0122247	0.00728829	16952/83796/22433/234695/26362/18762/14462/12399/16149/22410/14204/19419/20850/14456/12394/16147/105855/320940/240354	19
GO:1990845	adaptive thermogenesis	22/1922	173/28891	0.00262736	0.0123994	0.00739243	12608/22368/11474/18559/12709/232370/12164/23882/21833/231507/329910/11556/22410/13819/14609/14783/170439/107515/11740/20249/224796/11911	22
GO:0035710	CD4-positive, alpha-beta T cell activation	18/1922	131/28891	0.00266942	0.0125859	0.00750363	16952/12608/20848/23882/59009/12051/19698/18762/14462/12399/17173/20737/230738/13039/12394/105855/12484/240354	18
GO:0006631	fatty acid metabolic process	47/1922	463/28891	0.00267107	0.0125859	0.00750363	16952/11370/216739/12189/18023/64899/257633/20787/320808/21937/67131/328035/11684/71519/329910/56690/16149/264895/20698/231871/74147/66968/15446/60527/212980/114886/15378/170439/228026/17319/108079/20250/11886/16891/68801/20249/216188/74551/109672/50790/60525/67469/27052/18605/23945/116939/68738	47
GO:0061136	regulation of proteasomal protein catabolic process	24/1922	195/28891	0.00267816	0.0125865	0.007504	71240/17754/15511/18023/13650/78943/22187/59009/104318/193740/69601/56812/22410/17025/77125/11816/217410/64209/13132/56312/14238/56438/211770/70620	24
GO:0071229	cellular response to acid chemical	24/1922	195/28891	0.00267816	0.0125865	0.007504	12608/13649/16598/12842/12550/22433/74370/12306/12843/12833/12832/98402/18011/67579/56876/18810/229715/18595/12826/20194/245670/56438/21417/12877	24
GO:0031018	endocrine pancreas development	1922-10-01	54/28891	0.00268169	0.0125865	0.007504	16952/17341/14465/21410/12161/15376/15205/12558/320995/225631	10
GO:0032941	secretion by tissue	1922-10-01	54/28891	0.00268169	0.0125865	0.007504	13649/53883/13057/103213/69847/14609/14165/18605/22062/11539	10
GO:0048066	developmental pigmentation	1922-10-01	54/28891	0.00268169	0.0125865	0.007504	320129/229595/192236/232946/13617/16147/70495/216892/18605/12705	10
GO:0002088	lens development in camera-type eye	14/1922	91/28891	0.00269085	0.0126098	0.00751788	17127/14462/22352/14609/13836/24064/114715/20674/14184/20664/15258/11911/20482/101809	14
GO:0045665	negative regulation of neuron differentiation	14/1922	91/28891	0.00269085	0.0126098	0.00751788	19716/74203/387609/69952/18997/15376/12317/13405/15205/20674/14184/12484/22062/15902	14
GO:0006638	neutral lipid metabolic process	20/1922	152/28891	0.00269376	0.0126136	0.00752014	216739/64899/20778/20787/56077/231871/66968/171504/238055/17777/11816/331374/16891/20249/100102/74551/50790/67469/23945/116939	20
GO:0051058	negative regulation of small GTPase mediated signal transduction	1922-11-01	63/28891	0.00272833	0.0127655	0.00761073	107351/216963/216831/21927/83813/20401/69601/19415/21858/24066/24064	11
GO:0006672	ceramide metabolic process	15/1922	101/28891	0.00274945	0.0128343	0.00765174	14667/76524/19156/14421/20597/56632/20698/53897/11886/241447/15211/15212/104725/20447/18010	15
GO:0032611	interleukin-1 beta production	15/1922	101/28891	0.00274945	0.0128343	0.00765174	15507/216869/74155/216963/20848/56501/66222/17127/15275/217203/17874/20698/230738/14062/240354	15
GO:0090100	positive regulation of transmembrane receptor protein serine/threonine kinase signaling pathway	15/1922	101/28891	0.00274945	0.0128343	0.00765174	217342/17702/214384/20399/14465/14463/12161/18119/240725/17701/13132/15205/14734/15258/242316	15
GO:0002690	positive regulation of leukocyte chemotaxis	16/1922	111/28891	0.00275843	0.0128662	0.00767076	18787/380705/26903/19229/106512/12913/16149/13617/19141/14456/12317/105855/27226/11487/22341/19242	16
GO:0030072	peptide hormone secretion	35/1922	321/28891	0.00283995	0.0132362	0.00789133	16952/13649/16878/109689/381677/74370/276952/12876/20787/223775/20866/102607/20913/18125/17886/106347/545192/380714/69952/16324/14609/21410/20377/15378/15376/20501/20502/12494/15364/74551/50790/320995/223527/66259/330890	35
GO:0098739	import across plasma membrane	25/1922	207/28891	0.00285824	0.0133111	0.007936	22368/16515/216739/20525/69806/215113/56485/11932/72267/56089/69847/67547/20514/11987/20502/11931/20512/11989/236794/67760/14664/11988/20496/57738/213053	25
GO:0071677	positive regulation of mononuclear cell migration	13/1922	82/28891	0.00287225	0.013366	0.00796872	18787/380705/19229/16416/12913/17173/20737/19141/14456/12317/27226/80795/11487	13
GO:0014044	Schwann cell development	1922-09-01	46/28891	0.00292643	0.013597	0.00810646	13866/192897/19153/17988/18810/18858/211323/225608/215798	9
GO:0030195	negative regulation of blood coagulation	1922-09-01	46/28891	0.00292643	0.013597	0.00810646	18787/12306/18591/11684/18595/18791/21788/11816/216350	9
GO:0006560	proline metabolic process	1922-04-01	10/28891	0.00296176	0.0136491	0.00813752	18242/56454/69051/209027	4
GO:0032594	protein transport within lipid bilayer	1922-04-01	10/28891	0.00296176	0.0136491	0.00813752	76438/80291/225362/12484	4
GO:0060136	embryonic process involved in female pregnancy	1922-04-01	10/28891	0.00296176	0.0136491	0.00813752	16477/18119/26357/50790	4
GO:0070934	CRD-mediated mRNA stabilization	1922-04-01	10/28891	0.00296176	0.0136491	0.00813752	140488/13211/11991/56403	4
GO:0071481	cellular response to X-ray	1922-04-01	10/28891	0.00296176	0.0136491	0.00813752	14462/20377/12444/20319	4
GO:0071600	otic vesicle morphogenesis	1922-04-01	10/28891	0.00296176	0.0136491	0.00813752	14174/14165/14179/15209	4
GO:0072203	cell proliferation involved in metanephros development	1922-04-01	10/28891	0.00296176	0.0136491	0.00813752	18591/22431/14734/19206	4
GO:0140928	inhibition of non-skeletal tissue mineralization	1922-04-01	10/28891	0.00296176	0.0136491	0.00813752	11732/23959/18605/11539	4
GO:1903044	protein localization to membrane raft	1922-04-01	10/28891	0.00296176	0.0136491	0.00813752	14252/76438/225362/12484	4
GO:0032612	interleukin-1 production	17/1922	122/28891	0.00297837	0.0136491	0.00813752	16952/15507/216869/74155/216963/20848/56501/66222/17127/15275/217203/17874/20698/230738/14456/14062/240354	17
GO:0050709	negative regulation of protein secretion	14/1922	92/28891	0.00298361	0.0136491	0.00813752	16952/56013/74370/217344/13650/20787/223775/18125/16324/20377/11816/13121/14062/223527	14
GO:0060420	regulation of heart growth	14/1922	92/28891	0.00298361	0.0136491	0.00813752	22402/232334/17888/22431/21385/211323/14465/14463/14609/17967/67603/12444/18712/22062	14
GO:0097581	lamellipodium organization	14/1922	92/28891	0.00298361	0.0136491	0.00813752	107351/234695/445007/20399/19303/319713/66610/57257/18858/13609/13836/67804/18708/13829	14
GO:0001778	plasma membrane repair	1922-07-01	30/28891	0.00298676	0.0136491	0.00813752	77579/11749/26903/12306/20597/17886/20194	7
GO:0015865	purine nucleotide transport	1922-07-01	30/28891	0.00298676	0.0136491	0.00813752	72267/73095/14609/11732/239273/11740/27416	7
GO:0021884	forebrain neuron development	1922-07-01	30/28891	0.00298676	0.0136491	0.00813752	18293/22187/18187/20664/14472/68169/14179	7
GO:0046639	negative regulation of alpha-beta T cell differentiation	1922-07-01	30/28891	0.00298676	0.0136491	0.00813752	16952/20535/12399/17173/230738/12394/16147	7
GO:0060045	positive regulation of cardiac muscle cell proliferation	1922-07-01	30/28891	0.00298676	0.0136491	0.00813752	21385/211323/14465/14463/17967/12444/18712	7
GO:0060252	positive regulation of glial cell proliferation	1922-07-01	30/28891	0.00298676	0.0136491	0.00813752	13649/20238/211323/22352/104156/22341/58861	7
GO:0061003	positive regulation of dendritic spine morphogenesis	1922-07-01	30/28891	0.00298676	0.0136491	0.00813752	108100/18472/228550/13048/13169/12323/16975	7
GO:1904893	negative regulation of receptor signaling pathway via STAT	1922-07-01	30/28891	0.00298676	0.0136491	0.00813752	12702/15239/12051/55932/547253/15378/15364	7
GO:0071219	cellular response to molecule of bacterial origin	35/1922	322/28891	0.00298767	0.0136491	0.00813752	18787/12608/211007/57783/66102/216963/22433/16145/231130/54396/21938/26362/14469/216161/106759/14468/69601/214855/17874/18038/22695/55932/70310/230738/22169/22352/12161/17319/67154/22038/20496/18569/211770/240354/100049714	35
GO:0030032	lamellipodium assembly	1922-12-01	73/28891	0.0030173	0.0137067	0.00817185	234695/445007/20399/19303/319713/66610/57257/18858/13609/13836/18708/13829	12
GO:0045806	negative regulation of endocytosis	1922-12-01	73/28891	0.0030173	0.0137067	0.00817185	13385/26903/16416/22248/100502698/80708/27403/235406/23969/16976/22038/100102	12
GO:0045017	glycerolipid biosynthetic process	26/1922	219/28891	0.00302187	0.0137067	0.00817185	12702/216739/74769/276846/192157/64899/20778/18591/56208/20787/228550/74451/18806/233011/56077/66968/70310/66268/18708/22038/74551/50790/67469/66586/116939/18701	26
GO:0008344	adult locomotory behavior	16/1922	112/28891	0.00302383	0.0137067	0.00817185	12799/216869/20238/18472/18858/80297/14814/13838/15376/109294/15211/12444/15258/13860/18605/15902	16
GO:0050688	regulation of defense response to virus	15/1922	102/28891	0.00302953	0.0137067	0.00817185	217365/16145/54396/270151/74136/94091/12913/242700/209200/20737/103213/230738/56213/13211/80795	15
GO:0006044	N-acetylglucosamine metabolic process	1922-05-01	16/28891	0.00304594	0.0137067	0.00817185	56773/54371/54342/15212/26384	5
GO:0007512	adult heart development	1922-05-01	16/28891	0.00304594	0.0137067	0.00817185	77579/20520/17888/14609/22138	5
GO:0009070	serine family amino acid biosynthetic process	1922-05-01	16/28891	0.00304594	0.0137067	0.00817185	27364/12411/14598/107272/107869	5
GO:0010226	response to lithium ion	1922-05-01	16/28891	0.00304594	0.0137067	0.00817185	12550/12606/11513/73181/15902	5
GO:0010715	regulation of extracellular matrix disassembly	1922-05-01	16/28891	0.00304594	0.0137067	0.00817185	12305/234695/13482/13010/14186	5
GO:0019377	glycolipid catabolic process	1922-05-01	16/28891	0.00304594	0.0137067	0.00817185	14667/19156/15211/15212/18010	5
GO:0021819	layer formation in cerebral cortex	1922-05-01	16/28891	0.00304594	0.0137067	0.00817185	14766/192157/18472/69601/16975	5
GO:0021984	adenohypophysis development	1922-05-01	16/28891	0.00304594	0.0137067	0.00817185	14461/22417/15205/20674/14179	5
GO:0032048	cardiolipin metabolic process	1922-05-01	16/28891	0.00304594	0.0137067	0.00817185	74451/70310/225010/66586/67713	5
GO:0043508	negative regulation of JUN kinase activity	1922-05-01	16/28891	0.00304594	0.0137067	0.00817185	70686/19099/20377/54612/20319	5
GO:0051014	actin filament severing	1922-05-01	16/28891	0.00304594	0.0137067	0.00817185	57778/14248/227753/17886/12332	5
GO:0060026	convergent extension	1922-05-01	16/28891	0.00304594	0.0137067	0.00817185	13543/20377/54612/20378/20319	5
GO:0070278	extracellular matrix constituent secretion	1922-05-01	16/28891	0.00304594	0.0137067	0.00817185	21938/21937/195209/14219/66191	5
GO:0071295	cellular response to vitamin	1922-05-01	16/28891	0.00304594	0.0137067	0.00817185	14456/21848/14827/14275/18712	5
GO:1901722	regulation of cell proliferation involved in kidney development	1922-05-01	16/28891	0.00304594	0.0137067	0.00817185	16416/18591/14462/22431/83557	5
GO:0051099	positive regulation of binding	24/1922	197/28891	0.00306064	0.0137433	0.00819368	109689/214384/12306/19719/23802/59036/11519/67177/14462/106759/100732/209200/69952/13838/20739/18997/11816/18741/15205/15258/20194/13017/12313/13211	24
GO:0045746	negative regulation of Notch signaling pathway	1922-08-01	38/28891	0.00306323	0.0137433	0.00819368	14461/109689/19719/18011/215705/69065/75745/233552	8
GO:0072210	metanephric nephron development	1922-08-01	38/28891	0.00306323	0.0137433	0.00819368	16878/22417/18591/22431/18595/107515/15205/12705	8
GO:1905476	negative regulation of protein localization to membrane	1922-08-01	38/28891	0.00306323	0.0137433	0.00819368	12550/69660/19062/66610/69847/13132/13829/106522	8
GO:0021517	ventral spinal cord development	1922-10-01	55/28891	0.00308575	0.0138031	0.00822932	14461/116810/18023/69137/20664/233552/22359/16975/19206/94222	10
GO:0031113	regulation of microtubule polymerization	1922-10-01	55/28891	0.00308575	0.0138031	0.00822932	216963/69697/105439/76686/108903/22153/100732/72205/20257/20393	10
GO:0032330	regulation of chondrocyte differentiation	1922-10-01	55/28891	0.00308575	0.0138031	0.00822932	216795/76566/22402/17127/12161/16147/94352/14219/242316/106522	10
GO:0043370	regulation of CD4-positive, alpha-beta T cell differentiation	1922-10-01	55/28891	0.00308575	0.0138031	0.00822932	16952/59009/18762/14462/12399/17173/230738/12394/105855/240354	10
GO:0046622	positive regulation of organ growth	1922-11-01	64/28891	0.00310033	0.0138271	0.00824363	16002/22402/22431/21385/211323/14465/14463/17967/12444/18712/14179	11
GO:0046850	regulation of bone remodeling	1922-11-01	64/28891	0.00310033	0.0138271	0.00824363	13649/20535/16416/353047/20750/13609/14609/20377/14184/12494/12349	11
GO:0048278	vesicle docking	1922-11-01	64/28891	0.00310033	0.0138271	0.00824363	234593/53413/76787/19340/17967/107371/12322/13017/20908/20979/53331	11
GO:0060324	face development	1922-11-01	64/28891	0.00310033	0.0138271	0.00824363	12842/215418/78892/13617/18595/22773/17701/71371/65973/99929/13445	11
GO:0002090	regulation of receptor internalization	13/1922	83/28891	0.00320258	0.014249	0.00849517	15114/216869/109689/13385/16416/11838/23969/211323/16976/13132/100102/100038489/14745	13
GO:0007422	peripheral nervous system development	13/1922	83/28891	0.00320258	0.014249	0.00849517	380684/13866/192897/19153/17988/18810/18858/11876/211323/13405/225608/225631/215798	13
GO:1904888	cranial skeletal system development	13/1922	83/28891	0.00320258	0.014249	0.00849517	17702/192170/17127/54139/58250/13617/18595/22773/18119/270685/668137/434080/14179	13
GO:0010506	regulation of autophagy	33/1922	300/28891	0.00320443	0.014249	0.00849517	80888/18412/74302/22433/74370/16145/20848/78246/72344/54396/56208/20787/320706/51800/17168/100502698/98402/106759/171543/230738/101700/14463/226641/108079/56312/11740/11975/19025/67154/252972/245670/18715/71712	33
GO:0051043	regulation of membrane protein ectodomain proteolysis	1922-06-01	23/28891	0.00324578	0.0144051	0.00858821	21938/80708/21858/235406/11816/545622	6
GO:0048709	oligodendrocyte differentiation	17/1922	123/28891	0.00324672	0.0144051	0.00858821	12799/13866/21938/18032/212980/235402/211323/77125/23966/12724/15205/14184/20664/18605/22062/15902/19242	17
GO:0051101	regulation of DNA binding	17/1922	123/28891	0.00324672	0.0144051	0.00858821	16878/17702/16476/214384/67177/14462/207259/17240/18997/18741/17701/15205/15258/15364/12313/18028/15902	17
GO:0002832	negative regulation of response to biotic stimulus	23/1922	187/28891	0.00327035	0.0144992	0.00864433	216869/16002/217365/16145/503610/54396/270151/74136/94091/14972/246727/18038/246730/15039/21354/547253/14204/434341/15015/21355/240095/56213/211770	23
GO:0006665	sphingolipid metabolic process	19/1922	144/28891	0.00328758	0.0145648	0.00868346	14667/76524/19156/14421/20597/56632/20698/53897/170439/11886/241447/15211/68801/15212/104725/20447/18010/216892/14348	19
GO:0042116	macrophage activation	16/1922	113/28891	0.00330997	0.0146424	0.0087297	16478/26903/12606/16476/231130/70110/106763/107817/216161/106759/217203/20698/69847/77125/13032/11988	16
GO:0060606	tube closure	16/1922	113/28891	0.00330997	0.0146424	0.0087297	230824/19143/57265/13543/20732/231214/27428/20377/270685/14165/330409/14275/54612/65100/19206/20319	16
GO:0051896	regulation of phosphatidylinositol 3-kinase/protein kinase B signal transduction	30/1922	266/28891	0.00332861	0.014714	0.00877241	13649/216869/16002/74769/72446/15170/12305/380698/26362/18591/100502698/75141/14462/69601/19062/27280/57257/56089/19419/21832/211323/14456/14463/13836/24064/83557/83490/67154/54612/14062	30
GO:0045921	positive regulation of exocytosis	15/1922	103/28891	0.00333267	0.0147211	0.00877663	14461/15239/27681/12306/70450/14389/56632/59033/18806/22788/19340/16783/20194/17919/20979	15
GO:1900047	negative regulation of hemostasis	1922-09-01	47/28891	0.00340962	0.01505	0.00897269	18787/12306/18591/11684/18595/18791/21788/11816/216350	9
GO:0051048	negative regulation of secretion	25/1922	210/28891	0.00346119	0.0152663	0.00910169	16952/16878/56013/74370/217344/13650/21938/20787/223775/11981/12953/21937/18125/16149/16324/69847/211323/20377/11816/13121/105855/50790/14062/223527/11539	25
GO:1903531	negative regulation of secretion by cell	23/1922	188/28891	0.00349744	0.0154046	0.00918411	16952/16878/56013/74370/217344/13650/21938/20787/223775/11981/12953/21937/18125/16324/211323/20377/11816/13121/105855/50790/14062/223527/11539	23
GO:1903828	negative regulation of protein localization	28/1922	244/28891	0.00349766	0.0154046	0.00918411	16952/56013/17754/12550/11640/74370/217344/13650/69660/20787/223775/18125/226154/19062/64436/66610/235406/16324/69847/20377/15378/11816/13121/13132/14062/13829/223527/106522	28
GO:0006487	protein N-linked glycosylation	1922-11-01	65/28891	0.00351199	0.0154564	0.00921498	103534/17308/67547/57377/66357/68292/16430/20440/67695/53618/14348	11
GO:0002237	response to molecule of bacterial origin	43/1922	421/28891	0.00352726	0.0155122	0.00924825	18787/12608/211007/57783/66102/216963/22433/16145/231130/54396/20778/21938/26362/14469/216161/18125/106759/14468/69601/214855/17874/18038/15370/22695/55932/70310/230738/21355/13617/22169/22352/12161/17319/67154/22038/20496/14062/12484/18569/211770/240354/12705/100049714	43
GO:0044060	regulation of endocrine process	1922-10-01	56/28891	0.00353684	0.0155316	0.00925982	16878/12953/20750/16324/211323/12161/12394/13132/14186/14062	10
GO:0046580	negative regulation of Ras protein signal transduction	1922-10-01	56/28891	0.00353684	0.0155316	0.00925982	107351/216963/216831/21927/83813/69601/19415/21858/24066/24064	10
GO:0034614	cellular response to reactive oxygen species	19/1922	145/28891	0.00355302	0.0155912	0.00929537	16952/11852/13649/18412/23939/16476/26415/19156/56532/26362/12333/26408/213990/20698/14281/13617/18595/19272/15375	19
GO:1901800	positive regulation of proteasomal protein catabolic process	16/1922	114/28891	0.00361805	0.015865	0.0094586	71240/15511/78943/59009/104318/193740/69601/56812/77125/217410/64209/13132/56312/56438/211770/70620	16
GO:0031114	regulation of microtubule depolymerization	1922-08-01	39/28891	0.00363272	0.0158668	0.00945966	26903/17754/69697/270058/78926/58522/23805/20257	8
GO:0042908	xenobiotic transport	1922-08-01	39/28891	0.00363272	0.0158668	0.00945966	20525/76408/230751/14609/239273/26357/27416/57738	8
GO:0060074	synapse maturation	1922-08-01	39/28891	0.00363272	0.0158668	0.00945966	18039/442801/18011/18483/69601/12323/73181/100042150	8
GO:0007416	synapse assembly	26/1922	222/28891	0.00363394	0.0158668	0.00945966	56013/13385/19229/12550/232370/223254/442801/18591/13048/11519/13169/245446/229715/241638/69137/211323/17920/71436/100042150/18708/12558/13845/399558/13841/70620/433485	26
GO:0030149	sphingolipid catabolic process	1922-07-01	31/28891	0.00363961	0.0158668	0.00945966	14667/19156/20597/11886/15211/15212/18010	7
GO:0032367	intracellular cholesterol transport	1922-07-01	31/28891	0.00363961	0.0158668	0.00945966	68299/12306/68505/67963/100102/170459/321007	7
GO:0060795	cell fate commitment involved in formation of primary germ layer	1922-07-01	31/28891	0.00363961	0.0158668	0.00945966	14465/20671/21410/18119/20674/13813/20319	7
GO:2000765	regulation of cytoplasmic translation	1922-07-01	31/28891	0.00363961	0.0158668	0.00945966	67579/83557/16210/13211/11991/56403/12877	7
GO:0043648	dicarboxylic acid metabolic process	14/1922	94/28891	0.00364751	0.0158897	0.00947333	67375/18293/257633/76615/15926/18242/270685/216188/74551/14275/14660/20917/56454/229905	14
GO:0043500	muscle adaptation	18/1922	135/28891	0.00370839	0.0161432	0.00962446	74155/16905/11474/11640/216874/22402/227753/21938/17127/56208/21937/17888/13057/21955/14465/14463/11534/66277	18
GO:0002367	cytokine production involved in immune response	22/1922	178/28891	0.00373362	0.0162412	0.00968291	270151/21938/26362/56632/18762/14972/14462/15275/106759/16149/214855/17874/15039/103213/19419/15015/240095/14456/17319/16792/66873/240354	22
GO:0044242	cellular lipid catabolic process	27/1922	234/28891	0.00378733	0.016463	0.00981511	14667/11370/19156/64899/20778/20597/18806/56690/231871/74147/66968/238055/15926/11886/74182/15211/16891/15212/216188/27226/74551/18010/11758/67469/23945/116939/13082	27
GO:0002274	myeloid leukocyte activation	31/1922	280/28891	0.00380178	0.0165138	0.00984543	16952/14461/16478/26903/12606/16476/231130/70110/15170/106763/70450/14389/107817/216161/56632/19698/18806/106759/17988/217203/17874/20698/103213/19419/69847/77125/13032/209558/22038/11988/11487	31
GO:0014902	myotube differentiation	19/1922	146/28891	0.00383602	0.0166384	0.00991973	11459/15184/26903/11474/22433/214384/18019/13163/20866/17886/18810/18858/22410/17341/235130/12224/13405/227325/79362	19
GO:0046634	regulation of alpha-beta T cell activation	19/1922	146/28891	0.00383602	0.0166384	0.00991973	16952/20535/59009/19099/18762/14972/14462/12399/17173/15039/230738/15015/240095/12394/16147/105855/12142/12484/240354	19
GO:0046620	regulation of organ growth	17/1922	125/28891	0.0038436	0.0166593	0.00993217	16002/211652/22402/232334/17888/22431/21385/211323/14465/14463/14609/17967/67603/12444/18712/14179/22062	17
GO:0001838	embryonic epithelial tube formation	20/1922	157/28891	0.00392306	0.0169792	0.0101229	230824/19143/22420/57265/22417/13543/20732/231214/27428/14462/21410/20377/18119/270685/330409/14275/54612/65100/19206/20319	20
GO:0048593	camera-type eye morphogenesis	20/1922	157/28891	0.00392306	0.0169792	0.0101229	116810/20848/21385/387609/13836/18741/17158/20674/16147/14184/20664/14238/15258/11911/12142/21417/270120/14221/269831/19242	20
GO:0001562	response to protozoan	1922-09-01	48/28891	0.00395331	0.0170855	0.0101862	16145/54396/14469/12051/14468/17874/20737/55932/18605	9
GO:0045197	establishment or maintenance of epithelial cell apical/basal polarity	1922-09-01	48/28891	0.00395331	0.0170855	0.0101862	13385/55978/69697/233066/20401/56513/16772/11843/21407	9
GO:0042551	neuron maturation	1922-11-01	66/28891	0.00396624	0.0171044	0.0101975	14461/170758/18591/269116/21367/380713/18858/80297/227377/121021/13617	11
GO:0060999	positive regulation of dendritic spine development	1922-11-01	66/28891	0.00396624	0.0171044	0.0101975	108100/18472/228550/18011/13048/13169/18483/12323/11816/16975/14745	11
GO:2000401	regulation of lymphocyte migration	1922-11-01	66/28891	0.00396624	0.0171044	0.0101975	20868/380705/19229/18600/16416/56532/17173/20737/80795/216892/11487	11
GO:0021537	telencephalon development	31/1922	281/28891	0.00400809	0.0172725	0.0102977	77579/14766/13649/23879/237847/18293/192157/83431/21420/18472/11932/16568/69601/20359/18032/211323/22773/16777/15205/20674/13813/107503/12558/14179/16975/67263/13845/22062/18028/11921/15902	31
GO:0032411	positive regulation of transporter activity	18/1922	136/28891	0.00401473	0.0172826	0.0103038	15114/59091/20266/217154/19739/11838/20866/11932/57440/57816/229715/13617/13405/12724/11931/65973/12313/20191	18
GO:0051607	defense response to virus	35/1922	328/28891	0.0040193	0.0172826	0.0103038	211007/217365/11640/52513/16145/54396/70450/56532/270151/74136/94091/56208/98999/71956/12913/106759/14468/53859/94089/17874/246727/242700/209200/54445/246730/20737/55932/103213/230738/77125/56213/22038/58801/13211/80795	35
GO:0042475	odontogenesis of dentin-containing tooth	14/1922	95/28891	0.00402196	0.0172826	0.0103038	18787/13393/22420/17702/20535/20866/22422/22409/18029/18595/17701/14165/13607/14179	14
GO:1903509	liposaccharide metabolic process	14/1922	95/28891	0.00402196	0.0172826	0.0103038	14667/76524/276846/19156/14421/53897/66268/15211/15212/20447/18010/27052/14348/18701	14
GO:0061383	trabecula morphogenesis	1922-10-01	57/28891	0.00403867	0.017342	0.0103392	12842/17702/216161/22410/13609/211323/20377/14184/18605/215798	10
GO:0003334	keratinocyte development	1922-05-01	17/28891	0.00408101	0.0173644	0.0103525	21420/19156/55948/69073/18810	5
GO:0003413	chondrocyte differentiation involved in endochondral bone morphogenesis	1922-05-01	17/28891	0.00408101	0.0173644	0.0103525	11749/12406/373864/16147/56788	5
GO:0010755	regulation of plasminogen activation	1922-05-01	17/28891	0.00408101	0.0173644	0.0103525	18787/15451/18791/20194/64138	5
GO:0042074	cell migration involved in gastrulation	1922-05-01	17/28891	0.00408101	0.0173644	0.0103525	13590/20671/18119/14179/27494	5
GO:0061318	renal filtration cell differentiation	1922-05-01	17/28891	0.00408101	0.0173644	0.0103525	71602/22431/13617/12484/66277	5
GO:0061450	trophoblast cell migration	1922-05-01	17/28891	0.00408101	0.0173644	0.0103525	16416/192897/18119/12317/100038489	5
GO:0071371	cellular response to gonadotropin stimulus	1922-05-01	17/28891	0.00408101	0.0173644	0.0103525	56876/22431/13617/14465/14463	5
GO:0072112	podocyte differentiation	1922-05-01	17/28891	0.00408101	0.0173644	0.0103525	71602/22431/13617/12484/66277	5
GO:0072311	glomerular epithelial cell differentiation	1922-05-01	17/28891	0.00408101	0.0173644	0.0103525	71602/22431/13617/12484/66277	5
GO:0097152	mesenchymal cell apoptotic process	1922-05-01	17/28891	0.00408101	0.0173644	0.0103525	17702/22431/13617/21410/17701	5
GO:0016202	regulation of striated muscle tissue development	1922-06-01	24/28891	0.00408728	0.0173644	0.0103525	15184/59091/17127/14609/14174/14179	6
GO:0033630	positive regulation of cell adhesion mediated by integrin	1922-06-01	24/28891	0.00408728	0.0173644	0.0103525	16878/16416/15170/170758/105855/12484	6
GO:0098877	neurotransmitter receptor transport to plasma membrane	1922-06-01	24/28891	0.00408728	0.0173644	0.0103525	67826/216831/17919/20908/53869/83493	6
GO:0140112	extracellular vesicle biogenesis	1922-06-01	24/28891	0.00408728	0.0173644	0.0103525	15239/27681/11981/215705/17919/53869	6
GO:2000269	regulation of fibroblast apoptotic process	1922-06-01	24/28891	0.00408728	0.0173644	0.0103525	14456/20377/56312/58801/98267/66191	6
GO:0035303	regulation of dephosphorylation	17/1922	126/28891	0.00417431	0.0177216	0.0105655	217124/74302/11640/56532/17127/12953/20597/15451/56876/19062/69871/22027/105855/13003/12313/109700/11539	17
GO:0140546	defense response to symbiont	35/1922	329/28891	0.00421774	0.0178808	0.0106604	211007/217365/11640/52513/16145/54396/70450/56532/270151/74136/94091/56208/98999/71956/12913/106759/14468/53859/94089/17874/246727/242700/209200/54445/246730/20737/55932/103213/230738/77125/56213/22038/58801/13211/80795	35
GO:0032368	regulation of lipid transport	20/1922	158/28891	0.00421776	0.0178808	0.0106604	216739/56310/16416/12306/12953/27403/18830/20750/211323/12161/11816/12394/17319/13132/320560/16891/100102/50790/19206/99031	20
GO:0050821	protein stabilization	24/1922	202/28891	0.00422295	0.0178902	0.010666	14252/16145/231130/72344/54396/192652/17127/224824/11932/20913/16149/22410/57816/20671/13838/12317/17701/11931/18708/16783/18712/18715/56693/65972	24
GO:0032496	response to lipopolysaccharide	41/1922	401/28891	0.0042308	0.0179108	0.0106783	18787/12608/211007/57783/66102/216963/22433/16145/231130/54396/20778/21938/26362/14469/216161/18125/106759/14468/69601/214855/17874/18038/15370/22695/55932/70310/230738/13617/22169/22352/12161/17319/67154/22038/20496/14062/18569/211770/240354/12705/100049714	41
GO:0002293	alpha-beta T cell differentiation involved in immune response	1922-12-01	76/28891	0.00423857	0.0179184	0.0106828	16952/20848/23882/12051/19698/18762/14462/17173/20737/230738/13813/240354	12
GO:0051926	negative regulation of calcium ion transport	1922-12-01	76/28891	0.00423857	0.0179184	0.0106828	26903/56437/18125/80708/15894/19062/14697/15464/20730/15205/12313/68949	12
GO:0042552	myelination	23/1922	191/28891	0.0042595	0.0179771	0.0107178	13866/19156/192897/19153/21938/17196/269116/17988/18810/18858/229715/53897/211323/13032/23966/225608/14184/15211/15212/12558/18605/215798/19242	23
GO:0007338	single fertilization	21/1922	169/28891	0.00426143	0.0179771	0.0107178	15081/15511/104111/67331/17886/22788/22431/192236/12323/18802/18791/20730/15395/330409/66712/15212/14275/26384/15405/12745/75202	21
GO:0035725	sodium ion transmembrane transport	21/1922	169/28891	0.00426143	0.0179771	0.0107178	114479/20266/102857/11932/18125/59033/76560/57816/20269/214111/72821/69847/13405/11931/545622/236794/14664/100102/252972/20496/329064	21
GO:0010714	positive regulation of collagen metabolic process	1922-08-01	40/28891	0.00428073	0.0180205	0.0107437	18787/216869/22417/18591/22352/16147/14062/14219	8
GO:0030513	positive regulation of BMP signaling pathway	1922-08-01	40/28891	0.00428073	0.0180205	0.0107437	217342/17702/14465/14463/240725/17701/15205/14734	8
GO:0033144	negative regulation of intracellular steroid hormone receptor signaling pathway	1922-08-01	40/28891	0.00428073	0.0180205	0.0107437	18626/12189/12953/20377/18119/12317/13132/15364	8
GO:0014909	smooth muscle cell migration	16/1922	116/28891	0.00430505	0.0180848	0.010782	18787/214384/16416/22402/12305/18591/234593/17886/22003/106014/18791/14783/15117/18605/14745/211770	16
GO:0051028	mRNA transport	16/1922	116/28891	0.00430505	0.0180848	0.010782	16574/192160/245610/268420/107829/192170/445007/11838/170676/22695/140488/13211/12626/223527/70579/12877	16
GO:0055017	cardiac muscle tissue growth	16/1922	116/28891	0.00430505	0.0180848	0.010782	77579/214384/22402/232334/13609/21385/211323/14465/14463/14609/17967/23966/12444/18712/14164/22062	16
GO:0007263	nitric oxide mediated signal transduction	1922-07-01	32/28891	0.00439541	0.0182847	0.0109012	13649/12411/18125/20730/11816/17748/68169	7
GO:0021952	central nervous system projection neuron axonogenesis	1922-07-01	32/28891	0.00439541	0.0182847	0.0109012	20266/18472/80297/13838/13176/13845/18028	7
GO:0034505	tooth mineralization	1922-07-01	32/28891	0.00439541	0.0182847	0.0109012	22420/12842/17702/20535/20866/11732/18605	7
GO:1902683	regulation of receptor localization to synapse	1922-07-01	32/28891	0.00439541	0.0182847	0.0109012	216831/16416/18762/23888/12322/11487/53331	7
GO:0001514	selenocysteine incorporation	1922-04-01	11/28891	0.00441051	0.0182847	0.0109012	192170/668137/434080/211006	4
GO:0005513	detection of calcium ion	1922-04-01	11/28891	0.00441051	0.0182847	0.0109012	20866/12313/20979/20191	4
GO:0006451	translational readthrough	1922-04-01	11/28891	0.00441051	0.0182847	0.0109012	192170/668137/434080/211006	4
GO:0006534	cysteine metabolic process	1922-04-01	11/28891	0.00441051	0.0182847	0.0109012	12411/14598/107869/12583	4
GO:0006591	ornithine metabolic process	1922-04-01	11/28891	0.00441051	0.0182847	0.0109012	242669/15378/18263/56454	4
GO:0032342	aldosterone biosynthetic process	1922-04-01	11/28891	0.00441051	0.0182847	0.0109012	22417/12161/13132/12724	4
GO:0034384	high-density lipoprotein particle clearance	1922-04-01	11/28891	0.00441051	0.0182847	0.0109012	20778/11816/55938/16891	4
GO:0048318	axial mesoderm development	1922-04-01	11/28891	0.00441051	0.0182847	0.0109012	21415/22773/13836/18119	4
GO:0048382	mesendoderm development	1922-04-01	11/28891	0.00441051	0.0182847	0.0109012	15376/18119/13813/14179	4
GO:0061043	regulation of vascular wound healing	1922-04-01	11/28891	0.00441051	0.0182847	0.0109012	18787/22433/106014/20496	4
GO:0061299	retina vasculature morphogenesis in camera-type eye	1922-04-01	11/28891	0.00441051	0.0182847	0.0109012	442801/16772/12826/14366	4
GO:0099640	axo-dendritic protein transport	1922-04-01	11/28891	0.00441051	0.0182847	0.0109012	16574/15507/17754/16568	4
GO:0110011	regulation of basement membrane organization	1922-04-01	11/28891	0.00441051	0.0182847	0.0109012	102693/16772/226519/16777	4
GO:1900152	negative regulation of nuclear-transcribed mRNA catabolic process, deadenylation-dependent decay	1922-04-01	11/28891	0.00441051	0.0182847	0.0109012	22057/13211/11991/56403	4
GO:1904383	response to sodium phosphate	1922-04-01	11/28891	0.00441051	0.0182847	0.0109012	11732/14184/11991/18605	4
GO:0050864	regulation of B cell activation	19/1922	148/28891	0.00445818	0.0184569	0.0110039	22433/231130/18019/15170/15223/106759/16149/57257/14204/20850/20377/17319/105855/12494/12151/12484/320940/16792/15902	19
GO:2001056	positive regulation of cysteine-type endopeptidase activity	19/1922	148/28891	0.00445818	0.0184569	0.0110039	76884/109689/103724/106763/227753/17127/51800/26408/53313/11684/19141/20680/18119/58801/65973/14062/14219/16792/240354	19
GO:0046503	glycerolipid catabolic process	1922-11-01	67/28891	0.00446612	0.0184643	0.0110083	20778/231871/66968/238055/74182/16891/27226/11758/67469/23945/116939	11
GO:0140895	cell surface toll-like receptor signaling pathway	1922-11-01	67/28891	0.00446612	0.0184643	0.0110083	231130/70110/69601/13057/17874/246730/83490/18708/69368/66873/66271	11
GO:0051260	protein homooligomerization	23/1922	192/28891	0.00454242	0.0187668	0.0111886	50997/21927/70382/107817/22781/74343/11838/57440/71956/170676/17025/241638/69137/238076/20514/17319/107869/233908/381760/14660/383348/329064/241794	23
GO:0010799	regulation of peptidyl-threonine phosphorylation	1922-09-01	49/28891	0.00456246	0.0188084	0.0112135	74370/16145/54396/19062/20698/80982/24064/114715/13829	9
GO:0032881	regulation of polysaccharide metabolic process	1922-09-01	49/28891	0.00456246	0.0188084	0.0112135	16002/22113/20411/18591/244416/19062/14783/15117/18605	9
GO:0050819	negative regulation of coagulation	1922-09-01	49/28891	0.00456246	0.0188084	0.0112135	18787/12306/18591/11684/18595/18791/21788/11816/216350	9
GO:0002698	negative regulation of immune effector process	21/1922	170/28891	0.00456503	0.0188084	0.0112135	16952/216869/16002/15170/270151/26362/15223/14972/17173/15039/21354/20737/14204/230738/15015/21355/240095/77125/209558/105855/12946	21
GO:0045687	positive regulation of glial cell differentiation	1922-10-01	58/28891	0.00459508	0.0188933	0.0112641	16878/20732/21938/77125/23966/12724/15205/22062/15902/19242	10
GO:0050922	negative regulation of chemotaxis	1922-10-01	58/28891	0.00459508	0.0188933	0.0112641	18600/19252/20347/20358/20355/20359/20360/13482/17319/20440	10
GO:0051496	positive regulation of stress fiber assembly	1922-10-01	58/28891	0.00459508	0.0188933	0.0112641	22417/442801/17127/19303/30794/72754/22003/20194/14219/14745	10
GO:0002287	alpha-beta T cell activation involved in immune response	1922-12-01	77/28891	0.0047239	0.0193699	0.0115482	16952/20848/23882/12051/19698/18762/14462/17173/20737/230738/13813/240354	12
GO:0042246	tissue regeneration	1922-12-01	77/28891	0.0047239	0.0193699	0.0115482	18787/16952/26903/242050/223650/22410/18032/14463/14609/12224/13405/19242	12
GO:1902017	regulation of cilium assembly	1922-12-01	77/28891	0.0047239	0.0193699	0.0115482	15114/53860/16886/55978/230872/216846/232944/69871/17152/53869/11843/14745	12
GO:1904036	negative regulation of epithelial cell apoptotic process	1922-12-01	77/28891	0.0047239	0.0193699	0.0115482	18787/14461/23939/231130/16416/14462/15894/14456/108079/56312/68169/11921	12
GO:0045807	positive regulation of endocytosis	24/1922	204/28891	0.00478135	0.0195921	0.0116807	18787/14461/216869/11736/109689/12306/76686/26362/20597/16568/17886/18806/27403/80838/13057/14456/11816/12317/13132/105855/14734/100102/100038489/17289	24
GO:0042113	B cell activation	34/1922	320/28891	0.00483847	0.0198127	0.0118122	15184/19229/22433/56310/231130/18019/15170/12051/15223/54125/106759/16149/57257/103213/14204/15985/19419/20850/13482/20377/17319/11740/18708/105855/12494/102545/54353/12151/12484/320940/18605/16792/240354/15902	34
GO:0048041	focal adhesion assembly	13/1922	87/28891	0.00484637	0.0198314	0.0118234	11465/19229/11474/69697/20411/22417/17127/19303/13144/17886/19272/20194/13829	13
GO:0071331	cellular response to hexose stimulus	20/1922	160/28891	0.00486229	0.0198831	0.0118542	109689/22433/78943/56485/223775/20913/17886/15894/545192/69952/14456/15376/108079/83557/74551/320995/213053/223527/66259/330890	20
GO:0032506	cytokinetic process	1922-08-01	41/28891	0.0050141	0.020423	0.012176	216846/234857/17886/18810/72041/235406/78267/544963	8
GO:0032736	positive regulation of interleukin-13 production	1922-08-01	41/28891	0.0050141	0.020423	0.012176	56632/18762/14972/14462/15039/15015/240095/77125	8
GO:0032885	regulation of polysaccharide biosynthetic process	1922-08-01	41/28891	0.0050141	0.020423	0.012176	16002/20411/18591/244416/19062/14783/15117/18605	8
GO:0061436	establishment of skin barrier	1922-08-01	41/28891	0.0050141	0.020423	0.012176	230824/12740/12550/55948/69073/11684/18810/71913	8
GO:0002224	toll-like receptor signaling pathway	1922-11-01	68/28891	0.00501474	0.020423	0.012176	216869/57783/56310/237868/106759/17874/18038/54445/14283/107515/83490	11
GO:0032233	positive regulation of actin filament bundle assembly	1922-11-01	68/28891	0.00501474	0.020423	0.012176	22417/442801/17127/19303/30794/72754/22003/104027/20194/14219/14745	11
GO:1904031	positive regulation of cyclin-dependent protein kinase activity	1922-06-01	25/28891	0.00507966	0.0206734	0.0123253	13649/106763/100732/12444/12443/18712	6
GO:0045666	positive regulation of neuron differentiation	16/1922	118/28891	0.00509516	0.0207083	0.0123462	14461/104318/192986/21858/12161/15376/104156/13405/83557/20674/16210/233552/21417/242316/15375/11921	16
GO:0120034	positive regulation of plasma membrane bounded cell projection assembly	16/1922	118/28891	0.00509516	0.0207083	0.0123462	98845/15114/53860/83431/55978/56699/353047/234695/230872/104252/232944/18011/18483/69871/18708/13860	16
GO:0007272	ensheathment of neurons	23/1922	194/28891	0.0051553	0.0209245	0.012475	13866/19156/192897/19153/21938/17196/269116/17988/18810/18858/229715/53897/211323/13032/23966/225608/14184/15211/15212/12558/18605/215798/19242	23
GO:0008366	axon ensheathment	23/1922	194/28891	0.0051553	0.0209245	0.012475	13866/19156/192897/19153/21938/17196/269116/17988/18810/18858/229715/53897/211323/13032/23966/225608/14184/15211/15212/12558/18605/215798/19242	23
GO:0002753	cytosolic pattern recognition receptor signaling pathway	19/1922	150/28891	0.00516131	0.0209347	0.0124811	217365/16145/231130/54396/270151/76438/74136/94091/14469/232944/71956/106759/17874/246727/54445/246730/83490/69368/57738	19
GO:0071326	cellular response to monosaccharide stimulus	20/1922	161/28891	0.00521381	0.0211334	0.0125996	109689/22433/78943/56485/223775/20913/17886/15894/545192/69952/14456/15376/108079/83557/74551/320995/213053/223527/66259/330890	20
GO:0048483	autonomic nervous system development	1922-09-01	50/28891	0.00524218	0.0212	0.0126393	78286/13866/14462/13617/15407/15205/18187/14472/103889	9
GO:0061640	cytoskeleton-dependent cytokinesis	15/1922	108/28891	0.00524438	0.0212	0.0126393	77579/20362/11852/53860/13163/22248/216846/53413/234857/18810/72041/235406/78267/544963/107371	15
GO:2000060	positive regulation of ubiquitin-dependent protein catabolic process	15/1922	108/28891	0.00524438	0.0212	0.0126393	19229/15511/59009/104318/193740/56812/77125/217410/64209/13132/237339/56438/16792/211770/70620	15
GO:2000243	positive regulation of reproductive process	15/1922	108/28891	0.00524438	0.0212	0.0126393	17702/22417/20899/22788/22431/268491/12323/16324/14609/12394/13164/13121/17701/100038489/54611	15
GO:0003156	regulation of animal organ formation	1922-07-01	33/28891	0.00526391	0.0212218	0.0126523	22431/14174/240725/14165/14186/14179/14164	7
GO:0051150	regulation of smooth muscle cell differentiation	1922-07-01	33/28891	0.00526391	0.0212218	0.0126523	214384/18019/18591/107869/71973/21417/18569	7
GO:0140448	signaling receptor ligand precursor processing	1922-07-01	33/28891	0.00526391	0.0212218	0.0126523	12876/68947/30052/22027/17380/70495/11487	7
GO:2000564	regulation of CD8-positive, alpha-beta T cell proliferation	1922-07-01	33/28891	0.00526391	0.0212218	0.0126523	20535/59009/19099/14972/15039/15015/240095	7
GO:0097009	energy homeostasis	17/1922	129/28891	0.00530922	0.0213758	0.0127441	18412/11717/381677/20848/12164/22187/21367/11556/30052/210029/69847/11816/108079/14562/224796/18605/116939	17
GO:1901890	positive regulation of cell junction assembly	17/1922	129/28891	0.00530922	0.0213758	0.0127441	13385/232370/22417/17127/13048/17886/245446/229715/69137/13836/71436/18708/20194/13845/399558/70620/433485	17
GO:1901874	negative regulation of post-translational protein modification	14/1922	98/28891	0.00533619	0.0214181	0.0127693	18412/216869/109689/26903/12189/19716/56310/209011/75141/209200/56812/24064/117198/56693	14
GO:0009410	response to xenobiotic stimulus	36/1922	346/28891	0.00534469	0.0214181	0.0127693	18787/74155/16002/15184/217337/22433/74370/16476/18019/279766/170472/18125/71519/57257/17025/14281/103213/232946/11670/69847/14465/14456/17920/14463/20377/15378/17967/27360/108079/20512/105855/12494/54611/14860/20319/13082	36
GO:0010470	regulation of gastrulation	1922-05-01	18/28891	0.00534471	0.0214181	0.0127693	102693/15378/15376/18119/23966	5
GO:0045605	negative regulation of epidermal cell differentiation	1922-05-01	18/28891	0.00534471	0.0214181	0.0127693	17702/15205/14184/14562/15404	5
GO:0045683	negative regulation of epidermis development	1922-05-01	18/28891	0.00534471	0.0214181	0.0127693	17702/15205/14184/14562/15404	5
GO:0055012	ventricular cardiac muscle cell differentiation	1922-05-01	18/28891	0.00534471	0.0214181	0.0127693	77579/16905/214384/211323/18741	5
GO:1900221	regulation of amyloid-beta clearance	1922-05-01	18/28891	0.00534471	0.0214181	0.0127693	214384/27403/16976/11816/13121	5
GO:0019229	regulation of vasoconstriction	13/1922	88/28891	0.00534828	0.0214181	0.0127693	13649/240672/18591/18125/15894/217369/14609/27360/12494/67972/14062/23945/58861	13
GO:0002819	regulation of adaptive immune response	28/1922	252/28891	0.00546429	0.0218681	0.0130376	16952/15170/56532/21938/15223/18762/14972/14462/11513/22788/16149/214855/17173/15039/20737/14204/230738/15015/21355/240095/13482/77125/17319/105855/12484/12946/53331/240354	28
GO:0000302	response to reactive oxygen species	23/1922	195/28891	0.00548655	0.0219279	0.0130733	16952/11852/13649/18412/23939/19229/16476/26415/19156/56532/26362/12333/26408/18806/213990/20698/14281/13617/18595/19272/11758/69367/15375	23
GO:0001659	temperature homeostasis	23/1922	195/28891	0.00548655	0.0219279	0.0130733	12608/22368/11370/18412/11474/18559/232370/20848/23882/21833/231507/329910/11556/22410/13819/14609/14776/14783/170439/107515/20249/11911/11539	23
GO:0007088	regulation of mitotic nuclear division	16/1922	119/28891	0.00553226	0.0220666	0.0131559	16002/70385/21802/18023/18591/71943/103733/20399/98733/216810/20698/66991/14184/66442/68612/14179	16
GO:0014020	primary neural tube formation	16/1922	119/28891	0.00553226	0.0220666	0.0131559	230824/19143/57265/13543/20732/231214/27428/20377/18119/270685/330409/14275/54612/65100/19206/20319	16
GO:0044272	sulfur compound biosynthetic process	16/1922	119/28891	0.00553226	0.0220666	0.0131559	216739/12411/14598/217119/56773/56690/58250/67283/56219/228026/107869/68263/50790/60525/68738/234356	16
GO:0051224	negative regulation of protein transport	19/1922	151/28891	0.00554559	0.022105	0.0131789	16952/56013/11640/74370/217344/13650/20787/223775/18125/19062/16324/20377/15378/11816/13121/14062/13829/223527/106522	19
GO:0071897	DNA biosynthetic process	22/1922	184/28891	0.00555003	0.022108	0.0131807	76901/217127/216869/68964/217216/19229/19252/68275/216853/18591/20399/328417/18972/101540/20698/14609/66181/245474/14186/14219/11991/20962	22
GO:0090276	regulation of peptide hormone secretion	29/1922	264/28891	0.0055746	0.0221912	0.0132303	13649/16878/109689/74370/276952/20787/223775/20866/20913/18125/17886/106347/545192/380714/69952/16324/14609/20377/15378/15376/20501/12494/15364/74551/50790/320995/223527/66259/330890	29
GO:0009566	fertilization	25/1922	218/28891	0.00561278	0.0223236	0.0133092	56739/15081/15511/104111/67331/17886/72634/22788/22431/192236/12323/80297/18802/238055/18791/20730/15395/330409/66712/15212/14275/26384/15405/12745/75202	25
GO:0070613	regulation of protein processing	1922-11-01	69/28891	0.0056153	0.0223236	0.0133092	18787/12550/227753/17886/15451/18791/69065/241576/20112/20194/64138	11
GO:0002706	regulation of lymphocyte mediated immunity	27/1922	241/28891	0.00563392	0.0223828	0.0133445	216869/16002/15170/56532/21938/15223/18762/14972/14462/22788/214855/15039/21354/20737/14204/19419/20850/15015/21355/240095/13482/16783/105855/12484/12946/53331/240354	27
GO:0036503	ERAD pathway	15/1922	109/28891	0.00571658	0.0226962	0.0135313	217365/78943/72053/23802/108687/230904/56812/108802/22027/12317/64209/14828/66861/68292/12745	15
GO:0009746	response to hexose	24/1922	207/28891	0.00573325	0.0227473	0.0135618	109689/22433/237868/78943/56485/20787/223775/20913/17886/15894/545192/69952/14456/21410/15378/15376/108079/83557/74551/320995/213053/223527/66259/330890	24
GO:0097529	myeloid leukocyte migration	28/1922	253/28891	0.00576498	0.0228581	0.0136279	18787/16952/171095/26903/19229/19252/18472/170758/445007/18591/12913/20750/16149/100952/17874/57257/13617/13482/19141/17319/18708/105855/27226/320701/80795/18605/22341/109700	28
GO:0030866	cortical actin cytoskeleton organization	1922-08-01	42/28891	0.00583978	0.0230785	0.0137592	57778/217325/16897/18810/12317/544963/105855/102502	8
GO:0031076	embryonic camera-type eye development	1922-08-01	42/28891	0.00583978	0.0230785	0.0137592	333654/21385/18741/14165/16147/14238/15258/21417	8
GO:0038179	neurotrophin signaling pathway	1922-08-01	42/28891	0.00583978	0.0230785	0.0137592	15114/76884/19716/12927/225849/319740/24064/236794	8
GO:0055078	sodium ion homeostasis	1922-08-01	42/28891	0.00583978	0.0230785	0.0137592	11932/20750/57816/13617/20393/11931/20512/20496	8
GO:0071425	hematopoietic stem cell proliferation	1922-08-01	42/28891	0.00583978	0.0230785	0.0137592	217127/68964/12606/22410/21832/13132/18712/20319	8
GO:0019884	antigen processing and presentation of exogenous antigen	1922-10-01	60/28891	0.00588751	0.0232347	0.0138524	21356/14972/16149/54445/98682/15039/15015/21355/240095/65972	10
GO:0040014	regulation of multicellular organism growth	13/1922	89/28891	0.00589093	0.0232347	0.0138524	14955/16002/20848/13163/231507/11556/80297/20850/19141/15364/20856/19206/102502	13
GO:0042147	retrograde transport, endosome to Golgi	13/1922	89/28891	0.00589093	0.0232347	0.0138524	217342/11736/97761/68299/103724/68449/11981/57440/68505/545192/30930/67804/73296	13
GO:0030216	keratinocyte differentiation	20/1922	163/28891	0.00597968	0.0235693	0.0140518	16952/19143/74155/110310/19041/17702/14027/21420/21816/19156/12560/55948/69073/54139/18810/22695/71913/13836/11886/15404	20
GO:0060135	maternal process involved in female pregnancy	1922-09-01	51/28891	0.00599771	0.0236001	0.0140702	16878/12550/22417/16477/12411/13039/18119/12142/19242	9
GO:0060421	positive regulation of heart growth	1922-09-01	51/28891	0.00599771	0.0236001	0.0140702	22402/22431/21385/211323/14465/14463/17967/12444/18712	9
GO:0008637	apoptotic mitochondrial changes	16/1922	120/28891	0.00599928	0.0236001	0.0140702	216869/16905/380705/16476/51800/55948/12124/171543/14049/70310/11740/58801/12322/18715/103172/12484	16
GO:0034284	response to monosaccharide	24/1922	208/28891	0.00608344	0.0239154	0.0142582	109689/22433/237868/78943/56485/20787/223775/20913/17886/15894/545192/69952/14456/21410/15378/15376/108079/83557/74551/320995/213053/223527/66259/330890	24
GO:0014812	muscle cell migration	17/1922	131/28891	0.00619688	0.0241626	0.0144056	18787/16952/214384/16416/22402/12305/18591/234593/17886/22003/106014/18791/14783/15117/18605/14745/211770	17
GO:0043200	response to amino acid	23/1922	197/28891	0.00620196	0.0241626	0.0144056	12608/13649/12842/12550/22433/74370/12843/12833/12832/98402/18011/67579/56876/229715/18595/12826/20512/245670/56438/21417/12583/66586/12877	23
GO:0010165	response to X-ray	1922-06-01	26/28891	0.00623781	0.0241626	0.0144056	16952/14462/20377/12444/58801/20319	6
GO:0010666	positive regulation of cardiac muscle cell apoptotic process	1922-06-01	26/28891	0.00623781	0.0241626	0.0144056	12333/26408/14465/18997/12322/68949	6
GO:0030859	polarized epithelial cell differentiation	1922-06-01	26/28891	0.00623781	0.0241626	0.0144056	55978/69697/233066/20401/16772/21407	6
GO:0045684	positive regulation of epidermis development	1922-06-01	26/28891	0.00623781	0.0241626	0.0144056	55948/69073/19207/71913/19206/11921	6
GO:0080111	DNA demethylation	1922-06-01	26/28891	0.00623781	0.0241626	0.0144056	14462/72041/13813/52463/56403/11811	6
GO:0032366	intracellular sterol transport	1922-07-01	34/28891	0.00625497	0.0241626	0.0144056	68299/12306/68505/67963/100102/170459/321007	7
GO:0035740	CD8-positive, alpha-beta T cell proliferation	1922-07-01	34/28891	0.00625497	0.0241626	0.0144056	20535/59009/19099/14972/15039/15015/240095	7
GO:0071353	cellular response to interleukin-4	1922-07-01	34/28891	0.00625497	0.0241626	0.0144056	21414/22433/14462/17025/547253/20850/14828	7
GO:0099010	modification of postsynaptic structure	1922-07-01	34/28891	0.00625497	0.0241626	0.0144056	77579/11852/216831/108100/228550/104027/17919	7
GO:2001187	positive regulation of CD8-positive, alpha-beta T cell activation	1922-07-01	34/28891	0.00625497	0.0241626	0.0144056	14972/12399/15039/15015/240095/12394/105855	7
GO:0006047	UDP-N-acetylglucosamine metabolic process	1922-04-01	12/28891	0.00627024	0.0241626	0.0144056	17308/54342/26384/227620	4
GO:0006705	mineralocorticoid biosynthetic process	1922-04-01	12/28891	0.00627024	0.0241626	0.0144056	22417/12161/13132/12724	4
GO:0009191	ribonucleoside diphosphate catabolic process	1922-04-01	12/28891	0.00627024	0.0241626	0.0144056	11717/213484/76025/23959	4
GO:0030948	negative regulation of vascular endothelial growth factor receptor signaling pathway	1922-04-01	12/28891	0.00627024	0.0241626	0.0144056	15239/13855/69601/100952	4
GO:0032825	positive regulation of natural killer cell differentiation	1922-04-01	12/28891	0.00627024	0.0241626	0.0144056	26362/19419/20850/14456	4
GO:0034454	microtubule anchoring at centrosome	1922-04-01	12/28891	0.00627024	0.0241626	0.0144056	54648/270058/78177/16568	4
GO:0036302	atrioventricular canal development	1922-04-01	12/28891	0.00627024	0.0241626	0.0144056	21385/18032/14463/15117	4
GO:0045607	regulation of inner ear auditory receptor cell differentiation	1922-04-01	12/28891	0.00627024	0.0241626	0.0144056	18109/15205/14184/11921	4
GO:0045631	regulation of mechanoreceptor differentiation	1922-04-01	12/28891	0.00627024	0.0241626	0.0144056	18109/15205/14184/11921	4
GO:0045647	negative regulation of erythrocyte differentiation	1922-04-01	12/28891	0.00627024	0.0241626	0.0144056	78926/22695/20850/15402	4
GO:0045654	positive regulation of megakaryocyte differentiation	1922-04-01	12/28891	0.00627024	0.0241626	0.0144056	14461/57816/21832/68235	4
GO:0045869	negative regulation of single stranded viral RNA replication via double stranded DNA intermediate	1922-04-01	12/28891	0.00627024	0.0241626	0.0144056	19062/15364/218850/235047	4
GO:0060536	cartilage morphogenesis	1922-04-01	12/28891	0.00627024	0.0241626	0.0144056	22422/17701/15402/20613	4
GO:0060872	semicircular canal development	1922-04-01	12/28891	0.00627024	0.0241626	0.0144056	14461/14174/14165/21417	4
GO:0090009	primitive streak formation	1922-04-01	12/28891	0.00627024	0.0241626	0.0144056	22773/15376/18119/14562	4
GO:0090160	Golgi to lysosome transport	1922-04-01	12/28891	0.00627024	0.0241626	0.0144056	11736/57440/16783/16792	4
GO:2000980	regulation of inner ear receptor cell differentiation	1922-04-01	12/28891	0.00627024	0.0241626	0.0144056	18109/15205/14184/11921	4
GO:0002752	cell surface pattern recognition receptor signaling pathway	1922-11-01	70/28891	0.00627109	0.0241626	0.0144056	231130/70110/69601/13057/17874/246730/83490/18708/69368/66873/66271	11
GO:0045668	negative regulation of osteoblast differentiation	1922-11-01	70/28891	0.00627109	0.0241626	0.0144056	15184/22057/17966/17127/29806/20377/20674/19206/12705/22341/15902	11
GO:0048592	eye morphogenesis	22/1922	186/28891	0.00629744	0.0242486	0.0144568	116810/20848/18591/12832/21385/387609/13836/18741/17158/20674/16147/14184/20664/14238/15258/11911/12142/21417/270120/14221/269831/19242	22
GO:0032147	activation of protein kinase activity	14/1922	100/28891	0.00638982	0.024557	0.0146407	19229/105844/72149/16416/56532/71943/55984/18762/69847/211323/14456/15378/14164/240354	14
GO:0045638	negative regulation of myeloid cell differentiation	14/1922	100/28891	0.00638982	0.024557	0.0146407	14461/19229/107829/78926/22695/20850/20377/12394/18708/17536/15405/15404/211770/15402	14
GO:0120193	tight junction organization	14/1922	100/28891	0.00638982	0.024557	0.0146407	12740/70737/11465/17913/53624/12550/73608/108903/12695/18810/106347/14609/13836/20613	14
GO:0002703	regulation of leukocyte mediated immunity	33/1922	314/28891	0.00639917	0.0245772	0.0146528	14461/216869/16002/15170/70450/14389/56532/21938/15223/56632/18762/18806/14972/14462/106759/22788/214855/15039/21354/20737/14204/19419/20850/15015/21355/240095/13482/16783/105855/12484/12946/53331/240354	33
GO:0060976	coronary vasculature development	1922-12-01	80/28891	0.00645064	0.0247451	0.0147528	77579/214384/18591/22431/66513/14465/14463/114715/14734/100038489/14164/12142	12
GO:0034767	positive regulation of monoatomic ion transmembrane transport	24/1922	209/28891	0.00645111	0.0247451	0.0147528	15114/59091/20266/217154/19739/11838/20866/11932/57440/18125/76560/57816/229715/56089/13617/69847/80982/13405/12724/11931/65973/12313/14062/20191	24
GO:0006942	regulation of striated muscle contraction	13/1922	90/28891	0.00647658	0.024811	0.0147922	11474/29856/57440/15370/21957/230738/14463/13405/11931/12313/14219/20191/11539	13
GO:2000117	negative regulation of cysteine-type endopeptidase activity	13/1922	90/28891	0.00647658	0.024811	0.0147922	216869/67338/109689/15511/216795/223701/59009/55948/15370/14456/13010/64209/20319	13
GO:0060840	artery development	16/1922	121/28891	0.00649766	0.0248601	0.0148214	77579/214384/14387/17168/14230/66513/15446/21385/13617/238055/11816/15205/14275/14179/12142/18605	16
GO:0071456	cellular response to hypoxia	16/1922	121/28891	0.00649766	0.0248601	0.0148214	74769/74370/20848/12411/13163/11828/14465/13819/13838/69219/228026/68169/22359/12946/68949/12877	16
GO:0001974	blood vessel remodeling	1922-10-01	61/28891	0.00663171	0.0253407	0.0151079	16878/12411/26362/69660/13617/13819/14609/13010/14165/14179	10
GO:0010812	negative regulation of cell-substrate adhesion	1922-10-01	61/28891	0.00663171	0.0253407	0.0151079	18787/107351/56753/12842/12927/24066/14366/18708/15404/13829	10
GO:0042310	vasoconstriction	15/1922	111/28891	0.00676373	0.0257674	0.0153624	13649/240672/18591/18125/15894/217369/13617/14609/27360/74840/12494/67972/14062/23945/58861	15
GO:0006636	unsaturated fatty acid biosynthetic process	1922-08-01	43/28891	0.00676487	0.0257674	0.0153624	16952/11684/16149/20698/231871/17319/20250/20249	8
GO:0031128	developmental induction	1922-08-01	43/28891	0.00676487	0.0257674	0.0153624	22417/14174/14165/20674/15258/14186/14179/14164	8
GO:0042832	defense response to protozoan	1922-08-01	43/28891	0.00676487	0.0257674	0.0153624	16145/54396/14469/12051/14468/17874/55932/18605	8
GO:1901385	regulation of voltage-gated calcium channel activity	1922-08-01	43/28891	0.00676487	0.0257674	0.0153624	26903/12295/56437/217154/57440/14697/13405/12313	8
GO:1904064	positive regulation of cation transmembrane transport	21/1922	176/28891	0.00678594	0.0258313	0.0154005	15114/59091/20266/217154/20866/11932/57440/18125/76560/57816/229715/56089/13617/69847/80982/13405/11931/65973/12313/14062/20191	21
GO:0014037	Schwann cell differentiation	1922-09-01	52/28891	0.00683435	0.0259057	0.0154448	13866/192897/19153/17988/18810/18858/211323/225608/215798	9
GO:0032753	positive regulation of interleukin-4 production	1922-09-01	52/28891	0.00683435	0.0259057	0.0154448	12608/18762/14972/14462/22788/15039/15015/240095/77125	9
GO:0042304	regulation of fatty acid biosynthetic process	1922-09-01	52/28891	0.00683435	0.0259057	0.0154448	16952/11370/12189/20787/320808/16149/212980/15378/68801	9
GO:0006525	arginine metabolic process	1922-05-01	19/28891	0.00686159	0.0259057	0.0154448	18125/67547/20540/69219/18242	5
GO:0016322	neuron remodeling	1922-05-01	19/28891	0.00686159	0.0259057	0.0154448	18591/380713/227377/121021/13617	5
GO:0021783	preganglionic parasympathetic fiber development	1922-05-01	19/28891	0.00686159	0.0259057	0.0154448	78286/15407/15205/18187/103889	5
GO:0031340	positive regulation of vesicle fusion	1922-05-01	19/28891	0.00686159	0.0259057	0.0154448	16952/238988/13446/231760/20979	5
GO:0032823	regulation of natural killer cell differentiation	1922-05-01	19/28891	0.00686159	0.0259057	0.0154448	26362/19419/20850/14456/12142	5
GO:0034698	response to gonadotropin	1922-05-01	19/28891	0.00686159	0.0259057	0.0154448	56876/22431/13617/14465/14463	5
GO:0060019	radial glial cell differentiation	1922-05-01	19/28891	0.00686159	0.0259057	0.0154448	20848/18032/14165/15205/12558	5
GO:0097320	plasma membrane tubulation	1922-05-01	19/28891	0.00686159	0.0259057	0.0154448	668218/27008/80708/235406/23969	5
GO:1902033	regulation of hematopoietic stem cell proliferation	1922-05-01	19/28891	0.00686159	0.0259057	0.0154448	217127/12606/22410/21832/18712	5
GO:1902430	negative regulation of amyloid-beta formation	1922-05-01	19/28891	0.00686159	0.0259057	0.0154448	15114/260302/27403/104001/11816	5
GO:0030203	glycosaminoglycan metabolic process	14/1922	101/28891	0.00697562	0.0263197	0.0156916	76524/18591/217119/56773/58250/13617/80982/83921/15211/27416/15212/15117/68169/234356	14
GO:0021885	forebrain cell migration	1922-11-01	71/28891	0.00698544	0.0263402	0.0157039	14766/13649/18293/192157/83431/18472/26362/69601/211323/16777/16975	11
GO:0071214	cellular response to abiotic stimulus	35/1922	340/28891	0.0070064	0.0263861	0.0157312	11852/26903/12842/12189/60530/74370/26415/19739/20597/19698/18125/18483/14462/56876/171543/18810/213990/72267/68539/14697/73181/114230/13617/17920/14609/20377/97848/19272/17380/18708/12444/13197/56438/20319/329064	35
GO:0104004	cellular response to environmental stimulus	35/1922	340/28891	0.0070064	0.0263861	0.0157312	11852/26903/12842/12189/60530/74370/26415/19739/20597/19698/18125/18483/14462/56876/171543/18810/213990/72267/68539/14697/73181/114230/13617/17920/14609/20377/97848/19272/17380/18708/12444/13197/56438/20319/329064	35
GO:0018210	peptidyl-threonine modification	16/1922	122/28891	0.00702887	0.0264541	0.0157718	74370/16145/240505/54396/106763/101351/15275/19062/101540/20698/80982/24064/114715/15258/12322/13829	16
[truncated: 4,408 more rows]
