# Supplementary material for: CTCF-RNA interactions orchestrate cell-specific chromatin loop organization
Source: Sci Adv. 2025 Nov 26;11(48):eady5507. doi: 10.1126/sciadv.ady5507 (PMC12652319; doi:10.1126/sciadv.ady5507)
Supplement: Supplementary file 2 — Tables S1 to S5, and S7 to S9 [file sciadv.ady5507_tables_s1_to_s5_and_s7_to_s9.zip › ady5507_table_s7.xlsx]

## Sheet: Sheet1
Table S7. Differential analysis of CLIP annotated genes (mm10) comparing NPC WT vs ESC WT.
gene	chromosome	start	end	strand	baseMean	log2FoldChange	lfcSE	stat	pvalue	padj
Peg10	chr6	4747305	4760517	+	16386.3	6.21675	0.235062	26.4473	3.9169e-154	2.74301e-150
Lrp2	chr2	69424339	69586065	-	5002.4	3.67425	0.15579	23.5847	5.53069e-123	1.93657e-119
Zfp42	chr8	43295062	43306980	-	3061.88	-4.28002	0.184396	-23.211	3.5237e-119	8.22548e-116
Jam2	chr16	84774122	84825928	+	1221.92	-6.38129	0.2792	-22.8556	1.28535e-115	2.25032e-112
Tpm1	chr9	67022589	67049406	-	3286.77	3.86285	0.17977	21.4878	2.02665e-102	2.83853e-99
Kat6b	chr14	21481433	21672478	+	8181.33	-3.36666	0.157333	-21.3983	1.38532e-101	1.6169e-98
Sema3e	chr5	14025275	14256689	+	1940.48	6.28929	0.298239	21.0881	1.02342e-98	1.02386e-95
Aqp3	chr4	41092721	41098183	-	832.417	-7.35082	0.380926	-19.2972	5.66667e-83	4.96046e-80
Nr5a2	chr1	136842570	136960448	-	955.08	-6.75494	0.359262	-18.8023	7.23701e-79	5.6312e-76
Samd4	chr14	46882853	47105815	+	714.855	4.43441	0.238525	18.5909	3.80415e-77	2.66404e-74
Esrrb	chr12	86361116	86521628	+	1909.59	-5.40926	0.291613	-18.5495	8.23684e-77	5.24387e-74
Tdh	chr14	63492346	63509092	-	716.598	-6.07291	0.327842	-18.5239	1.32558e-76	7.73584e-74
Col18a1	chr10	77052177	77166548	-	2708.66	3.22831	0.178813	18.0541	7.32601e-73	3.94646e-70
Adgrl2	chr3	148815582	148990555	-	2242.47	3.83266	0.216617	17.6933	4.72443e-70	2.36323e-67
Thbs1	chr2	118111875	118127133	+	460.699	6.0474	0.342234	17.6704	7.09139e-70	3.31073e-67
Pbx1	chr1	168119363	168432270	-	3174.7	4.27608	0.242951	17.6006	2.43737e-69	1.06681e-66
Meis2	chr2	115863063	116065839	-	1331.75	6.20743	0.355103	17.4806	2.01268e-68	8.29107e-66
Prtg	chr9	72806873	72917291	+	2653.03	2.94448	0.171841	17.1349	8.14971e-66	3.17069e-63
Tet2	chr3	133463678	133545139	-	1571.05	-3.59695	0.218078	-16.4939	4.06141e-61	1.49695e-58
Nfib	chr4	82290172	82705750	-	1351.37	-3.41176	0.208559	-16.3587	3.77086e-60	1.32037e-57
Mest	chr6	30723546	30748465	+	6237.13	2.59107	0.163125	15.884	8.18011e-57	2.72787e-54
Gprc5c	chr11	114851151	114872617	+	611.505	4.34157	0.273816	15.8558	1.28132e-56	4.07867e-54
Tfcp2l1	chr1	118627944	118685168	+	2164.32	-4.45777	0.281233	-15.8508	1.38861e-56	4.22801e-54
Triml1	chr8	43129806	43141486	-	886.006	-4.50852	0.286599	-15.7311	9.25656e-56	2.70099e-53
Greb1l	chr18	10325176	10562940	+	1329.1	2.79524	0.182369	15.3274	5.01696e-53	1.40535e-50
Wls	chr3	159839671	159938664	+	661.174	3.47906	0.227434	15.297	8.00374e-53	2.15578e-50
Dppa5a	chr9	78367051	78368177	-	2122.7	-3.37612	0.221046	-15.2734	1.15068e-52	2.98453e-50
Inpp5d	chr1	87620311	87720507	+	825.789	-3.4717	0.227825	-15.2384	1.96508e-52	4.91481e-50
Car4	chr11	84957785	84966044	+	626.264	8.19961	0.543088	15.0981	1.66612e-51	4.02338e-49
Egfr	chr11	16752202	16918158	+	625.013	3.93951	0.270489	14.5644	4.73055e-48	1.10427e-45
Amotl2	chr9	102716671	102733418	+	723.459	3.09798	0.213904	14.4831	1.55051e-47	3.50265e-45
Flnc	chr6	29433255	29461883	+	974.82	4.36135	0.301212	14.4794	1.63631e-47	3.58096e-45
Pecam1	chr11	106654216	106750628	-	1184.19	-3.35601	0.232012	-14.4648	2.02166e-47	4.29021e-45
Nanog	chr6	122707488	122714633	+	1615.2	-4.35085	0.301173	-14.4464	2.64284e-47	5.44347e-45
4930519F16Rik	chrX	103182970	103311782	-	967.86	-4.0419	0.280883	-14.39	5.98265e-47	1.19704e-44
Lncenc1	chr13	97434969	97497007	+	2183.92	-3.71795	0.263654	-14.1016	3.711e-45	7.21892e-43
Ssbp3	chr4	106910700	107049694	+	2596.71	2.2961	0.163024	14.0844	4.73418e-45	8.9604e-43
Cldn6	chr17	23679248	23682446	+	443.909	3.53264	0.252773	13.9755	2.19908e-44	4.05267e-42
Sema6a	chr18	47235597	47368870	-	590.11	4.64827	0.334596	13.8922	7.06413e-44	1.26846e-41
Grhl2	chr15	37233035	37363569	+	316.93	4.42785	0.322252	13.7403	5.82112e-43	1.01913e-40
Sgk1	chr10	21882183	21999903	+	1111.23	-4.23338	0.308473	-13.7237	7.32471e-43	1.2511e-40
Lamb1	chr12	31265233	31329644	+	1102.72	2.53704	0.18581	13.654	1.91188e-42	3.18784e-40
Airn	chr17	12741310	12860136	+	1396.5	2.58447	0.190266	13.5835	5.01972e-42	8.17514e-40
Tet1	chr10	62804569	62908996	-	4629.73	-2.79801	0.207873	-13.4602	2.68044e-41	4.26616e-39
Epha4	chr1	77367184	77515088	-	1304.34	-2.5115	0.187238	-13.4134	5.04703e-41	7.8543e-39
Nfatc2ip	chr7	126382853	126396737	-	840.782	-2.99394	0.226334	-13.228	6.05151e-40	9.21277e-38
Lin28a	chr4	134003329	134018841	-	790.03	3.83797	0.292457	13.1232	2.42559e-39	3.61413e-37
Kif1a	chr1	93015463	93101951	-	392.78	6.07885	0.463643	13.111	2.84639e-39	4.15276e-37
St8sia1	chr6	142821544	142964452	-	1020.34	-4.63239	0.357775	-12.9478	2.41932e-38	3.45765e-36
Efnb2	chr8	8617433	8661242	-	630.809	4.87192	0.379965	12.822	1.23445e-37	1.72897e-35
Pmp22	chr11	63128981	63159547	+	485.232	4.51577	0.354728	12.7302	4.01699e-37	5.51588e-35
Fndc3c1	chrX	106420040	106485401	-	444.921	7.05763	0.55806	12.6467	1.16647e-36	1.57092e-34
Rnf128	chrX	139563315	139673145	+	692.144	2.86734	0.227741	12.5903	2.38665e-36	3.15353e-34
Kit	chr5	75574915	75656722	+	3420.06	-3.66784	0.291922	-12.5645	3.31141e-36	4.29441e-34
Anxa3	chr5	96793338	96845966	+	297.003	4.14527	0.330271	12.5511	3.919e-36	4.98996e-34
Ubxn2a	chr12	4879031	4907705	-	1220.39	-2.85705	0.22768	-12.5485	4.04987e-36	5.0645e-34
Gap43	chr16	42248441	42340651	-	309.111	4.75065	0.37896	12.536	4.74188e-36	5.82586e-34
Maml3	chr3	51685906	52105076	-	818.772	3.57969	0.287732	12.441	1.56462e-35	1.88915e-33
Hsf2bp	chr17	31944768	32036349	-	320.949	-3.92965	0.320186	-12.273	1.26494e-34	1.50142e-32
Triml2	chr8	43180540	43193881	+	1224.19	-3.96967	0.324658	-12.2272	2.22349e-34	2.59518e-32
Dlgap3	chr4	127169203	127237022	+	570.275	-3.03831	0.249226	-12.191	3.47266e-34	3.98673e-32
Arhgef10l	chr4	140514484	140666012	-	923.207	-2.59765	0.21325	-12.1812	3.91378e-34	4.42068e-32
Tns1	chr1	73910230	74124449	-	443.617	-3.28073	0.271391	-12.0886	1.21367e-33	1.3491e-31
Prom1	chr5	43993619	44102032	-	562.229	2.85954	0.24147	11.8422	2.36088e-32	2.58332e-30
Gm53	chr11	96251104	96264868	+	352.546	-4.50421	0.382478	-11.7764	5.16472e-32	5.56439e-30
Jazf1	chr6	52768796	53068631	-	1105.23	2.61697	0.222702	11.751	6.97758e-32	7.40363e-30
Plxdc2	chr2	16356303	16755839	+	853.47	2.6535	0.225939	11.7443	7.55414e-32	7.77965e-30
Spp1	chr5	104435117	104441050	+	611.521	-3.93998	0.335459	-11.7451	7.48666e-32	7.77965e-30
Tmem64	chr4	15265830	15286753	+	1027.63	-2.23264	0.19049	-11.7205	1.00078e-31	1.01572e-29
Gabarapl2	chr8	111940702	111953612	+	686.819	-2.58697	0.22139	-11.6851	1.51844e-31	1.51909e-29
Sgce	chr6	4674349	4747207	-	781.951	2.43204	0.211747	11.4856	1.55837e-30	1.53708e-28
Pxdn	chr12	29937607	30017658	+	619.603	2.70311	0.238933	11.3133	1.12789e-29	1.09703e-27
Flt1	chr5	147561603	147726011	-	248.147	4.16472	0.369656	11.2665	1.92101e-29	1.84285e-27
2410141K09Rik	chr13	66418113	66441118	-	270.194	-3.64869	0.3247	-11.2371	2.67986e-29	2.53609e-27
Slc2a1	chr4	119108710	119137983	+	4127.92	2.04279	0.18204	11.2216	3.19364e-29	2.98201e-27
Gm2381	chr7	42816828	42867234	-	686.662	-3.04096	0.27406	-11.096	1.31233e-28	1.20924e-26
Dpp4	chr2	62330072	62412231	-	314.688	-4.27183	0.38564	-11.0773	1.61752e-28	1.4711e-26
Ak4	chr4	101419276	101466995	+	1291.78	-3.76487	0.343309	-10.9664	5.54211e-28	4.97582e-26
Mylpf	chr7	127208889	127214298	+	438.602	-5.91806	0.541128	-10.9365	7.71046e-28	6.83498e-26
Lama5	chr2	180176372	180225859	-	1375.96	2.12304	0.194742	10.9018	1.13006e-27	9.89222e-26
Hspg2	chr4	137468768	137570630	+	3249.86	1.85187	0.170025	10.8918	1.26164e-27	1.09077e-25
Slit2	chr5	47983137	48307733	+	818.847	-2.85307	0.262091	-10.8858	1.34672e-27	1.15013e-25
Atp1b1	chr1	164437108	164458355	-	1669.51	-2.04552	0.188337	-10.861	1.76793e-27	1.49166e-25
Pcdh1	chr18	38185913	38212053	-	218.41	4.5001	0.414567	10.8549	1.88932e-27	1.57511e-25
Esrp1	chr4	11331932	11386783	-	561.343	5.22645	0.481931	10.8448	2.11105e-27	1.73926e-25
H2-M5	chr17	36984060	36989537	-	193.564	-5.8183	0.539823	-10.7782	4.36549e-27	3.55483e-25
Phf11d	chr14	59347406	59365470	-	149.878	-6.83509	0.637824	-10.7163	8.53715e-27	6.87191e-25
Gulp1	chr1	44551510	44796838	+	648.699	2.36721	0.222307	10.6484	1.774e-26	1.41174e-24
Klf2	chr8	72319032	72321656	+	416.326	-5.69379	0.535162	-10.6394	1.95429e-26	1.53774e-24
Efna5	chr17	62604183	62881317	-	1071.32	2.33727	0.220114	10.6184	2.44602e-26	1.90328e-24
Sohlh2	chr3	55182027	55209957	+	244.095	-3.7651	0.355329	-10.5961	3.10711e-26	2.39111e-24
Krt19	chr11	100140809	100148665	-	151.284	5.38227	0.508955	10.5752	3.8852e-26	2.9574e-24
Platr16	chr4	145410244	145449756	+	347.289	-3.09215	0.293091	-10.5501	5.07279e-26	3.81987e-24
Cobl	chr11	12236607	12464960	-	4324.71	-4.209	0.399911	-10.5248	6.63849e-26	4.94568e-24
Emb	chr13	117208535	117274415	+	1220.03	2.98291	0.284881	10.4707	1.17774e-25	8.68181e-24
Plaur	chr7	24462483	24475968	+	186.88	3.57334	0.342644	10.4287	1.83348e-25	1.33748e-23
Alpl	chr4	137741732	137796384	-	947.171	-2.04902	0.197114	-10.3951	2.61012e-25	1.8844e-23
Shb	chr4	45423277	45532470	-	455.266	2.50722	0.2422	10.3519	4.1045e-25	2.93304e-23
Pmepa1	chr2	173224457	173276533	-	348.053	-2.82113	0.272602	-10.3489	4.23301e-25	2.99432e-23
Stag3	chr5	138280239	138312393	+	693.292	-2.27485	0.219881	-10.3458	4.37092e-25	3.06095e-23
Upp1	chr11	9118102	9136170	+	928.62	-2.9318	0.28357	-10.3389	4.69872e-25	3.25794e-23
Slc29a1	chr17	45585199	45599606	-	612.935	-2.4935	0.242034	-10.3023	6.8825e-25	4.72531e-23
Tns3	chr11	8431651	8664681	-	2962.79	-1.70275	0.166165	-10.2473	1.21659e-24	8.27162e-23
Prdm14	chr1	13113456	13127163	-	134.906	-7.36866	0.723339	-10.187	2.26632e-24	1.52606e-22
Slc16a2	chrX	103697413	103821983	-	259.41	4.20994	0.415096	10.1421	3.593e-24	2.39636e-22
Gli3	chr13	15463234	15730026	+	1637.31	1.77872	0.175935	10.1101	4.98343e-24	3.29235e-22
Myh9	chr15	77760586	77842175	-	2697.16	1.88442	0.188246	10.0104	1.37198e-23	8.97943e-22
Zfhx2	chr14	55060261	55092324	-	529.391	-2.28816	0.230224	-9.93885	2.82073e-23	1.82903e-21
Zfp57	chr17	37001162	37010635	+	881.266	-1.95983	0.197355	-9.93049	3.06758e-23	1.97085e-21
Slc19a1	chr10	77032240	77061002	+	813.622	1.94582	0.197297	9.86236	6.06091e-23	3.85859e-21
Thsd4	chr9	59966930	60522046	-	569.706	2.5296	0.256535	9.86064	6.16571e-23	3.88995e-21
Agpat4	chr17	12118703	12219645	+	581.442	2.27415	0.231253	9.83405	8.03256e-23	5.0225e-21
Podxl	chr6	31519487	31563981	-	881.606	3.45977	0.354796	9.75145	1.81847e-22	1.12697e-20
Setd7	chr3	51515318	51560879	-	474.726	2.439	0.251204	9.70921	2.75476e-22	1.69225e-20
Adgre5	chr8	83723250	83741326	-	399.673	-2.67992	0.276301	-9.69929	3.03612e-22	1.84887e-20
Hotairm1	chr6	52156901	52162119	+	281.541	2.81829	0.290786	9.69197	3.26183e-22	1.96919e-20
Soat1	chr1	156424524	156474331	-	753.364	2.17061	0.2241	9.68592	3.46086e-22	2.07149e-20
Mrc2	chr11	105292642	105351139	+	187.671	3.23846	0.334632	9.67767	3.75153e-22	2.22644e-20
Amot	chrX	145446424	145505181	-	287.441	2.64115	0.273444	9.65885	4.50896e-22	2.65346e-20
Ptpn14	chr1	189728267	189876695	+	1216.2	2.68833	0.278901	9.639	5.47185e-22	3.19328e-20
Sfmbt2	chr2	10370509	10595253	+	2354.76	1.7302	0.179705	9.62802	6.08925e-22	3.52422e-20
Mitf	chr6	97807051	98021349	+	649.651	-2.19117	0.229967	-9.52821	1.60013e-21	9.18502e-20
Plxdc1	chr11	97923237	97986444	-	242.817	-2.94932	0.310403	-9.50159	2.06717e-21	1.17694e-19
Rnf7	chr9	96470936	96478675	-	707.702	-2.03703	0.214983	-9.47532	2.65954e-21	1.502e-19
Rbms1	chr2	60750192	60963192	-	1786.25	1.69906	0.180626	9.40652	5.12837e-21	2.87312e-19
Itga3	chr11	95044473	95076801	-	1441.62	1.93908	0.206937	9.37039	7.22682e-21	4.01662e-19
Fn1	chr1	71585519	71653200	-	2768.81	-1.69299	0.180736	-9.36719	7.44924e-21	4.10764e-19
Mllt6	chr11	97663413	97685463	+	1209.39	-3.1223	0.333424	-9.36435	7.65226e-21	4.18662e-19
Alg13	chrX	144317803	144374450	+	6641.25	-1.77282	0.189419	-9.35924	8.03122e-21	4.35989e-19
Anapc10	chr8	79711819	79779059	+	1262.82	-1.83452	0.196403	-9.34059	9.57999e-21	5.16067e-19
Bbx	chr16	50191843	50432390	-	2455.18	1.52125	0.163162	9.32359	1.12471e-20	6.0125e-19
Grid2	chr6	63255875	64704323	+	1016.44	-2.77707	0.301838	-9.20051	3.56255e-20	1.89004e-18
Fosl2	chr5	32135800	32157842	+	123.231	3.86519	0.420175	9.19901	3.61268e-20	1.90223e-18
Ptn	chr6	36714928	36810220	-	118.305	4.98882	0.543055	9.18658	4.05518e-20	2.11929e-18
Crmp1	chr5	37241939	37292133	+	156.072	4.14779	0.451754	9.18152	4.2504e-20	2.20485e-18
Trps1	chr15	50654751	50890463	-	2525.76	-3.40319	0.372996	-9.12391	7.24589e-20	3.7311e-18
Has2	chr15	56665626	56694539	-	94.6782	6.88841	0.75574	9.11479	7.88236e-20	4.02921e-18
Cdx1	chr18	61018861	61036199	-	172.547	-5.39676	0.592651	-9.10614	8.5364e-20	4.33191e-18
Peg3	chr7	6703891	6730431	-	1906.88	3.77327	0.414495	9.1033	8.76303e-20	4.41493e-18
Acp6	chr3	97158776	97177299	+	451.788	-2.25281	0.247683	-9.09553	9.41265e-20	4.70834e-18
Mmp11	chr10	75923221	75936496	-	613.458	-2.46448	0.271678	-9.07135	1.17553e-19	5.83846e-18
Sema3c	chr5	17574280	17730268	+	342.08	3.83589	0.423007	9.06814	1.21061e-19	5.97037e-18
Klf4	chr4	55527142	55532466	-	431.201	-3.89252	0.430208	-9.048	1.45606e-19	7.13063e-18
Col4a2	chr8	11312804	11449287	+	431.934	2.35281	0.260255	9.04041	1.56078e-19	7.59038e-18
Pole4	chr6	82618991	82705365	-	1272.33	-2.03955	0.225772	-9.03366	1.66022e-19	8.01829e-18
Mras	chr9	99385419	99437381	-	201.148	-3.18755	0.355169	-8.97475	2.84007e-19	1.36226e-17
Fblim1	chr4	141576061	141606096	-	744.194	-2.02304	0.225699	-8.96342	3.14765e-19	1.49953e-17
Fam25c	chr14	34351880	34355433	-	195.957	-5.30514	0.592873	-8.94819	3.61371e-19	1.70992e-17
Zfp423	chr8	87661809	87959595	-	1026.97	2.09744	0.235361	8.91159	5.03053e-19	2.36435e-17
H2-K1	chr17	33996016	34000347	-	528.035	2.2078	0.248033	8.90124	5.52248e-19	2.57826e-17
Khdc3	chr9	73101835	73104438	+	123.557	-5.33387	0.599577	-8.89605	5.78675e-19	2.68375e-17
Mok	chr12	110807797	110840939	-	463.716	-2.52437	0.28461	-8.86958	7.34191e-19	3.38259e-17
Rapgef4	chr2	71981239	72257474	+	845.126	-2.94584	0.333445	-8.83456	1.00495e-18	4.59978e-17
Rnd3	chr2	51130437	51149111	-	254.157	2.87223	0.325337	8.82848	1.06113e-18	4.82536e-17
Grip1	chr10	119453829	120087261	+	5557.34	1.45184	0.164547	8.82325	1.11189e-18	5.02359e-17
Pdlim7	chr13	55495794	55513676	-	515.2	1.90381	0.216013	8.8134	1.21408e-18	5.45012e-17
Myo1f	chr17	33555706	33607764	+	117.815	-5.25354	0.596257	-8.81086	1.24193e-18	5.53965e-17
Id1	chr2	152736250	152737410	+	112.286	4.57436	0.51988	8.79887	1.38195e-18	6.12518e-17
Ttc39b	chr4	83220299	83324255	-	1468.44	-2.50556	0.284893	-8.79472	1.43399e-18	6.31589e-17
Hdac9	chr12	34047579	34917095	-	888.649	1.76994	0.202049	8.75998	1.95293e-18	8.54774e-17
Gm44574	chr5	122987682	123012874	-	132.376	4.6002	0.525663	8.75123	2.1104e-18	9.17958e-17
Ticrr	chr7	79660195	79698148	+	1081.94	-1.64399	0.187919	-8.74839	2.16412e-18	9.35514e-17
Dpysl2	chr14	66802863	66868688	-	435.125	2.18011	0.25089	8.68953	3.6395e-18	1.56364e-16
Platr14	chr2	104559162	104571429	+	488.856	-2.05835	0.237324	-8.67319	4.20197e-18	1.79429e-16
Irs2	chr8	10984680	11008458	-	422.663	4.06409	0.469559	8.65513	4.92367e-18	2.08973e-16
Zfp936	chr7	43114228	43192109	+	327.924	-3.1439	0.363671	-8.64492	5.38451e-18	2.27155e-16
Mreg	chr1	72159441	72212307	-	1064.42	-2.46243	0.286247	-8.60246	7.80253e-18	3.27192e-16
Cald1	chr6	34598499	34775473	+	1383.61	2.21587	0.258211	8.58161	9.35554e-18	3.89981e-16
Slc25a36	chr9	97074960	97111157	-	1496.24	-1.61555	0.188336	-8.57805	9.6499e-18	3.99871e-16
Myh10	chr11	68691558	68816632	+	2754.61	1.49518	0.174412	8.5727	1.01088e-17	4.16424e-16
Crybg3	chr16	59490774	59600979	-	441.139	1.98445	0.231796	8.56119	1.11706e-17	4.5747e-16
B3gnt7	chr1	86302831	86307305	+	468.101	2.21475	0.258905	8.55429	1.18597e-17	4.82868e-16
Sult6b1	chr17	78883937	78906992	-	161.618	-3.28422	0.385646	-8.51613	1.64974e-17	6.67811e-16
Slc25a39	chr11	102402984	102407946	-	853.333	-1.95139	0.229319	-8.50951	1.74674e-17	7.03012e-16
Pigl	chr11	62458459	62514417	+	608.231	-1.98928	0.233932	-8.50365	1.83718e-17	7.35186e-16
A930024E05Rik	chr5	122989353	122998345	+	89.7657	5.23614	0.617552	8.47888	2.2738e-17	9.0474e-16
Tm7sf3	chr6	146602351	146642824	-	1110.46	-1.57087	0.185359	-8.47475	2.3559e-17	9.32112e-16
Adamts2	chr11	50602083	50807573	+	272.228	2.70754	0.320047	8.45981	2.67812e-17	1.05365e-15
Cldn7	chr11	69964778	69967885	+	508.915	2.95623	0.349853	8.44994	2.91459e-17	1.14027e-15
Phlda2	chr7	143501544	143503150	-	193.506	3.84367	0.455201	8.44391	3.06894e-17	1.19399e-15
Dnmt3l	chr10	78041946	78063622	+	215.892	3.13991	0.373247	8.41241	4.01655e-17	1.55403e-15
Slc25a12	chr2	71271062	71367749	-	1178.9	-1.70171	0.202718	-8.39449	4.67911e-17	1.80043e-15
Cnpy1	chr5	28200818	28245806	-	176.071	-3.0418	0.364255	-8.35074	6.78362e-17	2.59594e-15
Calcoco2	chr11	96099325	96111964	-	321.117	-4.37093	0.524309	-8.33654	7.64937e-17	2.91133e-15
Id3	chr4	136143496	136145755	+	184.198	4.24512	0.50946	8.33259	7.90935e-17	2.99401e-15
Adap2	chr11	80154104	80178958	+	146.267	-3.41394	0.410707	-8.31235	9.38215e-17	3.53243e-15
2410137M14Rik	chr17	36977700	36981237	-	99.4679	-5.26053	0.633045	-8.30989	9.57913e-17	3.58731e-15
Serpine2	chr1	79794196	79861180	-	220.553	2.49896	0.301854	8.27868	1.24544e-16	4.63927e-15
Mtf2	chr5	108065673	108109004	+	3958.9	-1.69443	0.204732	-8.27633	1.27028e-16	4.70675e-15
Nrk	chrX	138914429	139010532	+	187.602	3.65877	0.443743	8.24525	1.6482e-16	6.0749e-15
Gm21992	chr19	4742912	4811612	-	4615.1	-1.26615	0.15378	-8.23355	1.81751e-16	6.66387e-15
Fstl1	chr16	37776872	37836514	+	453.577	2.19743	0.268695	8.17818	2.88165e-16	1.04561e-14
Hormad1	chr3	95559676	95587671	+	174.891	-3.59558	0.439639	-8.17849	2.87418e-16	1.04561e-14
Dennd2c	chr3	103102603	103169769	+	525.17	-2.17293	0.266251	-8.16121	3.3169e-16	1.19733e-14
Ttc28	chr5	110879802	111289780	+	1124.67	-1.88652	0.231878	-8.13584	4.09105e-16	1.46921e-14
Gm11613	chr11	97644183	97660367	-	175.796	-2.92861	0.360014	-8.13471	4.12909e-16	1.47531e-14
Kif5c	chr2	49619297	49774778	+	719.788	1.67713	0.206509	8.12136	4.60984e-16	1.63872e-14
Cgn	chr3	94760068	94786515	-	346.433	1.98319	0.245126	8.0905	5.9422e-16	2.10168e-14
Igfbp3	chr11	7206085	7213923	-	221.065	2.77925	0.343799	8.08394	6.27083e-16	2.20676e-14
Apod	chr16	31296191	31314808	-	139.313	-4.67342	0.580004	-8.05756	7.7834e-16	2.72536e-14
Tuba1a	chr15	98949836	98953703	-	554.414	2.13884	0.265924	8.04307	8.76162e-16	3.05262e-14
Cers4	chr8	4493025	4531680	+	295.391	2.23901	0.278431	8.04152	8.87306e-16	3.07614e-14
Mirg	chr12	109729763	109749460	+	1006.26	2.11532	0.263318	8.03334	9.48527e-16	3.27218e-14
Farp1	chr14	121035199	121283744	+	1326.46	1.44848	0.180614	8.01975	1.05957e-15	3.63734e-14
Bcl2l11	chr2	128126037	128162547	+	438.364	2.47608	0.309937	7.98898	1.36057e-15	4.64784e-14
Prss8	chr7	127925715	127930104	-	104.137	3.91045	0.489552	7.98782	1.37348e-15	4.66918e-14
Tuba3a	chr6	125278273	125286042	-	153.394	-3.06671	0.384038	-7.98542	1.40047e-15	4.73794e-14
Adamts1	chr16	85793826	85803113	-	72.3984	5.13446	0.643794	7.97532	1.51982e-15	5.11698e-14
Col4a1	chr8	11198422	11312826	-	503.446	2.17699	0.273133	7.97043	1.58129e-15	5.29845e-14
Pcmtd1	chr1	7088919	7173628	+	1787.24	-1.59217	0.199979	-7.9617	1.69691e-15	5.65879e-14
Car2	chr3	14886272	14900770	+	214.127	2.364	0.297577	7.94416	1.95518e-15	6.48916e-14
Pml	chr9	58218075	58249786	-	708.271	-1.67369	0.211418	-7.91652	2.44259e-15	8.06861e-14
Nphs1	chr7	30458314	30487223	+	244.053	-3.13922	0.397666	-7.89412	2.92359e-15	9.61216e-14
Pfkp	chr13	6579767	6648777	-	1026.54	-1.83241	0.232955	-7.86595	3.66298e-15	1.19868e-13
Kdm3a	chr6	71588971	71632990	-	1257.41	-1.47529	0.188453	-7.82842	4.94032e-15	1.60917e-13
Bcl3	chr7	19808461	19822770	-	188.987	-3.65716	0.468716	-7.80252	6.06823e-15	1.9674e-13
Scml2	chrX	161082524	161258213	+	1144.98	-2.16853	0.279746	-7.75178	9.06152e-15	2.92432e-13
Piezo1	chr8	122481697	122551329	-	1416.91	1.44728	0.186978	7.74042	9.90918e-15	3.18321e-13
Cdh2	chr18	16588876	16809246	-	393.818	2.09359	0.270872	7.72908	1.0833e-14	3.46408e-13
Col13a1	chr10	61838235	61979108	-	229.988	-2.58967	0.33714	-7.68128	1.57502e-14	5.00008e-13
1700001L05Rik	chr15	83353846	83367282	-	147.536	-3.01365	0.392348	-7.68105	1.57792e-14	5.00008e-13
Rbm4	chr19	4784292	4793901	-	1007.59	-1.50448	0.196576	-7.6534	1.95729e-14	6.17429e-13
Mtm1	chrX	71210766	71315691	+	433.939	-1.82489	0.238517	-7.65098	1.99457e-14	6.26365e-13
Aff1	chr5	103692373	103855322	+	2015.23	-2.22711	0.291258	-7.64653	2.06481e-14	6.45529e-13
Sall2	chr14	52311171	52328762	-	81.8087	4.42456	0.579483	7.63535	2.25205e-14	7.00939e-13
Slc39a11	chr11	113244852	113650079	-	2027.56	-1.29315	0.169639	-7.62293	2.47984e-14	7.68421e-13
Ptchd1	chrX	155573454	155623814	-	118.339	3.46845	0.455921	7.60756	2.79311e-14	8.61682e-13
Copg2	chr6	30747553	30896794	-	3009.18	1.24207	0.163768	7.58431	3.34266e-14	1.02669e-12
3830417A13Rik	chrX	64173547	64178778	+	84.5421	6.35284	0.839703	7.56558	3.8615e-14	1.18088e-12
Nuak1	chr10	84370904	84440597	-	307.061	3.32272	0.439633	7.55795	4.09475e-14	1.24676e-12
Tcaf1	chr6	42668001	42710088	-	191.335	2.35428	0.312889	7.52433	5.299e-14	1.60645e-12
Cachd1	chr4	100776674	101029220	+	617.346	2.40181	0.319614	7.5147	5.70422e-14	1.72184e-12
Fzd5	chr1	64730557	64737751	-	540.856	-1.65545	0.220552	-7.50596	6.09824e-14	1.83287e-12
Hormad2	chr11	4345813	4441105	-	1184.29	-1.43948	0.192625	-7.47296	7.84128e-14	2.34669e-12
Efemp1	chr11	28853203	28926743	+	139.856	3.46755	0.464302	7.46831	8.12323e-14	2.42072e-12
Fermt1	chr2	132904388	132945906	-	88.3108	3.76175	0.507923	7.40614	1.30033e-13	3.85856e-12
Galnt3	chr2	66082765	66124994	-	161.344	2.93373	0.396661	7.39606	1.4029e-13	4.14536e-12
Cenpv	chr11	62524945	62539261	-	392.459	-1.85195	0.250707	-7.38689	1.50298e-13	4.42127e-12
Tdrd12	chr7	35469097	35537745	-	360.306	-2.2657	0.306741	-7.38637	1.5089e-13	4.42127e-12
Vps54	chr11	21239280	21321136	+	2753.31	-1.37456	0.186127	-7.38506	1.52381e-13	4.44635e-12
Lrrn4	chr2	132868304	132880891	-	137.933	2.76658	0.375005	7.37746	1.61335e-13	4.68809e-12
Tcl1	chr12	105216749	105222793	-	67.5991	-8.27431	1.12397	-7.36168	1.81612e-13	5.2555e-12
Thbs3	chr3	89215179	89226837	+	135.162	3.70298	0.503717	7.3513	1.96283e-13	5.65667e-12
Jph1	chr1	16964559	17097889	-	257.685	2.92847	0.399527	7.32984	2.30427e-13	6.61345e-12
Wnt6	chr1	74771891	74785322	+	83.5925	5.73264	0.782165	7.32919	2.31549e-13	6.61852e-12
Ebf4	chr2	130295168	130370481	+	240.511	2.444	0.333895	7.31967	2.48581e-13	7.07647e-12
Cxcl12	chr6	117168534	117181367	+	96.3248	5.3008	0.725924	7.30213	2.83245e-13	8.03063e-12
Wwox	chr8	114439654	115352708	+	4777.06	-1.12105	0.153609	-7.29805	2.91958e-13	8.24428e-12
Trim25	chr11	88999375	89020293	+	630.375	-1.615	0.221934	-7.2769	3.4157e-13	9.6065e-12
Prrg4	chr2	104830740	104849876	-	219.525	2.37481	0.326692	7.26925	3.61487e-13	1.0126e-11
Gm6871	chr7	41545673	41573662	-	590.466	-1.60466	0.220814	-7.267	3.67566e-13	1.02552e-11
Rhbdf1	chr11	32209584	32222300	-	184.711	2.34275	0.322823	7.25708	3.95549e-13	1.09922e-11
2500002B13Rik	chr8	57488053	57508877	+	234.085	-2.5835	0.356393	-7.24901	4.19823e-13	1.16206e-11
Stra8	chr6	34920162	34939344	+	331.647	-2.19774	0.30334	-7.24512	4.32056e-13	1.19122e-11
Yes1	chr5	32611170	32687057	+	1676.91	-1.24788	0.172449	-7.23621	4.61394e-13	1.26711e-11
Mfsd2b	chr12	4862439	4874359	-	113.058	-3.40653	0.471104	-7.23095	4.79636e-13	1.30696e-11
Mmp2	chr8	92827290	92853420	+	242.071	2.18333	0.301935	7.23113	4.78995e-13	1.30696e-11
Klf8	chrX	153237465	153396132	+	599.925	-1.65779	0.22953	-7.22254	5.10266e-13	1.38504e-11
Fgfbp1	chr5	43978857	43981779	-	120.485	3.60345	0.500729	7.19642	6.18159e-13	1.67142e-11
Ngfr	chr11	95568817	95587735	-	411.54	-3.25728	0.454815	-7.16177	7.96448e-13	2.1452e-11
Cbfa2t2	chr2	154436480	154539356	+	2071.86	-1.71971	0.240649	-7.14614	8.92491e-13	2.39468e-11
Inhbb	chr1	119415464	119422248	-	74.5283	-4.98634	0.701657	-7.10651	1.19013e-12	3.18111e-11
Lats2	chr14	57689661	57758388	-	299.604	2.32456	0.327259	7.10314	1.21953e-12	3.24728e-11
Steap3	chr1	120190756	120272705	-	215.315	-2.17027	0.30603	-7.0917	1.32475e-12	3.51411e-11
Hsd17b14	chr7	45554892	45567752	+	119.325	-3.00326	0.424984	-7.06677	1.58585e-12	4.19083e-11
Notch3	chr17	32120819	32166852	-	552.63	1.62055	0.230238	7.03858	1.94213e-12	5.11306e-11
Eif2s2	chr2	154871409	154892935	-	1804.33	-1.22033	0.174093	-7.00963	2.38945e-12	6.26717e-11
Shroom3	chr5	92683434	92965318	+	1328.15	1.41297	0.201832	7.00071	2.54676e-12	6.65483e-11
Kctd12b	chrX	153685153	153696391	-	48.7658	6.27581	0.896594	6.99961	2.56671e-12	6.68203e-11
Pla2g5	chr4	138799243	138863482	-	167.639	-2.98632	0.427871	-6.97948	2.9627e-12	7.68438e-11
Sned1	chr1	93235840	93301065	+	304.025	2.28243	0.327998	6.95867	3.43491e-12	8.87628e-11
Smtnl2	chr11	72389163	72411713	-	333.127	-1.91521	0.275399	-6.9543	3.54308e-12	9.12212e-11
Gng2	chr14	19872558	19977627	-	283.06	2.48886	0.358677	6.93902	3.94833e-12	1.01283e-10
Itgb1	chr8	128685653	128733200	+	3419.94	1.28958	0.185987	6.9337	4.09976e-12	1.04783e-10
Pam	chr1	97795113	98095646	-	453.415	1.54228	0.222587	6.9289	4.24125e-12	1.08005e-10
Lrrc31	chr3	30679057	30699843	-	123.867	-4.40105	0.635515	-6.92516	4.35471e-12	1.10493e-10
Soga1	chr2	157015798	157079254	-	327.837	1.76869	0.256594	6.89295	5.46462e-12	1.38154e-10
Ifitm2	chr7	140954836	140955987	-	512.967	-1.64909	0.239977	-6.87185	6.33736e-12	1.59642e-10
Tjp1	chr7	65296164	65527781	-	1656.09	1.41589	0.206477	6.85737	7.01413e-12	1.76057e-10
Socs3	chr11	117966078	117970047	-	131.016	-2.71588	0.398473	-6.81573	9.37885e-12	2.34572e-10
Ptpn13	chr5	103425191	103598303	+	783	2.23676	0.32867	6.80551	1.00694e-11	2.50946e-10
Eva1a	chr6	82041042	82093099	+	138.174	-2.72503	0.400773	-6.79943	1.05035e-11	2.60837e-10
Kcnj12	chr11	61022563	61071131	+	270.643	-2.56013	0.377929	-6.7741	1.25186e-11	3.09781e-10
Kmt2c	chr5	25271797	25498783	-	1946.93	-1.25225	0.185003	-6.7688	1.29856e-11	3.20204e-10
Cyfip2	chr11	46193849	46312859	-	546.868	1.55192	0.229576	6.75993	1.3806e-11	3.3924e-10
Atp1b2	chr11	69599735	69605942	-	202.345	-2.34826	0.347925	-6.74934	1.48524e-11	3.63676e-10
Ildr1	chr16	36693977	36726804	+	265.925	-2.53373	0.376468	-6.73027	1.69349e-11	4.13222e-10
Serpinh1	chr7	99345375	99353239	-	852.943	1.68724	0.250719	6.72958	1.70151e-11	4.13739e-10
Lpar1	chr4	58435254	58553898	-	724.72	-1.67288	0.249345	-6.70911	1.95814e-11	4.74493e-10
Pcbp4	chr9	106453290	106464012	+	222.514	2.57127	0.383478	6.70511	2.01248e-11	4.85979e-10
Fkbp10	chr11	100415696	100424824	+	111.844	3.22201	0.481339	6.69386	2.17365e-11	5.23095e-10
Gjc1	chr11	102799578	102819700	-	1127.49	-1.24134	0.185861	-6.67884	2.40842e-11	5.77609e-10
Baiap2l1	chr5	144264525	144358112	-	337.283	1.65926	0.248538	6.67611	2.45373e-11	5.86466e-10
Arih2	chr9	108602941	108649386	-	1328.08	-1.48923	0.223154	-6.67355	2.49689e-11	5.94753e-10
Itpka	chr2	119742336	119751263	+	72.9026	-3.64328	0.545979	-6.67293	2.50749e-11	5.95253e-10
Gata3	chr2	9857077	9890034	-	82.8131	4.1297	0.619524	6.66592	2.63004e-11	6.22236e-10
Capn2	chr1	182467259	182517608	-	181.278	2.27135	0.34079	6.66496	2.64731e-11	6.24213e-10
Bdh1	chr16	31422279	31458901	+	180.396	-2.38841	0.358397	-6.66415	2.66204e-11	6.2558e-10
Ooep	chr9	78376108	78378725	-	115.964	-4.17396	0.626497	-6.66237	2.6944e-11	6.31067e-10
Slc11a1	chr1	74375194	74386062	+	79.5258	-4.26652	0.644755	-6.61727	3.65898e-11	8.54128e-10
Atp5g1	chr11	96068851	96075670	-	627.399	-1.48584	0.22463	-6.61464	3.72458e-11	8.66553e-10
Camk2d	chr3	126596301	126846326	+	457.732	1.79568	0.27191	6.60395	4.00338e-11	9.28334e-10
Mfhas1	chr8	35587797	35679449	+	262.342	1.88888	0.28792	6.56041	5.36612e-11	1.24023e-09
Cxcl16	chr11	70453982	70459984	-	106.212	4.05296	0.621664	6.51954	7.05217e-11	1.62455e-09
Ddr1	chr17	35681566	35704621	-	225.249	2.10969	0.325445	6.48249	9.02238e-11	2.0716e-09
Gm364	chrX	57409153	57488767	+	233.17	-2.80192	0.432539	-6.47783	9.30503e-11	2.12951e-09
Slc6a16	chr7	45241084	45273367	+	92.4888	-3.04759	0.470554	-6.47659	9.38176e-11	2.14008e-09
Ptprf	chr4	118208212	118291405	-	2483.3	1.34517	0.208267	6.45888	1.05479e-10	2.39829e-09
Cntnap2	chr6	45059356	47304213	+	1012.07	-1.37636	0.213473	-6.44745	1.1375e-10	2.57796e-09
Phldb2	chr16	45746242	45953598	-	324.177	1.80222	0.279617	6.44532	1.15354e-10	2.59751e-09
Wdr76	chr2	121506722	121544860	+	669.65	-1.32694	0.205868	-6.44558	1.1516e-10	2.59751e-09
Syt13	chr2	92915097	92956058	+	82.8363	4.87432	0.757162	6.43763	1.21357e-10	2.72393e-09
Fryl	chr5	73019986	73256619	-	2172.17	-1.57	0.24406	-6.43286	1.25222e-10	2.8017e-09
Stat3	chr11	100885097	100939540	-	633.534	-1.64756	0.256485	-6.4236	1.33093e-10	2.96831e-09
Slc28a1	chr7	81114798	81170416	+	179.404	-3.34762	0.521628	-6.41765	1.38395e-10	3.06703e-09
Jak3	chr8	71676295	71690575	+	173.511	-2.29001	0.356822	-6.4178	1.38257e-10	3.06703e-09
Tsc22d3	chrX	140539527	140600659	-	189.838	1.95237	0.304758	6.40629	1.49103e-10	3.29391e-09
Cnn2	chr10	79988583	79996062	+	272.235	2.20214	0.344022	6.40117	1.54192e-10	3.38604e-09
Lrrc2	chr9	110951544	110984066	+	168.594	-3.56347	0.556695	-6.40112	1.54241e-10	3.38604e-09
Bmp2k	chr5	96997688	97091867	+	305.387	1.97583	0.30916	6.39095	1.64856e-10	3.60778e-09
H2-D1	chr17	35262729	35267499	+	222.387	1.85531	0.290692	6.38239	1.74347e-10	3.80358e-09
Kdm2b	chr5	122870664	122989823	-	906.49	1.65241	0.258935	6.38158	1.75267e-10	3.81179e-09
Smoc1	chr12	81026807	81186414	+	657.35	-1.4116	0.221373	-6.37658	1.81089e-10	3.92621e-09
Dag1	chr9	108204633	108263958	-	2957.3	1.15203	0.180864	6.36962	1.89502e-10	4.09594e-09
Dusp3	chr11	101971142	101987013	-	225.347	1.88787	0.296907	6.35848	2.03764e-10	4.39065e-09
Ulk1	chr5	110784487	110810097	-	741.787	-2.27057	0.35729	-6.35497	2.08468e-10	4.47822e-09
D230025D16Rik	chr8	105225144	105253053	+	820.965	-1.73692	0.273416	-6.35265	2.11639e-10	4.53245e-09
Bri3	chr5	144244436	144446757	+	540.162	1.35392	0.213407	6.34428	2.23465e-10	4.77111e-09
Tro	chrX	150645303	150657583	-	486.957	1.56559	0.24705	6.33714	2.3407e-10	4.98235e-09
Fam53b	chr7	132712081	132813886	-	500.405	-1.47916	0.233683	-6.32978	2.45514e-10	5.2101e-09
Slc25a13	chr6	6041217	6217173	-	2146.65	-1.27438	0.202317	-6.29892	2.9972e-10	6.3412e-09
Chst11	chr10	82985497	83195900	+	424.246	1.60827	0.255483	6.29502	3.07367e-10	6.4834e-09
Tdgf1	chr9	110939602	110946158	-	1618.5	-7.41342	1.17786	-6.29396	3.09458e-10	6.50792e-09
Ttyh2	chr11	114675430	114720977	+	781.85	-2.47725	0.393794	-6.29073	3.15972e-10	6.62501e-09
Cntfr	chr4	41657497	41697089	-	140.163	2.82461	0.450228	6.27373	3.52507e-10	7.32525e-09
Bckdhb	chr9	83925144	84124240	+	810.802	-1.24578	0.198568	-6.2738	3.52333e-10	7.32525e-09
Cdcp1	chr9	123170823	123216038	-	95.9869	2.71495	0.432695	6.27453	3.50695e-10	7.32525e-09
Cd9	chr6	125460265	125494791	-	3044.39	-1.66556	0.265648	-6.2698	3.61505e-10	7.49e-09
Arrb1	chr7	99535465	99606771	+	196.975	1.98068	0.316065	6.26668	3.68819e-10	7.61899e-09
9330185C12Rik	chr1	113891384	113964134	-	596.517	-1.48628	0.237469	-6.25885	3.87838e-10	7.98832e-09
Slc22a23	chr13	34179157	34345182	-	478.387	1.53434	0.245266	6.25583	3.95411e-10	8.12042e-09
Trap1a	chrX	139333682	139338169	+	1067.11	-2.69622	0.431739	-6.24503	4.23718e-10	8.6763e-09
Brpf3	chr17	28801089	28839949	+	638.789	-1.49527	0.239594	-6.24083	4.35247e-10	8.882e-09
Rbpms	chr8	33782642	33929863	-	4424.38	0.994081	0.159296	6.24046	4.363e-10	8.882e-09
Dsc2	chr18	20030632	20059554	-	335.837	1.97751	0.317211	6.23406	4.54491e-10	9.22552e-09
Map4k5	chr12	69803749	69893200	-	938.388	1.15398	0.185716	6.21371	5.1749e-10	1.04739e-08
Mfap3l	chr8	60632826	60676729	+	152.618	2.1461	0.34549	6.21176	5.23944e-10	1.0574e-08
Sulf1	chr1	12692276	12861192	+	952.836	2.00385	0.322958	6.20468	5.48066e-10	1.1029e-08
Ftx	chrX	103560906	103623790	-	1237.43	1.14391	0.184516	6.19951	5.66386e-10	1.1365e-08
Dstn	chr2	143915319	143943324	+	795.965	1.19015	0.191998	6.19876	5.69087e-10	1.13866e-08
Trim17	chr11	58954684	58973098	+	775.709	1.19285	0.192734	6.18911	6.05055e-10	1.20718e-08
Halr1	chr6	52102948	52113684	+	139.459	-2.23423	0.36114	-6.18661	6.14703e-10	1.22294e-08
Slc40a1	chr1	45908067	45926523	-	53.1988	3.57929	0.579539	6.1761	6.57053e-10	1.3035e-08
Sort1	chr3	108284081	108361511	+	461.472	1.43363	0.232458	6.16729	6.94708e-10	1.37043e-08
Arhgef17	chr7	100869751	100932107	-	409.229	1.63917	0.26577	6.16763	6.93216e-10	1.37043e-08
Armcx4	chrX	134686518	134696757	+	429.383	1.95957	0.318612	6.15033	7.7322e-10	1.52103e-08
Itpk1	chr12	102568581	102704930	-	1012.04	-1.84037	0.299279	-6.14934	7.78041e-10	1.52622e-08
Gabbr1	chr17	37045965	37075067	+	788.796	-1.71808	0.279419	-6.14876	7.80914e-10	1.52758e-08
Igsf9	chr1	172481787	172498878	+	150.284	2.75957	0.450348	6.12763	8.91952e-10	1.73993e-08
Manba	chr3	135485610	135571404	+	503.377	-1.3611	0.222503	-6.11721	9.52285e-10	1.85246e-08
Ank2	chr3	126921611	127499350	-	1235.85	2.7991	0.458599	6.10358	1.03718e-09	2.01202e-08
Tmem131	chr1	36792190	36943666	-	3170.26	-1.15383	0.189397	-6.09214	1.11412e-09	2.1553e-08
Arhgap10	chr8	77250365	77517953	-	1486.95	1.23949	0.203873	6.07972	1.20394e-09	2.32265e-08
Myrf	chr19	10208271	10240748	-	143.162	2.39477	0.395114	6.06095	1.3532e-09	2.60343e-08
Tap1	chr17	34187552	34197225	+	80.0916	3.35678	0.554032	6.05883	1.37115e-09	2.63073e-08
Fbrsl1	chr5	110361753	110448602	-	1060.63	-1.13223	0.186945	-6.05651	1.39108e-09	2.66168e-08
Wdtc1	chr4	133292458	133353481	-	758.882	-1.23862	0.204764	-6.04902	1.45726e-09	2.78071e-08
Gpsm1	chr2	26315514	26348237	+	120.557	3.04247	0.503325	6.04475	1.49644e-09	2.84771e-08
Bcat1	chr6	144993834	145076184	-	2931.61	-2.51451	0.416169	-6.04203	1.52191e-09	2.88832e-08
Pea15a	chr1	172196727	172206804	-	180.372	2.26493	0.376046	6.023	1.71208e-09	3.24046e-08
Vldlr	chr19	27216483	27254231	+	142.284	2.64097	0.439331	6.01134	1.84e-09	3.47318e-08
Zfp59	chr7	27838606	27856438	+	219.477	-1.88578	0.313789	-6.0097	1.85862e-09	3.49891e-08
Malat1	chr19	5795689	5802672	-	36363.1	0.982363	0.163641	6.00314	1.93532e-09	3.63353e-08
Gli2	chr1	118834131	119053619	-	1742.02	-1.83972	0.306794	-5.99658	2.01514e-09	3.77326e-08
Col2a1	chr15	97975601	98004695	-	164.347	2.10571	0.351471	5.99113	2.08382e-09	3.89146e-08
Tmem47	chrX	81070697	81097872	+	412.788	1.86436	0.31143	5.98643	2.14497e-09	3.995e-08
Parva	chr7	112427504	112591692	+	401.693	2.02255	0.338201	5.98032	2.22698e-09	4.13675e-08
Nav2	chr7	48908715	49610090	+	615.185	2.19903	0.368249	5.97156	2.3499e-09	4.35353e-08
Sox2ot	chr3	34104269	34682619	+	565.332	-2.09534	0.351353	-5.96363	2.46695e-09	4.55832e-08
Tanc1	chr2	59612041	59846149	+	1483.87	-1.04055	0.175199	-5.93927	2.86302e-09	5.27625e-08
Kank1	chr19	25236974	25434496	+	902.392	1.17421	0.198099	5.92738	3.07803e-09	5.65759e-08
Aurkc	chr7	6995299	7003091	+	66.7824	-3.56766	0.602797	-5.91852	3.24859e-09	5.95547e-08
Gpa33	chr1	166130237	166166510	+	103.508	-3.7662	0.636442	-5.91758	3.26723e-09	5.97399e-08
Zfyve28	chr5	34194892	34288449	-	321.345	-1.51259	0.256206	-5.90383	3.55158e-09	6.477e-08
Vwa3b	chr1	37026595	37187613	+	160.796	-4.65752	0.789078	-5.90248	3.5807e-09	6.51315e-08
Arhgef16	chr4	154278485	154301676	-	110.407	2.51272	0.425784	5.90139	3.60443e-09	6.53933e-08
Lrrc34	chr3	30624266	30647869	-	115.754	-3.10519	0.527235	-5.88956	3.8722e-09	7.00698e-08
Cdon	chr9	35421127	35507652	+	760.609	1.78642	0.303408	5.88784	3.91281e-09	7.06221e-08
Amfr	chr8	93971587	94012842	-	809.887	1.51947	0.258603	5.87567	4.21125e-09	7.58133e-08
Kat2b	chr17	53566860	53672720	+	621.992	-1.37444	0.235515	-5.83589	5.35053e-09	9.60763e-08
Nectin2	chr7	19716643	19750483	-	819.275	1.19946	0.205653	5.83242	5.46296e-09	9.78442e-08
Lmo4	chr3	144188529	144205220	-	112.178	3.4725	0.59642	5.82223	5.80659e-09	1.03734e-07
Alox5	chr6	116410076	116461178	-	61.9399	2.97265	0.511822	5.80796	6.32371e-09	1.12684e-07
Dab1	chr4	103619358	104744844	+	874.064	2.27878	0.39289	5.80004	6.62989e-09	1.1784e-07
Wnt4	chr4	137277488	137299726	+	99.2406	2.28993	0.395278	5.79322	6.90512e-09	1.22422e-07
Trmt2b	chrX	134222338	134276984	-	311.056	-1.57104	0.271777	-5.78064	7.44185e-09	1.31604e-07
Map7d1	chr4	126232166	126256343	-	168.746	1.89376	0.328044	5.77287	7.79306e-09	1.37468e-07
Kazn	chr4	142102389	142239401	-	612.95	-1.23177	0.213459	-5.77051	7.90315e-09	1.3906e-07
Arap2	chr5	62602444	62766159	-	604.948	1.26471	0.219851	5.75255	8.79072e-09	1.54289e-07
Ncor1	chr11	62316425	62458541	-	6089.85	-0.936427	0.162844	-5.75046	8.90016e-09	1.55819e-07
Gabre	chrX	72255998	72274803	-	63.2879	3.43269	0.598027	5.74003	9.46613e-09	1.65315e-07
Xaf1	chr11	72301628	72313733	+	58.1012	-5.45466	0.950726	-5.73737	9.61604e-09	1.67515e-07
Arrdc3	chr13	80883383	80896042	+	278.934	1.51091	0.264594	5.71029	1.12787e-08	1.95992e-07
Rybp	chr6	100228564	100287485	-	2666.16	-0.934248	0.163719	-5.70641	1.15383e-08	2.00006e-07
Slc9a3r1	chr11	115163340	115181181	+	266.343	1.51167	0.265525	5.69312	1.24735e-08	2.15685e-07
Tmem256	chr11	69838513	69839618	+	233.765	-1.60413	0.283339	-5.66153	1.50029e-08	2.58782e-07
Cluh	chr11	74649494	74670847	+	727.888	-1.14505	0.20241	-5.65708	1.5397e-08	2.64927e-07
Tspan12	chr6	21771394	21852515	-	140.726	2.21196	0.391086	5.65595	1.5499e-08	2.66027e-07
Crip2	chr12	113140235	113145506	+	160.795	1.85666	0.328818	5.64646	1.63786e-08	2.80438e-07
Pdzrn3	chr6	101149608	101377897	-	588.22	1.92613	0.341299	5.64353	1.66602e-08	2.84565e-07
Pou5f1	chr17	35506017	35510772	+	607.542	-2.45181	0.435205	-5.63369	1.76397e-08	3.00561e-07
Epha1	chr6	42358486	42373268	-	102.873	2.59232	0.460659	5.62742	1.82927e-08	3.10931e-07
Dnajc6	chr4	101496630	101642799	+	861.008	-2.30333	0.410374	-5.61274	1.99144e-08	3.37677e-07
Adgrv1	chr13	81095067	81633154	-	798.944	1.52976	0.272586	5.61201	1.99988e-08	3.3829e-07
Aig1	chr10	13647053	13868980	-	491.585	1.30594	0.232851	5.60848	2.04108e-08	3.44426e-07
Gm28373	chr12	102673016	102727333	-	303.239	-1.45597	0.25991	-5.60182	2.1211e-08	3.57069e-07
Itpr3	chr17	27057303	27122223	+	349.126	-1.68661	0.301485	-5.59435	2.21452e-08	3.71329e-07
Fut9	chr4	25609331	25800244	-	692.856	-1.91086	0.341579	-5.5942	2.21641e-08	3.71329e-07
Prmt2	chr10	76207221	76237865	-	127.447	2.05593	0.367997	5.58683	2.31254e-08	3.86509e-07
Tmem54	chr4	129105547	129111626	+	47.101	5.31759	0.953228	5.5785	2.42595e-08	4.04469e-07
Tceal5	chrX	136200947	136203876	-	89.5003	4.30602	0.77195	5.5781	2.43155e-08	4.04469e-07
Phlda1	chr10	111506285	111508645	+	74.2984	2.86386	0.5136	5.57606	2.46027e-08	4.08277e-07
Tulp4	chr17	6106436	6251128	+	826.477	1.08403	0.194545	5.57215	2.51614e-08	4.16561e-07
Igfbp4	chr11	99041243	99054392	+	121.168	2.07314	0.37222	5.56967	2.55226e-08	4.21544e-07
Fgfr1	chr8	25513653	25575718	+	1522.66	1.09443	0.196674	5.56466	2.62662e-08	4.32805e-07
E2f7	chr10	110745438	110787384	+	425.195	1.37787	0.248217	5.55105	2.83957e-08	4.66796e-07
Snhg6	chr1	9941958	9944118	-	754.998	-1.12425	0.203279	-5.53057	3.19186e-08	5.22256e-07
Trak1	chr9	121297501	121474918	+	672.234	-1.16244	0.210171	-5.5309	3.18589e-08	5.22256e-07
Zfp827	chr8	79028436	79193766	+	1297.15	-1.29377	0.23403	-5.5282	3.23525e-08	5.28122e-07
Mapkapk2	chr1	131053699	131097826	-	374.042	1.42228	0.259812	5.47428	4.39304e-08	7.13793e-07
Agtrap	chr4	148077060	148088031	-	443.413	-1.30652	0.238656	-5.47448	4.38796e-08	7.13793e-07
Xkr6	chr14	63606502	63820809	+	911.094	1.26753	0.231871	5.46652	4.58959e-08	7.44003e-07
Magi2	chr5	19227035	20704792	+	728.707	2.76684	0.506511	5.46255	4.6934e-08	7.59074e-07
Glipr2	chr4	43957400	43979118	+	203.934	1.76134	0.323294	5.44811	5.09081e-08	8.2145e-07
Dbn1	chr13	55473428	55488111	-	165.394	2.29986	0.422252	5.44665	5.13279e-08	8.2632e-07
Gpc1	chr1	92831644	92860779	+	386.614	2.87754	0.530385	5.42538	5.78313e-08	9.28882e-07
Atp1b3	chr9	96332654	96364442	-	1675.46	-1.04069	0.19202	-5.41969	5.97023e-08	9.56739e-07
Lrrfip1	chr1	90998736	91128944	+	487.978	1.46961	0.271195	5.41902	5.99262e-08	9.58135e-07
Cd38	chr5	43868552	43912375	+	124.488	-2.16102	0.398909	-5.41732	6.04993e-08	9.65094e-07
Dock1	chr7	134670653	135173639	+	2051.12	-1.02705	0.190138	-5.4016	6.60474e-08	1.0512e-06
Arid3b	chr9	57790352	57836793	-	523.766	1.19579	0.22167	5.39448	6.87238e-08	1.09132e-06
Zfp229	chr17	21730794	21769342	+	386.162	-1.5462	0.286739	-5.39234	6.95449e-08	1.10186e-06
Gpx3	chr11	54902452	54910377	+	203.583	1.87888	0.348738	5.38764	7.13883e-08	1.12852e-06
Acsl4	chrX	142317992	142390535	-	2553.72	1.34311	0.24934	5.38665	7.17823e-08	1.13219e-06
Pip5k1b	chr19	24294793	24555872	-	399.355	-1.38584	0.257602	-5.37976	7.45871e-08	1.17129e-06
Vegfc	chr8	54077605	54187096	+	489.96	-1.88614	0.350601	-5.37973	7.45959e-08	1.17129e-06
Grb10	chr11	11930507	12038683	-	2168.58	1.9625	0.366892	5.34899	8.84453e-08	1.38564e-06
Bscl2	chr19	8837466	8848683	+	448.037	1.32982	0.248742	5.34619	8.98262e-08	1.40414e-06
Lrp4	chr2	91457510	91513779	+	231.063	1.50817	0.282184	5.34462	9.06045e-08	1.41315e-06
Arhgap29	chr3	121952540	122016753	+	307.52	2.53095	0.474162	5.33773	9.41181e-08	1.46144e-06
Stim1	chr7	102267805	102437319	+	613.879	1.13026	0.211738	5.338	9.39783e-08	1.46144e-06
Spata13	chr14	60634000	60764556	+	449.482	1.97443	0.371317	5.31738	1.05272e-07	1.63102e-06
Afap1	chr5	35893318	36003923	+	460.942	1.28756	0.242529	5.30891	1.10283e-07	1.70488e-06
Clu	chr14	65968482	65981547	+	112.537	2.42201	0.456696	5.30334	1.13705e-07	1.75391e-06
Zyx	chr6	42349629	42360213	+	249.533	2.68281	0.506234	5.29954	1.16096e-07	1.78685e-06
Gnas	chr2	174284319	174346744	+	1333.19	0.927415	0.175341	5.2892	1.22852e-07	1.8867e-06
Slc4a5	chr6	83219827	83304945	+	240.429	-1.59432	0.301944	-5.2802	1.29042e-07	1.97743e-06
Plxnb2	chr15	89155548	89180788	-	488.478	1.47197	0.278977	5.27632	1.31802e-07	2.01178e-06
Rhou	chr8	123653928	123663884	+	180.854	1.63624	0.310115	5.27624	1.31859e-07	2.01178e-06
Utp14b	chr1	78658037	78671512	+	590.545	1.1532	0.219122	5.26283	1.41852e-07	2.15954e-06
Tet3	chr6	83362372	83459084	-	661.009	1.09614	0.208516	5.25689	1.46515e-07	2.22569e-06
Ggt1	chr10	75561603	75586200	+	220.87	-1.62504	0.309706	-5.24704	1.54564e-07	2.34288e-06
Aff3	chr1	38177325	38664955	-	699.527	1.64281	0.314153	5.22934	1.70112e-07	2.573e-06
Lncpint	chr6	31082564	31220488	-	645.338	1.48824	0.285039	5.22119	1.77774e-07	2.68308e-06
Aebp2	chr6	140622662	140678472	+	2125.07	-0.864963	0.16588	-5.21438	1.8443e-07	2.77756e-06
Cxcl10	chr5	92346637	92348889	-	28.1889	5.72638	1.09834	5.21369	1.85121e-07	2.78198e-06
Stbd1	chr5	92603040	92606579	+	35.0562	4.0725	0.782605	5.20377	1.95281e-07	2.92838e-06
Phldb1	chr9	44686303	44735198	-	156.474	1.8831	0.362336	5.19711	2.02406e-07	3.02874e-06
Scpep1	chr11	88924019	88955465	-	1250.63	-0.981258	0.188997	-5.19192	2.08141e-07	3.10791e-06
Tmem132a	chr19	10857821	10869940	-	201.922	2.10632	0.405944	5.1887	2.11768e-07	3.15534e-06
Pdpk1	chr17	24073679	24150924	-	1047.33	-1.02906	0.198418	-5.18634	2.14467e-07	3.18878e-06
Fasn	chr11	120805845	120824547	-	2039.82	0.973586	0.188016	5.17821	2.24027e-07	3.32385e-06
Zfp296	chr7	19577286	19580656	+	69.7196	-3.0585	0.59138	-5.1718	2.31852e-07	3.43269e-06
Nr2f6	chr8	71374122	71381960	-	213.428	1.50939	0.291901	5.17089	2.32978e-07	3.44208e-06
Obsl1	chr1	75479309	75506452	-	134.299	1.8357	0.355115	5.16931	2.34962e-07	3.46408e-06
Tmed5	chr5	108106365	108132620	-	1421.14	-1.03966	0.201312	-5.16444	2.41164e-07	3.54804e-06
Olfm1	chr2	28192991	28230736	+	83.2381	2.42726	0.47008	5.16351	2.42366e-07	3.55825e-06
Mapkapk3	chr9	107254926	107289877	-	197.696	1.54278	0.29882	5.1629	2.43148e-07	3.56227e-06
Zc3hav1	chr6	38305285	38354603	-	387.659	-1.39343	0.270464	-5.15198	2.57745e-07	3.76825e-06
Gpc6	chr14	116925314	117976544	+	2416.73	1.73254	0.337323	5.13614	2.80442e-07	4.09153e-06
Sv2a	chr3	96181150	96195521	+	57.4803	3.76449	0.733171	5.13454	2.82839e-07	4.11792e-06
Lactb2	chr1	13623329	13660546	-	1101.23	-1.09938	0.214253	-5.13124	2.87845e-07	4.18211e-06
Mdm4	chr1	132959483	133030561	-	2996.25	-1.08544	0.211718	-5.12682	2.9468e-07	4.27256e-06
Arl4c	chr1	88673124	88702221	-	423.851	6.57536	1.2841	5.1206	3.04566e-07	4.40677e-06
Gpx4	chr10	80047165	80056439	+	1066.12	-1.8367	0.35922	-5.11302	3.17043e-07	4.57785e-06
Ubtd2	chr11	32455369	32516687	+	616.088	1.0913	0.213521	5.11098	3.20485e-07	4.61802e-06
Actb	chr5	142903114	142906754	-	5173.2	1.0282	0.201418	5.10479	3.31163e-07	4.76209e-06
Myo1c	chr11	75650503	75673910	+	386.231	1.25711	0.246323	5.10351	3.33405e-07	4.7845e-06
Shisa4	chr1	135371056	135375237	-	96.9106	2.52513	0.495205	5.09916	3.41171e-07	4.88593e-06
P4ha2	chr11	54100094	54131665	+	285.961	1.377	0.270496	5.09065	3.56847e-07	5.09408e-06
Usp48	chr4	137593754	137658537	+	2788.16	-0.85723	0.168399	-5.09048	3.5716e-07	5.09408e-06
Gm16233	chr3	144947560	144954878	+	32.6675	5.55845	1.09254	5.08764	3.62539e-07	5.16029e-06
Rbm14	chr19	4800568	4811634	-	861.492	-0.987861	0.194333	-5.08333	3.70874e-07	5.26821e-06
Plxna1	chr6	89316313	89362620	-	1554.44	0.88736	0.174593	5.08245	3.72599e-07	5.28201e-06
Brwd1	chr16	95992091	96082526	-	2974.43	-0.99461	0.196351	-5.06547	4.07402e-07	5.76371e-06
Trerf1	chr17	47140874	47361958	+	901.667	1.07234	0.211909	5.0604	4.18379e-07	5.90707e-06
H2-Q4	chr17	35379616	35385290	+	72.5373	2.86779	0.567861	5.05017	4.41426e-07	6.21993e-06
Tesk2	chr4	116720947	116805956	+	487.678	-1.23311	0.244656	-5.04019	4.65074e-07	6.53999e-06
Atp11b	chr3	35754105	35856276	+	1716.56	-0.956707	0.189943	-5.03681	4.7336e-07	6.62988e-06
Epb41l4b	chr4	56991971	57143437	-	370.369	-1.4291	0.283712	-5.03715	4.7251e-07	6.62988e-06
Marveld3	chr8	109947913	109962203	-	74.4947	3.02746	0.602811	5.02223	5.10754e-07	7.13934e-06
Met	chr6	17463799	17573980	+	450.497	1.18816	0.236629	5.02119	5.13534e-07	7.1639e-06
Plec	chr15	76170973	76232574	-	662.32	1.0118	0.20205	5.00766	5.50962e-07	7.67075e-06
Tmem246	chr4	49584505	49597876	-	54.6099	2.76624	0.552686	5.00508	5.58399e-07	7.75887e-06
Prkar2a	chr9	108689313	108750436	+	781.375	-1.08444	0.216873	-5.00037	5.72192e-07	7.93478e-06
Arid3a	chr10	79927042	79955018	+	138.274	1.83796	0.368023	4.99414	5.90995e-07	8.17932e-06
Inppl1	chr7	101822631	101838229	-	350.938	1.25233	0.250822	4.99289	5.94824e-07	8.21608e-06
Sema4c	chr1	36548638	36558349	-	74.6995	3.46333	0.694183	4.98908	6.0669e-07	8.36349e-06
Flna	chrX	74223460	74249820	-	2583.63	1.1104	0.222873	4.9822	6.28653e-07	8.64923e-06
Hpn	chr7	31098724	31115290	-	104.857	2.20955	0.445676	4.95774	7.13172e-07	9.79283e-06
Csrp1	chr1	135720060	135752232	+	274.722	1.95166	0.393708	4.95712	7.15459e-07	9.805e-06
Pi4k2b	chr5	52741573	52769340	+	358.409	1.53293	0.309648	4.95056	7.39988e-07	1.01214e-05
Grb7	chr11	98446393	98455373	+	105.046	2.74708	0.555434	4.94583	7.582e-07	1.03051e-05
Mga	chr2	119897227	119969581	+	2620.41	-0.901322	0.182249	-4.94555	7.59307e-07	1.03051e-05
Cmklr1	chr5	113612353	113650426	-	71.9767	-3.20492	0.64791	-4.94655	7.55396e-07	1.03051e-05
Clcn5	chrX	7153809	7319358	-	1019.67	0.993324	0.200847	4.94568	7.58781e-07	1.03051e-05
Mtch1	chr17	29332071	29347934	-	450.562	1.39347	0.281832	4.94434	7.64038e-07	1.03492e-05
Cgref1	chr5	30933142	30945591	-	97.6058	1.99133	0.402829	4.94337	7.67821e-07	1.03804e-05
Dnmt3b	chr2	153649449	153687730	+	729.162	2.19956	0.445139	4.94128	7.76108e-07	1.04521e-05
Glt1d1	chr5	127632261	127709374	+	847.147	-1.64376	0.332643	-4.94152	7.7515e-07	1.04521e-05
Mpp3	chr11	101999651	102028461	-	125.905	1.92023	0.388858	4.93812	7.88781e-07	1.06024e-05
Ssbp4	chr8	70597489	70608872	-	210.31	-1.45957	0.295869	-4.93316	8.09093e-07	1.08546e-05
Zbtb38	chr9	96682769	96752831	-	383.866	-1.23873	0.251178	-4.93167	8.15288e-07	1.09168e-05
Spsb1	chr4	149896282	149955043	-	216.861	-1.56053	0.316654	-4.92821	8.29877e-07	1.10909e-05
Pim2	chrX	7878261	7883432	+	78.0876	2.99329	0.608229	4.92132	8.5962e-07	1.14665e-05
Gm13147	chr4	147230283	147259338	+	127.036	-2.12834	0.433088	-4.91434	8.90812e-07	1.186e-05
Atp10a	chr7	58656165	58829420	+	312.282	2.68782	0.54717	4.91223	9.00468e-07	1.19658e-05
Cul4b	chrX	38533273	38576196	-	1545.19	0.852834	0.173717	4.90933	9.13873e-07	1.21209e-05
Mtmr12	chr15	12205027	12274496	+	944.721	-1.05951	0.215955	-4.90617	9.28708e-07	1.22021e-05
Notch1	chr2	26457902	26516663	-	397.054	1.21718	0.248077	4.90645	9.27393e-07	1.22021e-05
Lsr	chr7	30957769	30973464	-	410.948	1.13239	0.230776	4.90689	9.25314e-07	1.22021e-05
Pik3cb	chr9	99036653	99140621	-	1003.49	1.18699	0.241908	4.9068	9.25735e-07	1.22021e-05
Timp1	chrX	20870165	20874735	+	135.048	-1.97138	0.401757	-4.9069	9.25261e-07	1.22021e-05
Sh3gl2	chr4	85205125	85639195	+	2280.1	-1.74316	0.355341	-4.9056	9.31444e-07	1.22152e-05
Fdps	chr3	89093587	89101959	-	383.663	1.23801	0.252494	4.90312	9.43258e-07	1.2347e-05
Trp53	chr11	69580358	69591873	+	984.795	-0.991167	0.20239	-4.89731	9.71595e-07	1.26942e-05
Erbb2	chr11	98412469	98437716	+	265.934	1.31744	0.269078	4.8961	9.77553e-07	1.27482e-05
S100a10	chr3	93555079	93564643	+	142.054	1.97531	0.403748	4.89244	9.95948e-07	1.2964e-05
Slc9a7	chrX	20105753	20291807	-	202.521	1.47623	0.301774	4.89186	9.98892e-07	1.29782e-05
Gm11944	chr11	3308995	3320722	+	306.539	-1.59546	0.326361	-4.88862	1.01548e-06	1.31692e-05
Shmt1	chr11	60788103	60811718	-	646.226	-1.09274	0.223663	-4.88568	1.0307e-06	1.3323e-05
Apobec3	chr15	79891658	79915906	+	223.103	-2.07309	0.424327	-4.8856	1.03114e-06	1.3323e-05
Slc16a3	chr11	120948479	120960868	+	488.35	1.88869	0.38671	4.88399	1.03959e-06	1.33913e-05
Stmn2	chr3	8509359	8561606	+	415.683	-1.88568	0.386105	-4.88387	1.04025e-06	1.33913e-05
Suz12	chr11	79993105	80034123	+	3662.16	-0.798169	0.163582	-4.87932	1.06452e-06	1.36786e-05
Mpdz	chr4	81278499	81442815	-	575.739	1.47579	0.302536	4.87807	1.0713e-06	1.37405e-05
Trip12	chr1	84721188	84840516	-	7427.96	-0.8127	0.166759	-4.87351	1.09633e-06	1.40358e-05
Smad7	chr18	75367528	75395935	+	776.741	-1.75033	0.359906	-4.86331	1.1544e-06	1.47523e-05
Armcx2	chrX	134804144	134809221	-	367.138	1.26202	0.25957	4.86195	1.16233e-06	1.48266e-05
2810410L24Rik	chr11	120185399	120189852	-	81.53	-2.33642	0.481363	-4.85377	1.21134e-06	1.54236e-05
Nsf	chr11	103821781	103954056	-	1644.02	-0.899363	0.185368	-4.85176	1.2237e-06	1.55527e-05
Mcc	chr18	44425059	44812182	-	613.543	1.48017	0.30536	4.84731	1.25146e-06	1.58767e-05
Ino80dos	chr1	63113077	63158290	+	691.462	-1.04884	0.216606	-4.84216	1.28437e-06	1.62648e-05
Kdm5b	chr1	134560170	134635285	+	2266.2	-1.05526	0.218093	-4.83858	1.30767e-06	1.653e-05
Pls3	chrX	75785653	75875182	-	268.888	1.38982	0.287613	4.83225	1.34996e-06	1.70338e-05
Tex19.1	chr11	121146142	121148319	+	351.612	-2.50338	0.518195	-4.83096	1.35879e-06	1.70837e-05
Cxadr	chr16	78301488	78359774	+	679.454	1.22055	0.252649	4.83101	1.35841e-06	1.70837e-05
U2surp	chr9	95456897	95511996	-	1901.06	-0.835888	0.173107	-4.82874	1.37399e-06	1.72438e-05
Tln1	chr4	43531518	43562691	-	660.438	1.09791	0.227481	4.8264	1.39025e-06	1.74167e-05
H19	chr7	142575528	142578143	-	463.529	6.85697	1.42108	4.8252	1.39866e-06	1.74907e-05
Setdb1	chr3	95323524	95357202	-	984.456	-0.895317	0.185893	-4.81629	1.4625e-06	1.82565e-05
Crabp2	chr3	87948665	87953376	+	72.355	2.82476	0.587316	4.80961	1.51223e-06	1.88102e-05
Dusp4	chr8	34807296	34819894	+	64.5406	3.35982	0.698542	4.80976	1.51114e-06	1.88102e-05
Zdhhc18	chr4	133605298	133650154	-	586.95	-1.03854	0.216001	-4.80805	1.52412e-06	1.89244e-05
Mpped2	chr2	106693268	106868356	+	681.107	1.37275	0.285795	4.80326	1.56104e-06	1.93329e-05
Ncam1	chr9	49502135	49798925	-	941.319	-0.911462	0.189767	-4.80307	1.56253e-06	1.93329e-05
Tpm4	chr8	72130173	72153142	+	518.671	1.10249	0.229651	4.80071	1.58104e-06	1.95274e-05
Cacna1b	chr2	24603886	24763152	-	380.451	2.56187	0.534465	4.79334	1.6403e-06	2.02237e-05
Klhl13	chrX	23219270	23365082	-	623.892	1.38533	0.289104	4.79181	1.65285e-06	2.03426e-05
Rcbtb2	chr14	73123036	73207843	+	270.85	1.88296	0.393007	4.79116	1.65823e-06	2.03729e-05
Ly6a	chr15	74994876	74998031	-	20.7203	-7.13086	1.48866	-4.79012	1.66684e-06	2.04429e-05
Gm26510	chr17	70874348	70924996	-	264.089	-1.4711	0.307302	-4.78713	1.69185e-06	2.07133e-05
Ddah1	chr3	145758674	145894277	+	444.645	-1.10114	0.230335	-4.78062	1.74756e-06	2.1358e-05
Errfi1	chr4	150853918	150868892	+	348.912	3.12556	0.654574	4.77496	1.7974e-06	2.19289e-05
Src	chr2	157418443	157471862	+	453.336	-1.1029	0.231366	-4.76691	1.87074e-06	2.2784e-05
Med14	chrX	12675368	12762073	-	1103.8	0.866327	0.181804	4.76517	1.88691e-06	2.2941e-05
A930001C03Rik	chr19	4439002	4448973	+	104.405	2.38391	0.500374	4.76426	1.89548e-06	2.30053e-05
Platr3	chr2	135648906	135652063	+	60.302	-2.66837	0.560838	-4.75784	1.95677e-06	2.3708e-05
Noct	chr3	51224446	51251644	+	319.648	1.38454	0.291025	4.75746	1.96045e-06	2.37117e-05
Zfp664	chr5	124862690	124902693	+	517.62	1.03647	0.218488	4.74383	2.09714e-06	2.53212e-05
Krt7	chr15	101411042	101430313	+	89.4787	3.8748	0.818608	4.73341	2.2078e-06	2.66114e-05
Npnt	chr3	132881744	132950291	-	244.552	1.61127	0.34057	4.7311	2.23307e-06	2.68697e-05
Plagl1	chr10	13060503	13131694	+	588.623	-1.91585	0.405699	-4.72235	2.33138e-06	2.80046e-05
Crxos	chr7	15882616	15904020	+	69.3002	-4.2145	0.893315	-4.71782	2.38385e-06	2.85858e-05
Kif1c	chr11	70700547	70731964	+	377.318	1.22071	0.259053	4.71221	2.45048e-06	2.93345e-05
Tfrc	chr16	32608919	32632794	+	2591.45	-0.874847	0.185817	-4.70811	2.50027e-06	2.98286e-05
Ripk4	chr16	97741932	97763787	-	97.9499	1.97304	0.419073	4.70811	2.50018e-06	2.98286e-05
Meg3	chr12	109541000	109571726	+	57.5426	2.90535	0.618472	4.69763	2.63197e-06	3.13464e-05
Clic1	chr17	35049965	35058749	+	284.335	1.31929	0.281	4.69499	2.66623e-06	3.17005e-05
Bex2	chrX	136066563	136068236	-	329.223	1.26622	0.270073	4.68843	2.7531e-06	3.26779e-05
Sqle	chr15	59315076	59331192	+	897.755	0.937628	0.200045	4.68708	2.77133e-06	3.27831e-05
Smarcad1	chr6	65042582	65116061	+	2786.65	-1.01654	0.216871	-4.68728	2.76855e-06	3.27831e-05
Lfng	chr5	140607319	140615545	+	50.8846	2.56876	0.550055	4.67001	3.01185e-06	3.55682e-05
Dlgap4	chr2	156613704	156764363	+	487.728	1.29454	0.27779	4.66015	3.15977e-06	3.72523e-05
Tex14	chr11	87405064	87555823	+	2426.64	-1.39874	0.300848	-4.6493	3.33056e-06	3.91999e-05
Slc25a20	chr9	108662087	108684641	+	132.678	-2.14889	0.463216	-4.63906	3.49992e-06	4.11241e-05
St8sia6	chr2	13651020	13794064	-	246.466	-1.39278	0.300382	-4.63672	3.53987e-06	4.15238e-05
Eif4a2	chr16	23107443	23114136	+	6096.21	-0.871595	0.18815	-4.63244	3.61383e-06	4.22498e-05
Mapk8ip3	chr17	24892152	24936977	-	824.532	0.883121	0.190638	4.63244	3.61383e-06	4.22498e-05
P3h2	chr16	25959287	26105784	-	109.88	3.04338	0.657987	4.62528	3.74088e-06	4.36623e-05
Jmjd1c	chr10	67096124	67256326	+	3049	0.997143	0.215978	4.61687	3.89569e-06	4.53935e-05
Pcsk9	chr4	106442328	106464329	-	63.5451	2.78928	0.605781	4.60444	4.13586e-06	4.81121e-05
Gm26992	chrX	103422009	103481705	+	1694.02	-1.2892	0.280382	-4.59802	4.26518e-06	4.9534e-05
Rbbp5	chr1	132477364	132505659	+	675.205	-0.970631	0.211397	-4.5915	4.40068e-06	5.09594e-05
Fgd5	chr6	91978877	92076004	+	259.662	1.41561	0.308339	4.59107	4.40974e-06	5.09594e-05
Htra1	chr7	130936110	130985660	+	217.602	-1.90645	0.415233	-4.59127	4.40553e-06	5.09594e-05
Map2k6	chr11	110399121	110525522	+	409.645	-1.41336	0.308027	-4.58844	4.46563e-06	5.15203e-05
Tmem161b	chr13	84222295	84296141	+	1157.25	-0.82791	0.180668	-4.5825	4.59449e-06	5.28664e-05
Mdk	chr2	91929804	91932297	-	1558.91	0.860561	0.187798	4.58237	4.59741e-06	5.28664e-05
Dsp	chr13	38151293	38198577	+	443.166	1.53796	0.335934	4.57817	4.69059e-06	5.38495e-05
Gm7972	chr9	75468615	75486681	+	167.602	-2.16867	0.473917	-4.57605	4.7383e-06	5.43082e-05
Tsix	chrX	103431516	103484957	+	1831.78	-1.2873	0.281478	-4.57336	4.7997e-06	5.49221e-05
Iqsec1	chr6	90656087	90988685	-	1344.58	0.84805	0.185487	4.57203	4.83025e-06	5.51815e-05
Thsd7a	chr6	12311609	12749410	-	983.744	4.8456	1.06156	4.5646	5.00449e-06	5.70789e-05
Rnf103	chr6	71493893	71510881	+	286.95	1.4413	0.316825	4.54919	5.38538e-06	6.13232e-05
Timp3	chr10	86300371	86349506	+	159.184	1.6373	0.359981	4.54829	5.4083e-06	6.14162e-05
Esco2	chr14	65819037	65833994	-	474.475	-1.01401	0.222948	-4.54818	5.41108e-06	6.14162e-05
Spon1	chr7	113765997	114043370	+	143.956	2.12964	0.468833	4.54243	5.5609e-06	6.30145e-05
Ercc5	chr1	44147743	44181260	+	386.159	1.07274	0.236276	4.5402	5.62006e-06	6.3582e-05
Pid1	chr1	84036295	84364180	-	940.395	1.62736	0.359023	4.53275	5.82203e-06	6.57608e-05
Metrnl	chr11	121701543	121716306	+	31.8725	3.97918	0.879863	4.5225	6.11146e-06	6.89187e-05
Pitpnm2	chr5	124118689	124249760	-	327.395	1.44268	0.319238	4.51912	6.20959e-06	6.99128e-05
Nbr1	chr11	101552148	101581951	+	807.886	-0.979413	0.216807	-4.51744	6.25912e-06	7.03573e-05
Syt11	chr3	88744699	88775164	-	137.52	1.80618	0.399936	4.51616	6.29701e-06	7.06698e-05
Rtn4rl1	chr11	75193782	75267769	+	198.433	1.75567	0.388805	4.51555	6.31522e-06	7.07607e-05
Akap1	chr11	88830791	88864586	-	1882.41	-1.19082	0.264189	-4.50744	6.56146e-06	7.34024e-05
Tmem181b-ps	chr17	6438523	6467022	-	689.207	-1.87074	0.415384	-4.50365	6.67956e-06	7.46044e-05
Sigmar1	chr4	41738492	41756157	-	567.94	0.981398	0.218037	4.50105	6.76176e-06	7.54023e-05
Ago1	chr4	126435011	126468583	-	513.791	-1.15315	0.256533	-4.49512	6.95313e-06	7.7413e-05
B2m	chr2	122147685	122153083	+	228.402	1.3715	0.30531	4.49214	7.05111e-06	7.83792e-05
Cited1	chrX	102247380	102252181	-	63.2475	2.28984	0.510905	4.48193	7.397e-06	8.20938e-05
Ypel2	chr11	86936424	86993707	-	283.025	-1.65786	0.37027	-4.47744	7.55422e-06	8.36174e-05
EU599041	chr7	43214038	43226842	+	166.197	-2.16204	0.482886	-4.47733	7.55816e-06	8.36174e-05
Nab1	chr1	52457293	52500679	-	144.881	1.5143	0.339131	4.46525	7.99758e-06	8.83392e-05
Hmga2	chr10	120361274	120476469	-	921.34	1.02041	0.228545	4.46481	8.014e-06	8.83812e-05
Lrig1	chr6	94604528	94700158	-	674.281	-0.927378	0.207754	-4.46383	8.05062e-06	8.86454e-05
Pard6b	chr2	168081003	168101203	+	235.92	2.33073	0.522481	4.46089	8.16216e-06	8.97325e-05
Ext1	chr15	53064037	53346159	-	3050.93	0.930153	0.208691	4.45707	8.30862e-06	9.11995e-05
Zmym3	chrX	101404383	101420849	-	221.652	-1.34046	0.300853	-4.45553	8.36878e-06	9.1716e-05
Dlc1	chr8	36567750	36953143	-	695.819	-1.30527	0.293005	-4.45478	8.39795e-06	9.18919e-05
Lrp8	chr4	107801868	107876840	+	342.573	1.09382	0.245823	4.44963	8.60184e-06	9.39761e-05
Rcn2	chr9	56041844	56061882	+	612.587	0.906655	0.20378	4.44919	8.61944e-06	9.40217e-05
Pura	chr18	36281096	36292535	+	288.013	-1.16457	0.26191	-4.44644	8.73051e-06	9.44974e-05
Zfp704	chr3	9427019	9610085	-	1899.93	-1.06131	0.238654	-4.44706	8.70547e-06	9.44974e-05
Bbc3	chr7	16308392	16318205	+	108.3	1.78453	0.401335	4.44648	8.72896e-06	9.44974e-05
Zfp961	chr8	71951037	71993792	+	812.984	-0.918332	0.206483	-4.44749	8.68783e-06	9.44974e-05
Cdh1	chr8	106603350	106670246	+	4423.25	0.773119	0.173866	4.44663	8.72274e-06	9.44974e-05
Ogfr	chr2	180589244	180595836	+	165.972	1.71118	0.385171	4.44265	8.88572e-06	9.60289e-05
Notch2	chr3	98013526	98150361	+	1178.65	0.792619	0.178586	4.4383	9.06722e-06	9.78394e-05
Lrrc8c	chr5	105519387	105613018	+	332.981	1.34484	0.303068	4.43742	9.10434e-06	9.80887e-05
Slc35f5	chr1	125560594	125595820	+	309.821	1.30035	0.293086	4.43676	9.13218e-06	9.82376e-05
Mettl25	chr10	105763188	105841380	-	416.093	-1.06584	0.240269	-4.43604	9.16274e-06	9.84151e-05
Arhgap30	chr1	171388953	171410298	+	72.4868	-2.34519	0.528788	-4.43503	9.20587e-06	9.8727e-05
Mbtps2	chrX	157535370	157598715	-	1497.08	-0.805747	0.182079	-4.42527	9.6323e-06	0.000103142
Mfsd14a	chr3	116631163	116662677	-	1229.9	-0.896737	0.20303	-4.41676	1.00191e-05	0.000107074
Ppp2cb	chr8	33599624	33619441	+	626.574	1.09313	0.247508	4.41652	1.003e-05	0.000107074
Fhl3	chr4	124700700	124708611	+	109.645	2.53622	0.574446	4.41508	1.00974e-05	0.000107629
Patz1	chr11	3288873	3309083	+	779.402	-0.86732	0.196658	-4.4103	1.03229e-05	0.000109866
Atf2	chr2	73816508	73892639	-	16217.5	-0.876137	0.198956	-4.40366	1.06438e-05	0.000113108
Hipk3	chr2	104426480	104494446	-	464.994	1.07248	0.24364	4.4019	1.07308e-05	0.00011386
Ahdc1	chr4	133011259	133078110	+	889.254	0.918047	0.208811	4.39654	1.09988e-05	0.000116352
Tspan9	chr6	127961395	128143594	-	1247.05	0.927026	0.210845	4.39671	1.09905e-05	0.000116352
B4galt5	chr2	167298443	167349183	-	973.839	-1.22162	0.278108	-4.39262	1.11993e-05	0.000118294
Fam107b	chr2	3570487	3782142	+	272.709	1.16242	0.26481	4.38963	1.13544e-05	0.000119751
Radil	chr5	142484838	142551098	-	191.762	-1.38076	0.314928	-4.38437	1.16321e-05	0.000122496
Rpl39l	chr16	10170225	10174911	+	20.7099	-5.63742	1.28636	-4.38245	1.17352e-05	0.000123395
Ly6e	chr15	74955050	74959905	+	354.059	-1.07623	0.245975	-4.37536	1.21232e-05	0.000127284
Pcsk6	chr7	65861733	66050386	+	946.477	-2.12269	0.485347	-4.37355	1.2224e-05	0.00012815
B3gnt2	chr11	22759737	22860961	-	993.393	-0.957429	0.219089	-4.37005	1.24218e-05	0.00013003
Pik3c2a	chr7	116337264	116443449	-	1025.5	0.79975	0.183035	4.36938	1.246e-05	0.000130235
Tmem189	chr2	167642607	167689822	-	469.242	1.16697	0.267364	4.36474	1.27276e-05	0.000132833
Plppr1	chr4	49059272	49340259	+	169.102	1.37552	0.315263	4.36309	1.28236e-05	0.000133636
Fgd1	chrX	151046149	151089521	+	810.837	-1.04672	0.239999	-4.36135	1.29264e-05	0.000134507
Gm14139	chr2	150181754	150193279	+	93.722	-2.07041	0.474876	-4.3599	1.30123e-05	0.0001352
Fbn1	chr2	125300593	125507993	-	258.335	1.24873	0.28656	4.35764	1.31472e-05	0.0001364
Rab11fip5	chr6	85334961	85374634	-	265.11	-1.88309	0.432209	-4.3569	1.31918e-05	0.00013666
Ece1	chr4	137862236	137965229	+	527.158	0.935256	0.214698	4.35614	1.32374e-05	0.00013693
Fndc4	chr5	31292241	31296080	-	47.5824	2.4774	0.569589	4.34945	1.36477e-05	0.000140965
Fgfbp3	chr19	36917549	36919615	-	40.4013	3.42243	0.787915	4.34365	1.40136e-05	0.000144532
Ly6g6e	chr17	35076901	35078804	+	27.3967	-4.97083	1.14556	-4.33921	1.42994e-05	0.000147263
Ubr3	chr2	69897245	70024013	+	2322.9	-0.719688	0.165989	-4.33576	1.45258e-05	0.000149211
Gnai3	chr3	108107279	108146146	-	838.273	0.925646	0.213495	4.33568	1.45311e-05	0.000149211
Pcolce	chr5	137605102	137613784	-	199.743	-1.42688	0.329129	-4.33533	1.45542e-05	0.000149229
Ddx3x	chrX	13280969	13294052	+	1635.31	0.731756	0.168856	4.33361	1.46685e-05	0.00015018
Btg2	chr1	134075169	134079120	-	264.626	1.64002	0.378594	4.33186	1.47858e-05	0.000151161
Acsl3	chr1	78657824	78707743	+	2090.41	0.890856	0.205756	4.32967	1.49334e-05	0.000152447
Traf4	chr11	78158498	78165589	-	430.543	0.97948	0.22637	4.32689	1.51229e-05	0.000154157
Khdrbs1	chr4	129703163	129742303	-	1057.13	0.861325	0.199239	4.32308	1.53867e-05	0.000156618
Tnk2	chr16	32643873	32683493	+	469.811	-1.10239	0.25537	-4.31685	1.58271e-05	0.000160867
Atp2b4	chr1	133699456	133801041	-	354.583	-1.06575	0.247226	-4.31085	1.6263e-05	0.000165058
Gm14124	chr2	150257516	150270300	+	174.282	-1.61819	0.375452	-4.30999	1.63263e-05	0.00016546
L1td1	chr4	98726733	98738480	+	559.765	-1.6697	0.387723	-4.30643	1.65907e-05	0.000167897
Cep128	chr12	90998491	91384409	-	1261.48	-0.871548	0.202554	-4.30279	1.68658e-05	0.000170435
Srrm4os	chr5	116438719	116465487	+	179.782	-1.76326	0.410219	-4.29834	1.72081e-05	0.000173643
Asns	chr6	7675168	7693254	-	1888.98	-0.944968	0.219938	-4.29651	1.73509e-05	0.000174832
Tspan2	chr3	102734528	102801513	+	133.349	2.81966	0.657069	4.29127	1.77654e-05	0.000178751
Gabpa	chr16	84834924	84863779	+	783.503	-0.898572	0.209631	-4.28645	1.81552e-05	0.000182411
Fam102b	chr3	108970996	109027607	-	119.288	1.9431	0.453496	4.28472	1.82973e-05	0.000183576
Bcas3	chr11	85353166	85826058	+	2027.44	-0.712315	0.166507	-4.278	1.88581e-05	0.000188932
Igf2	chr7	142650765	142666816	-	1416.3	7.10999	1.66247	4.27677	1.89629e-05	0.00018971
Sh3bp1	chr15	78899767	78912051	+	125.942	-1.62401	0.379825	-4.27568	1.90555e-05	0.000190364
Klhl26	chr8	70450218	70476968	-	662.534	0.962993	0.22526	4.27504	1.91107e-05	0.000190644
Slc5a5	chr8	70882888	70892757	-	135.659	3.73942	0.876014	4.26868	1.96634e-05	0.000195879
Bag2	chr1	33745483	33757795	-	103.739	1.78145	0.417494	4.267	1.98116e-05	0.000197074
Klf7	chr1	64029446	64122282	-	576.023	0.918741	0.215409	4.26511	1.99805e-05	0.000198473
Dcbld1	chr10	52233618	52321378	+	418.67	-1.01579	0.238268	-4.26325	2.01478e-05	0.000199851
Ica1	chr6	8630526	8778488	-	510.455	1.09955	0.258124	4.25979	2.04619e-05	0.00020268
Nes	chr3	87971077	87980451	+	154.316	1.45966	0.343008	4.25547	2.08614e-05	0.000206345
Lap3	chr5	45493373	45512691	+	593.098	-1.30684	0.307826	-4.24539	2.18213e-05	0.000215535
Mtx1	chr3	89209080	89227088	-	404.236	1.00764	0.237378	4.24485	2.18735e-05	0.000215747
Slit3	chr11	35121223	35708507	+	1416.95	1.4665	0.345671	4.24249	2.21052e-05	0.000217725
Tmem164	chrX	142681405	142843494	+	1732.32	1.06605	0.251578	4.23746	2.26058e-05	0.000222344
Smyd3	chr1	178951959	179518041	-	3260.52	-0.93936	0.221727	-4.23655	2.26976e-05	0.000222933
Btg3	chr16	78332636	78377192	-	697.533	1.06645	0.251783	4.23558	2.27967e-05	0.000223593
Cpd	chr11	76778423	76847018	-	964.869	0.781152	0.184673	4.22993	2.33765e-05	0.000228959
Mov10	chr3	104794835	104818563	-	326.032	-1.17893	0.278993	-4.22565	2.38253e-05	0.000233029
Gse1	chr8	120228455	120581390	+	1075.72	0.797723	0.18895	4.22187	2.4228e-05	0.000236637
Ttll3	chr6	113389259	113414587	+	329.123	-1.20472	0.285661	-4.2173	2.47241e-05	0.000241146
Skil	chr3	31095057	31122577	+	648.862	0.852031	0.202097	4.21596	2.48722e-05	0.000242253
Gss	chr2	155563180	155592810	-	296.127	-1.3759	0.326484	-4.21429	2.5056e-05	0.000243704
Agfg1	chr1	82839482	82901182	+	1737.25	-0.721352	0.171384	-4.20898	2.56529e-05	0.000249128
Gadd45a	chr6	67035095	67037457	-	223.311	1.33318	0.316767	4.2087	2.56847e-05	0.000249128
Dpysl5	chr5	30711563	30799375	+	473.115	1.48506	0.353051	4.20637	2.5951e-05	0.000251362
Laptm5	chr4	130913124	130936141	+	104.117	-2.23706	0.532227	-4.20322	2.63147e-05	0.000254533
Sun1	chr5	139200636	139249840	+	968.104	-1.13231	0.269697	-4.19843	2.68772e-05	0.000259616
Cbarp	chr10	80130450	80140835	-	169.099	1.46563	0.349328	4.19558	2.7217e-05	0.000262536
Pmvk	chr3	89454540	89469013	+	241.19	1.23819	0.295586	4.18894	2.80265e-05	0.000269921
Tigar	chr6	127085115	127109557	-	497.623	-0.955861	0.228202	-4.18867	2.80598e-05	0.000269921
Lypla1	chr1	4807787	4848410	+	486.456	-0.950257	0.22711	-4.18413	2.86257e-05	0.000274988
Ptch1	chr13	63508327	63573598	-	514.6	-0.93625	0.223817	-4.18311	2.87552e-05	0.000275853
Nupr1	chr7	126623248	126630861	-	60.609	-3.08083	0.736675	-4.18207	2.88861e-05	0.00027673
Pdgfrb	chr18	61045149	61085061	+	141.084	-1.84813	0.441962	-4.18166	2.8939e-05	0.000276857
Stag2	chrX	42149316	42277185	+	1253.36	1.07945	0.258729	4.17212	3.0178e-05	0.000288317
Platr10	chr3	75647445	75655731	-	122.439	-2.24057	0.537305	-4.17	3.04595e-05	0.00029061
Uggt2	chr14	118985038	119099430	-	442.592	1.53032	0.367045	4.1693	3.05543e-05	0.000290836
Porcn	chrX	8193847	8206525	-	144.839	-1.58514	0.380201	-4.16921	3.05663e-05	0.000290836
Nck2	chr1	43444578	43570515	+	655.902	0.84465	0.202888	4.16313	3.13919e-05	0.000298287
Krt42	chr11	100262881	100269871	-	32.7554	-4.4288	1.06597	-4.1547	3.25722e-05	0.000309082
Mex3c	chr18	73573043	73592575	+	341.224	1.08963	0.262441	4.15192	3.297e-05	0.000312434
Tor3a	chr1	156653616	156674356	-	115.696	1.57809	0.380307	4.14952	3.33169e-05	0.000315295
Eef2kmt	chr16	5244151	5255983	-	178.07	-1.32091	0.318501	-4.14726	3.36481e-05	0.000317571
Braf	chr6	39603236	39725463	-	2167.72	0.678101	0.163501	4.14737	3.3631e-05	0.000317571
Etv5	chr16	22381308	22439719	-	834.528	-1.84551	0.44508	-4.14646	3.37653e-05	0.000318248
Nos1	chr5	117781031	117958840	+	85.7622	-1.98173	0.478256	-4.14365	3.41824e-05	0.000321746
Plekhg2	chr7	28359603	28372599	-	125.874	1.63597	0.39525	4.13907	3.48717e-05	0.000327794
Dmxl1	chr18	49832669	49965473	+	2414.54	-0.709973	0.171664	-4.13583	3.53677e-05	0.000332011
Rex2	chr4	147021849	147060794	+	53.951	-2.91343	0.704546	-4.13519	3.54659e-05	0.000332487
Tmem63b	chr17	45660170	45686905	-	773.756	0.90783	0.219609	4.13385	3.56729e-05	0.00033398
Skap2	chr6	51857421	52012549	-	1446.7	-0.725376	0.1755	-4.1332	3.57742e-05	0.000334482
Rif1	chr2	52072831	52122383	+	4041.16	-0.800226	0.193715	-4.13095	3.6126e-05	0.000337321
Nop10	chr2	112261925	112263269	+	632.101	-1.12583	0.272648	-4.12924	3.63961e-05	0.00033939
Sptan1	chr2	29965559	30031451	+	2392.46	0.761174	0.184815	4.11856	3.81242e-05	0.00035456
Pum1	chr4	130615206	130781564	+	1523.21	-0.780562	0.189519	-4.11866	3.81085e-05	0.00035456
Orai1	chr5	123015073	123030456	+	295.115	1.59508	0.387634	4.11491	3.87335e-05	0.000359749
Usp47	chr7	112023503	112111661	+	966.235	0.972574	0.236483	4.11265	3.91143e-05	0.000362804
Idh2	chr7	80094845	80115392	-	362.724	-1.07456	0.261506	-4.10913	3.97147e-05	0.000367886
Stx3	chr19	11775117	11819403	-	250.447	1.6201	0.394529	4.10642	4.01843e-05	0.000371744
Slc30a2	chr4	134343180	134354484	+	161.741	-1.84045	0.448743	-4.10135	4.10743e-05	0.000379477
Mast4	chr13	102732485	103334497	-	1164.14	0.974247	0.2376	4.10037	4.12492e-05	0.00038059
Rinl	chr7	28788968	28798963	+	69.4441	-2.12142	0.517643	-4.09824	4.1631e-05	0.000383104
Gclc	chr9	77754534	77794485	+	815.547	0.865478	0.211172	4.09845	4.15921e-05	0.000383104
Gjb3	chr4	127325234	127330844	-	652.462	-1.69346	0.413587	-4.09456	4.22964e-05	0.000388716
Stac2	chr11	98036622	98053462	-	83.3174	-2.10829	0.515807	-4.08736	4.36314e-05	0.000400459
Sparc	chr11	55394499	55423183	-	1747.75	0.780456	0.191253	4.08076	4.48892e-05	0.000411465
Pard3	chr8	127063892	127612286	+	5478.59	0.671658	0.164718	4.07764	4.54955e-05	0.000416477
Senp7	chr16	56048337	56190012	+	415.46	0.966631	0.237101	4.07688	4.56449e-05	0.000417299
Mmp15	chr8	95352267	95375080	+	181.043	2.10618	0.516891	4.07471	4.60717e-05	0.000420652
Nfu1	chr6	87009235	87028461	+	538.998	-0.869107	0.213332	-4.07396	4.62204e-05	0.000421461
Eng	chr2	32646594	32682669	+	199.621	-1.30916	0.321469	-4.07242	4.65277e-05	0.000423711
Mdm2	chr10	117688874	117710758	-	1922.96	0.940853	0.231088	4.0714	4.67306e-05	0.000425006
Grik5	chr7	25009848	25072346	-	321.378	1.16612	0.286676	4.06774	4.74709e-05	0.000431179
Marveld1	chr19	42147399	42151703	+	83.5739	1.8514	0.455693	4.06283	4.84822e-05	0.000439794
Xrn2	chr2	147012995	147078000	+	1651.94	-0.690662	0.170022	-4.0622	4.86116e-05	0.000440397
Tmem125	chr4	118540940	118544044	-	35.7699	3.65548	0.900599	4.05894	4.92952e-05	0.000446013
Prr5l	chr2	101714284	101883027	-	370.077	1.80525	0.445391	4.05319	5.05246e-05	0.000456547
Cox7a1	chr7	30184143	30186078	+	61.8539	-2.09034	0.515845	-4.05226	5.07249e-05	0.000457766
Adamts9	chr6	92772698	92943492	-	438.277	1.55781	0.38453	4.05119	5.09569e-05	0.000459268
Scarb2	chr5	92441313	92506833	-	352.57	0.988693	0.244412	4.0452	5.22795e-05	0.000470583
Atf3	chr1	191170295	191218039	-	84.8088	2.71837	0.673378	4.03692	5.4158e-05	0.000486866
Cdkl3	chr11	52004220	52089784	+	176.109	1.30088	0.322338	4.03577	5.44239e-05	0.000488629
Smox	chr2	131491495	131525922	+	128.098	-1.56872	0.388745	-4.03533	5.45251e-05	0.00048891
Mgat5	chr1	127205014	127488336	+	1217.36	-0.721691	0.178963	-4.03262	5.5158e-05	0.000493861
Creld1	chr6	113483296	113493343	+	151.827	-1.83721	0.455616	-4.03237	5.52182e-05	0.000493861
Rhpn2	chr7	35334169	35392289	+	211.455	1.18704	0.294402	4.03205	5.52934e-05	0.000493902
Rpap1	chr2	119763303	119787537	-	523.025	-1.00149	0.248563	-4.02911	5.59888e-05	0.000499477
Mfn1	chr3	32529464	32579239	+	786.28	-0.820012	0.203806	-4.0235	5.73395e-05	0.000510876
Zwilch	chr9	64137143	64173104	-	1171.49	-0.780043	0.193954	-4.02179	5.77581e-05	0.000513951
Usp22	chr11	61151784	61175055	-	1115.78	0.814906	0.203048	4.01337	5.98583e-05	0.000531289
Pcdh19	chrX	133582859	133688987	-	210.922	-1.36426	0.339905	-4.01366	5.97847e-05	0.000531289
Actg1	chr11	120345689	120348542	-	1482.98	1.16064	0.289268	4.01234	6.01194e-05	0.000532932
Stk17b	chr1	53755505	53785224	-	177.381	1.25998	0.314131	4.01101	6.04606e-05	0.000535278
Hk1	chr10	62268854	62379908	-	254.452	-1.13732	0.284253	-4.00109	6.30521e-05	0.000557518
Cd151	chr7	141467391	141471473	+	388.03	1.43695	0.359377	3.99844	6.37613e-05	0.000563078
Gpx1	chr9	108338902	108340343	+	1200.49	-1.09314	0.273733	-3.99345	6.51187e-05	0.000574341
Galnt7	chr8	57523827	57653032	-	1039.46	0.749598	0.187787	3.99174	6.55906e-05	0.000577774
Btbd19	chr4	117119218	117125725	-	159.168	-1.38275	0.346546	-3.99008	6.60496e-05	0.000581087
Gadd45g	chr13	51846677	51848468	+	44.6194	3.71915	0.933314	3.98489	6.75108e-05	0.000593197
Bex1	chrX	136213971	136215513	-	2611.04	1.23192	0.309238	3.98371	6.78471e-05	0.000595405
Pced1a	chr2	130417246	130424701	-	122.029	1.45198	0.365848	3.96882	7.223e-05	0.000633074
Tagln2	chr1	172500046	172507380	+	338.635	1.20004	0.302853	3.96246	7.41802e-05	0.000648544
Ctbp1	chr5	33247722	33274994	-	389.704	1.06119	0.26781	3.96248	7.41739e-05	0.000648544
P3h4	chr11	100408455	100414836	-	108.033	2.11558	0.53401	3.96169	7.44227e-05	0.000649853
Phc2	chr4	128654701	128752881	+	358.162	0.937129	0.236929	3.95532	7.64323e-05	0.000666569
Smad3	chr9	63646766	63757994	-	553.857	1.14737	0.290221	3.95344	7.7035e-05	0.000670991
Evi5	chr5	107744794	107875107	-	1339.33	-0.694255	0.175726	-3.95078	7.78977e-05	0.000677662
Ppfia4	chr1	134296782	134332928	-	620.308	-1.21169	0.307393	-3.94182	8.08645e-05	0.000702598
Baz2b	chr2	59899362	60209839	-	1828.44	-0.877444	0.222638	-3.94112	8.11022e-05	0.00070379
Mbnl3	chrX	51117268	51206532	-	651.811	1.14349	0.290184	3.94059	8.12814e-05	0.000704473
Trim44	chr2	102300118	102407828	-	561.395	0.912803	0.231833	3.93733	8.23921e-05	0.000713216
Stk38	chr17	28970879	29007995	-	1161.81	-0.897966	0.228115	-3.93647	8.269e-05	0.000714912
Trip6	chr5	137309653	137314404	-	80.0096	1.87901	0.477439	3.93561	8.29864e-05	0.000716589
Znrf2	chr6	54816915	54893500	+	1458.43	-0.685472	0.174255	-3.93374	8.36354e-05	0.000721304
Cds2	chr2	132263147	132312050	+	1185.79	0.731589	0.186136	3.93039	8.48074e-05	0.000730512
Mtus1	chr8	40990913	41133726	-	722.677	-0.875856	0.222889	-3.92957	8.50995e-05	0.000732127
Zfhx3	chr8	107942643	108961630	+	1705.5	0.688885	0.175324	3.92921	8.52252e-05	0.00073231
Spin2c	chrX	153832224	153834243	+	33.3323	3.2028	0.815584	3.927	8.60124e-05	0.000738168
Rlim	chrX	103957162	103981284	-	2736.45	0.72572	0.184949	3.9239	8.71268e-05	0.000746817
Mid1	chrX	169685198	170005736	+	2711.67	0.652767	0.166396	3.92297	8.74639e-05	0.000748789
Hdlbp	chr1	93405939	93478815	-	1737.3	0.693681	0.177078	3.91737	8.95205e-05	0.000765461
Isoc2a	chr7	4877152	4896973	+	252.229	-1.88327	0.480806	-3.9169	8.96933e-05	0.000766003
Wdr86	chr5	24711737	24730727	-	94.2202	2.68862	0.687054	3.91326	9.10573e-05	0.000775759
Ttyh3	chr5	140620577	140649031	-	307.237	2.36149	0.603442	3.91337	9.10175e-05	0.000775759
Slc41a1	chr1	131827492	131848865	+	266.103	-1.05262	0.269015	-3.91289	9.11986e-05	0.000776019
Mkrn1	chr6	39397803	39420462	-	1364.73	-0.707304	0.180832	-3.91139	9.17664e-05	0.000779903
Fubp3	chr2	31572650	31617526	+	1217.36	-0.749136	0.191635	-3.90919	9.26068e-05	0.000785168
Mapk8ip1	chr2	92383675	92401263	-	89.104	3.01433	0.771089	3.90918	9.26101e-05	0.000785168
Dclk2	chr3	86786150	86920852	-	635.045	-1.31546	0.336686	-3.90708	9.34187e-05	0.000791066
Csn3	chr5	87925578	87932665	+	12.7328	7.08898	1.81629	3.903	9.50074e-05	0.000803547
Acsl1	chr8	46471036	46536051	+	284.428	-1.54341	0.395647	-3.90097	9.58062e-05	0.000809325
Stc2	chr11	31357306	31370074	-	126.793	1.64894	0.423358	3.8949	9.82381e-05	0.000828869
Ddx19b	chr8	111003187	111031751	-	481.836	-0.900261	0.231293	-3.8923	9.92971e-05	0.000836796
Rev1	chr1	38052785	38129801	-	1731.84	0.699746	0.179969	3.88816	0.000101009	0.0008502
Slc7a1	chr5	148327409	148399904	-	1397.66	-1.23364	0.317457	-3.88601	0.000101905	0.000856711
Rab15	chr12	76797959	76822908	-	87.786	2.54103	0.653995	3.88539	0.000102165	0.000857868
Fyn	chr10	39368854	39565381	+	893.434	0.975115	0.251008	3.8848	0.000102415	0.000858936
Fgfr3	chr5	33721673	33737068	+	52.9139	2.14619	0.552538	3.88425	0.000102648	0.000859862
Fkrp	chr7	16809245	16816732	-	124.503	1.37793	0.355009	3.88139	0.000103859	0.000868968
Tmem181a	chr17	6256859	6308314	+	457.623	-0.866303	0.223286	-3.8798	0.000104543	0.000873646
Tor2a	chr2	32757233	32762244	+	209.175	1.28092	0.330341	3.87756	0.00010551	0.000880674
Bcl2l1	chr2	152780667	152831728	-	463.067	0.894936	0.231124	3.8721	0.000107901	0.00089778
Igf1r	chr7	67952826	68233668	+	1851.15	1.1777	0.304159	3.872	0.000107944	0.00089778
Pcolce2	chr9	95637600	95698096	+	174.093	-1.88663	0.487203	-3.87237	0.000107781	0.00089778
Atp2a2	chr5	122453512	122502225	-	3991	-0.625376	0.161582	-3.87033	0.000108688	0.000901829
Slc18a1	chr8	69037710	69089235	-	224.59	1.15004	0.297137	3.87042	0.000108648	0.000901829
Bmp8b	chr4	123105164	123132099	+	145.442	1.65704	0.428278	3.86906	0.000109255	0.000904393
Ctr9	chr7	111028950	111056377	+	467.023	0.988113	0.255385	3.86911	0.000109234	0.000904393
St14	chr9	31089401	31131853	-	590.584	1.25523	0.324779	3.86488	0.000111143	0.000918928
Elovl6	chr3	129532354	129638495	+	2694.17	-1.25956	0.325999	-3.86369	0.000111687	0.000922336
Slc44a1	chr4	53440412	53622478	+	1459.49	-0.671846	0.173906	-3.86328	0.000111877	0.000922817
Defb42	chr14	63046990	63058149	+	17.1388	-4.11911	1.06911	-3.85286	0.000116747	0.000961858
Adam19	chr11	46055991	46147343	+	580.548	-1.31788	0.342566	-3.84708	0.000119532	0.000983464
Cox7b	chrX	106015699	106022450	+	2775.01	-1.0235	0.266064	-3.84684	0.00011965	0.000983464
Gtf2i	chr5	134237833	134314760	-	1200.72	0.830652	0.216115	3.84356	0.000121261	0.000995534
Mllt10	chr2	18055236	18212388	+	3206.71	-0.610721	0.159346	-3.83268	0.000126753	0.00103941
4930566F21Rik	chr5	31486628	31495179	-	115.505	-2.26134	0.590233	-3.83127	0.000127485	0.00104418
Platr4	chr3	41484023	41493192	-	369.957	-0.911776	0.238496	-3.82302	0.000131828	0.00107849
E130102H24Rik	chr4	101346530	101356735	-	211.181	-1.20509	0.315259	-3.82254	0.000132084	0.00107933
Mrpl52	chr14	54426908	54429756	+	418.7	-1.03294	0.270801	-3.81437	0.000136529	0.00111435
Wdr5	chr2	27515156	27536535	+	823.764	-0.813713	0.213871	-3.80469	0.000141985	0.00115753
Msl1	chr11	98795515	98807859	+	450.797	0.84849	0.223059	3.80388	0.000142448	0.00115996
1700025G04Rik	chr1	151852402	152090125	-	436.854	0.967887	0.255202	3.79263	0.00014906	0.00121138
Lamc1	chr1	153218921	153332786	-	2805.03	-0.66181	0.174532	-3.79191	0.000149494	0.00121138
Cpne5	chr17	29155555	29238167	-	99.1939	-2.00669	0.529133	-3.79241	0.00014919	0.00121138
Fam234b	chr6	135197976	135244955	+	266.352	-1.02689	0.270827	-3.79169	0.000149628	0.00121138
Vps36	chr8	22192808	22220843	+	443.255	0.894329	0.235855	3.79186	0.000149523	0.00121138
Plac8	chr5	100553724	100572245	-	69.9105	1.74256	0.45974	3.79032	0.000150451	0.00121664
Zfp644	chr5	106616738	106697287	-	2037.52	0.673269	0.177839	3.78584	0.000153189	0.00123735
Timp2	chr11	118301068	118355740	-	169.612	1.33669	0.353606	3.78016	0.000156727	0.00126447
Sdf2	chr11	78245745	78255496	+	368.188	1.02515	0.271749	3.77243	0.000161664	0.0013028
Lefty2	chr1	180893107	180899103	+	140.581	-2.63415	0.698963	-3.76866	0.000164129	0.00132115
Gm42743	chr3	96269720	96279001	+	2402.09	0.623611	0.165928	3.75832	0.000171059	0.00137534
Gm28039	chr5	106557945	106696571	-	2209.35	0.661413	0.176018	3.75765	0.000171517	0.00137744
Rnf135	chr11	80183850	80199757	+	184.16	-1.52359	0.405805	-3.75448	0.000173705	0.00139342
Gm11837	chr4	14929907	14953030	+	57.407	-1.99207	0.530697	-3.75369	0.000174247	0.00139617
Ubxn11	chr4	134102569	134127593	+	118.783	-1.6498	0.439922	-3.75022	0.00017668	0.00141405
Nnat	chr2	157560077	157562522	+	114.611	1.72262	0.459711	3.74718	0.000178831	0.00142799
Rsrp1	chr4	134923591	134927671	+	1261.94	0.714536	0.190674	3.74741	0.000178667	0.00142799
Tmem59l	chr8	70483866	70487358	-	65.262	3.46326	0.924986	3.74412	0.000181025	0.00144387
Ccl25	chr8	4325209	4360020	+	508.995	0.870897	0.232626	3.74376	0.000181287	0.00144431
Phlpp2	chr8	109868541	109944671	+	616.29	0.796695	0.213691	3.72825	0.000192816	0.00153442
Lpgat1	chr1	191717833	191784255	+	1194.24	0.6837	0.183436	3.7272	0.000193622	0.00153908
Pdxk	chr10	78436743	78464975	-	196.001	-1.24743	0.334784	-3.72608	0.000194477	0.00154413
Adal	chr2	121140427	121156680	+	148.366	-1.37316	0.368646	-3.72487	0.000195412	0.0015498
Aplp1	chr7	30434981	30445535	-	102.2	-1.5229	0.40895	-3.72393	0.000196149	0.00155388
Sh3bp4	chr1	89070414	89155068	+	600.445	1.0106	0.271622	3.72062	0.000198738	0.00157261
Smyd2	chr1	189880491	189922363	-	330.39	-0.970065	0.260936	-3.71764	0.000201093	0.00158945
Klhl23	chr2	69821943	69836651	+	134.295	1.25713	0.338272	3.71633	0.000202139	0.00159592
Nme7	chr1	164304120	164437725	+	961.983	-0.831943	0.224204	-3.71065	0.000206725	0.00162846
Fxn	chr19	24261452	24280605	-	140.51	1.45076	0.390966	3.7107	0.000206687	0.00162846
Lpar5	chr6	125067919	125082472	+	57.3925	-2.4962	0.673332	-3.70723	0.000209538	0.00164876
2610008E11Rik	chr10	79064373	79097600	-	235.832	1.08189	0.291986	3.70529	0.000211148	0.0016577
Cisd3	chr11	97685825	97688621	+	83.6221	-1.72263	0.46489	-3.70546	0.000211004	0.0016577
Rpl39	chrX	37082519	37085402	-	1214.79	-0.765305	0.206592	-3.70442	0.000211872	0.00166152
Enpp4	chr17	44096307	44105809	-	161.199	-1.54227	0.41658	-3.70222	0.000213722	0.00167416
Trim71	chr9	114507132	114564369	-	2250.65	0.639767	0.172836	3.70158	0.000214262	0.00167651
Agap3	chr5	24452176	24502047	+	408.673	0.95653	0.258467	3.70078	0.000214935	0.0016799
Lpar4	chrX	106920624	106933900	+	133.592	2.33022	0.629872	3.69952	0.00021601	0.00168642
Rbp1	chr9	98422960	98446575	+	109.004	1.86568	0.504622	3.69719	0.000217998	0.00170004
Aven	chr2	112492963	112634573	+	445.131	-0.930835	0.252004	-3.69373	0.000220993	0.00172148
Smg1	chr7	118131307	118243670	-	3241.18	-0.600572	0.162671	-3.69194	0.000222553	0.00173171
Moxd1	chr10	24223516	24302790	+	118.706	2.44729	0.664449	3.68319	0.000230331	0.00179024
Kremen1	chr11	5191551	5261558	-	519.14	1.23247	0.334762	3.68165	0.000231733	0.00179914
Sesn3	chr9	14275066	14333101	+	366.371	1.02202	0.277667	3.68073	0.000232565	0.0018036
Efl1	chr7	82648613	82777852	+	1105.67	-0.739047	0.200834	-3.67989	0.000233333	0.0018073
Cdr2	chr7	120957035	120982312	-	240.876	1.01362	0.275467	3.67965	0.000233558	0.0018073
AI480526	chr5	123133722	123141666	-	193.204	1.21936	0.331584	3.67737	0.000235647	0.00182075
Gng12	chr6	66896396	67021350	+	1148.8	-0.79397	0.215917	-3.67719	0.000235816	0.00182075
Rnf13	chr3	57736061	57835233	+	775.044	-1.03669	0.282461	-3.67022	0.000242337	0.00186904
Tsc22d1	chr14	76414960	76507765	+	1645.37	0.704345	0.191991	3.66864	0.000243846	0.0018786
Nufip2	chr11	77686154	77741921	+	3140.4	-0.580822	0.158431	-3.6661	0.000246281	0.00189528
Tsr2	chrX	151087093	151096543	-	360.99	-0.96927	0.265607	-3.64926	0.000262994	0.00202168
Lgi2	chr5	52533516	52566462	-	181.839	1.21808	0.334213	3.64463	0.000267773	0.00205615
Sqstm1	chr11	50199365	50210827	-	631.068	1.18584	0.325808	3.63968	0.000272975	0.00209381
Gyg	chr3	20122083	20155317	-	113.282	1.3986	0.384651	3.63601	0.000276893	0.00212153
Chpt1	chr10	88452744	88504073	-	260.659	-1.01117	0.278329	-3.63299	0.000280154	0.00214417
Adgrb3	chr1	25067475	25829707	-	209.619	1.96545	0.54146	3.62991	0.00028352	0.00216756
Pla2g12a	chr3	129878605	129895825	+	274.619	0.976371	0.269084	3.6285	0.000285072	0.00217705
Tlx2	chr6	83068323	83070293	-	33.8597	-2.73614	0.754735	-3.6253	0.000288629	0.00220181
Enoph1	chr5	100039984	100068760	+	405.882	-0.860321	0.237526	-3.62201	0.000292321	0.00222756
Plekha1	chr7	130865755	130913312	+	1099.11	0.670428	0.185143	3.62114	0.000293309	0.00223266
Vps50	chr6	3498381	3603531	+	1918	-0.619146	0.171025	-3.62021	0.00029436	0.00223822
Camkk2	chr5	122731169	122779409	-	341.431	-0.98739	0.272984	-3.61703	0.000298005	0.00226348
Agrn	chr4	156165289	156197488	-	1427.65	0.963698	0.266501	3.61612	0.000299057	0.00226901
Emp1	chr6	135362544	135383173	+	146.992	-1.70528	0.471647	-3.61558	0.000299679	0.00227127
Notum	chr11	120653787	120661175	-	45.1864	-2.23168	0.617398	-3.61465	0.000300756	0.00227574
Chpf2	chr5	24586740	24594556	+	167.29	1.30054	0.359811	3.61451	0.000300919	0.00227574
Insl3	chr8	71689213	71690575	+	28.0053	-3.06374	0.847702	-3.61416	0.000301318	0.0022763
Elmo1	chr13	20090595	20608353	+	509.492	1.60875	0.445196	3.61357	0.000302011	0.00227663
Map6	chr7	99267446	99337137	+	156.061	1.17265	0.324496	3.61377	0.000301782	0.00227663
Uri1	chr7	37959991	38023551	-	2844.57	-0.904926	0.250538	-3.61192	0.000303934	0.00228866
Mmd	chr11	90249455	90278589	+	295.216	1.69551	0.46955	3.61091	0.00030512	0.00229512
Ptpn11	chr5	121130532	121191397	-	879.896	0.804642	0.223294	3.60351	0.00031395	0.002359
Pgpep1	chr8	70646434	70660388	-	176.436	-1.15767	0.321291	-3.60319	0.000314331	0.00235933
M1ap	chr6	82946901	83030309	+	286.041	-1.22755	0.3413	-3.59668	0.000322304	0.00241659
Nucks1	chr1	131910533	131936321	+	2616.24	-0.598699	0.166522	-3.59532	0.000323992	0.00242592
Myc	chr15	61985390	61990374	+	36.2301	2.79116	0.776375	3.59512	0.000324242	0.00242592
Rgs19	chr2	181688418	181693977	-	134.033	1.23944	0.344815	3.5945	0.000325014	0.00242911
Fgf4	chr7	144847366	144865243	+	821.302	-4.19639	1.16816	-3.5923	0.000327774	0.00244712
Hap1	chr11	100347326	100356128	-	267.186	-0.981584	0.273527	-3.58862	0.000332431	0.00247925
Marcks	chr10	37133374	37138920	-	214.627	1.18263	0.330314	3.58033	0.000343157	0.00254839
Osbpl1a	chr18	12755313	12941841	-	1146.41	-0.848685	0.236988	-3.58113	0.000342114	0.00254839
Chst12	chr5	140505549	140525724	+	141.716	1.45674	0.406813	3.58087	0.000342448	0.00254839
Tdrp	chr8	13952007	13975032	-	238.08	-1.29931	0.362894	-3.58041	0.00034306	0.00254839
Lyn	chr4	3678114	3813122	+	177.748	1.13725	0.318063	3.57555	0.000349495	0.0025927
B3galnt1	chr3	69574157	69598960	-	162.126	1.11816	0.313353	3.56838	0.000359193	0.00266183
Mycbp2	chr14	103113410	103346814	-	2231.33	0.704005	0.197307	3.56807	0.000359626	0.00266222
Mpzl2	chr9	45039798	45054015	+	217.752	-1.2304	0.34497	-3.5667	0.000361505	0.00267331
Zkscan17	chr11	59485519	59526751	-	553.654	0.803695	0.225388	3.56583	0.000362708	0.00267937
Zmynd11	chr13	9684832	9765330	-	644.426	0.869402	0.243923	3.56425	0.000364894	0.00269268
Lrrc1	chr9	77430822	77544870	-	489.386	1.03591	0.290664	3.56395	0.00036531	0.00269291
Trim28	chr7	12999113	13031035	+	2027.02	-0.665504	0.186795	-3.56275	0.000366986	0.00270242
Rbm25	chr12	83631235	83683123	+	2894.42	-0.574359	0.161248	-3.56196	0.000368091	0.00270593
Sptlc2	chr12	87305057	87388355	-	1404.17	-0.693572	0.194722	-3.56186	0.000368236	0.00270593
Rbl1	chr2	157145892	157204534	-	420.593	-1.29643	0.364023	-3.56141	0.000368869	0.00270775
Grik3	chr4	125490699	125714173	+	1265.49	-1.49065	0.418895	-3.55853	0.000372934	0.00273472
Crb3	chr17	57059104	57065918	+	64.9748	2.70799	0.761863	3.55444	0.000378791	0.00277476
Mdn1	chr4	32657118	32775217	+	4223.09	-0.641228	0.180466	-3.55318	0.000380607	0.00278515
Txndc5	chr13	38500078	38528824	-	1071.29	0.650971	0.183263	3.55211	0.00038215	0.00279352
Ltbr	chr6	125306570	125313885	-	66.9061	2.59271	0.730629	3.5486	0.000387281	0.00282808
Vdac1	chr11	52360859	52389397	+	2231.93	-0.592925	0.167185	-3.54653	0.000390344	0.00284748
Chmp4c	chr3	10366906	10428856	+	397.656	-0.928605	0.261894	-3.54573	0.000391527	0.00285314
Slc23a2	chr2	132052495	132145108	-	835.451	-0.706364	0.199305	-3.54414	0.000393895	0.00286741
Casc3	chr11	98804904	98833814	+	746.251	0.709367	0.200208	3.54315	0.00039538	0.00287375
Tmem39a	chr16	38558697	38592162	+	1125.44	-0.667193	0.188327	-3.54274	0.000395997	0.00287375
Nqo1	chr8	107388224	107403206	-	139.836	-1.24169	0.350477	-3.54285	0.000395829	0.00287375
Igfbp2	chr1	72824502	72852474	+	2564.11	1.0996	0.310533	3.541	0.000398614	0.00288836
Cdc20	chr4	118432900	118437352	-	452.342	0.899792	0.254117	3.54085	0.000398836	0.00288836
Ung	chr5	114130385	114139323	+	292.636	-0.918536	0.25944	-3.54045	0.000399441	0.00288976
Tgfa	chr6	86195222	86275719	+	203.213	1.26117	0.356272	3.53991	0.000400259	0.00289269
Ankrd50	chr3	38449258	38484844	-	165.771	1.80396	0.509941	3.53759	0.000403797	0.00291525
Chd4	chr6	125095980	125130591	+	2649.94	0.604428	0.170884	3.53706	0.000404613	0.00291813
Agk	chr6	40325171	40396762	+	855.615	-0.765945	0.216814	-3.53273	0.000411292	0.00296325
Hk2	chr6	82725024	82774454	-	1598.65	-0.666956	0.18893	-3.53017	0.000415294	0.00298901
Cpne3	chr4	19519253	19570108	-	423.137	-0.946872	0.268474	-3.52687	0.000420506	0.00302341
Smchd1	chr17	71344488	71475343	-	1827.89	0.615736	0.174679	3.52496	0.000423552	0.00304219
Slc2a3	chr6	122727808	122801640	-	12997.6	1.0136	0.28772	3.52287	0.000426905	0.00306313
Agtpbp1	chr13	59445741	59585227	-	649.124	0.764895	0.21748	3.51709	0.000436312	0.00312742
Tmem9b	chr7	109735833	109752875	-	225.906	1.35304	0.385776	3.50732	0.00045265	0.00324122
Slc4a2	chr5	24423836	24440950	+	188.962	2.4838	0.708721	3.50463	0.000457243	0.00327076
Gpc3	chrX	52272425	52613950	-	1774.49	0.824831	0.235401	3.50394	0.000458421	0.00327584
Itm2a	chrX	107397098	107403376	-	270.297	1.14882	0.327925	3.50332	0.000459502	0.00328022
Mki67	chr7	135689783	135716361	-	1866.73	0.719001	0.205281	3.50252	0.000460879	0.0032867
Zfp292	chr4	34803112	34882960	-	1957.54	-0.746928	0.213344	-3.50105	0.000463427	0.00330151
Erbb3	chr10	128567522	128589652	-	229.643	1.37639	0.393354	3.4991	0.000466833	0.00332239
Tbx3	chr5	119670668	119684724	+	826.99	-4.28281	1.2267	-3.49132	0.000480639	0.00341717
Gprc5a	chr6	135065650	135084709	+	223.405	1.97984	0.567138	3.49093	0.000481336	0.00341866
Fxr1	chr3	34019942	34070322	+	2720.96	-0.562523	0.161474	-3.48367	0.000494589	0.00350923
Gab1	chr8	80764437	80880519	-	3307.4	-0.726962	0.208736	-3.48268	0.000496423	0.00351868
Angptl4	chr17	33773749	33781830	-	56.7411	-1.86089	0.534985	-3.4784	0.000504416	0.00357171
Kif21b	chr1	136131388	136177998	+	155.989	1.60333	0.461759	3.47223	0.000516149	0.00364878
Dna2	chr10	62947025	62974185	+	486.058	-0.933373	0.268818	-3.47213	0.000516342	0.00364878
Fzd3	chr14	65192448	65262463	-	306.363	0.972775	0.280403	3.4692	0.000522004	0.00368507
Etfa	chr9	55454507	55512243	-	672.106	-0.733333	0.211433	-3.4684	0.000523571	0.00369241
Ddit4l	chr3	137621611	137628333	+	74.2328	1.82226	0.526123	3.46356	0.000533077	0.00375568
Plpp2	chr10	79526429	79533796	-	87.7435	1.62317	0.468784	3.4625	0.000535186	0.00376674
Mcl1	chr3	95658787	95663176	+	991.893	0.656792	0.189827	3.45994	0.000540291	0.00379885
Nisch	chr14	31170929	31216946	-	1360.7	0.61321	0.177299	3.45862	0.000542945	0.00381369
Kmt2a	chr9	44803354	44881296	-	1972.85	0.580354	0.167828	3.45803	0.00054414	0.00381825
Hspd1	chr1	55077834	55088243	-	2003.36	0.636537	0.184214	3.45542	0.000549437	0.00385156
Rhbdf2	chr11	116598164	116627019	-	466.908	0.769895	0.223089	3.45107	0.000558378	0.00390333
Hip1	chr5	135406530	135545120	-	1134.91	-0.638994	0.185151	-3.4512	0.000558098	0.00390333
C2cd5	chr6	143010919	143100141	-	2222	-0.707727	0.205095	-3.45073	0.000559071	0.00390333
Cox6b1	chr7	30616860	30626151	-	766.342	-0.870137	0.252179	-3.45047	0.000559609	0.00390333
Rras2	chr7	114046781	114117781	-	807.644	0.717608	0.207952	3.45083	0.00055886	0.00390333
Map7d2	chrX	159414571	159498757	+	540.66	-0.796961	0.231012	-3.44987	0.000560861	0.00390817
Brca1	chr11	101488763	101551955	-	1664.9	-0.592284	0.171847	-3.44658	0.000567739	0.00394824
Sh3glb1	chr3	144683677	144720335	-	391.861	0.810567	0.235172	3.4467	0.00056747	0.00394824
Fhod1	chr8	105329162	105347953	-	182.156	1.13297	0.328751	3.44628	0.000568358	0.00394862
Zfp710	chr7	80024813	80094173	+	703.846	-0.818764	0.238247	-3.43662	0.00058903	0.00408819
Gca	chr2	62664284	62694109	+	426.684	-0.833179	0.242996	-3.42877	0.000606321	0.00419572
Rassf1	chr9	107551554	107562267	+	135.324	1.76243	0.514011	3.42877	0.000606312	0.00419572
Hdx	chrX	111569930	111697079	-	480.528	1.06661	0.311028	3.4293	0.000605135	0.00419572
Dcp2	chr18	44380501	44424969	+	1068.09	-0.639066	0.186471	-3.42717	0.000609913	0.00421641
Map4	chr9	109931459	110083955	+	2825.88	-0.55694	0.162656	-3.42405	0.000616963	0.00426094
Ctnnb1	chr9	120929215	120960507	+	2095.1	0.64072	0.187346	3.41998	0.000626246	0.00432079
Prps1	chrX	140456612	140476140	+	652.194	-0.795344	0.232677	-3.41823	0.00063029	0.00434441
P4hb	chr11	120560297	120573253	-	3323.8	0.643794	0.188462	3.41604	0.000635388	0.00437094
Ptcd3	chr6	71880637	71908750	-	3051.62	-0.537153	0.15724	-3.41614	0.000635165	0.00437094
Gm43191	chr3	116641901	116681260	-	811.87	-0.665116	0.194843	-3.4136	0.000641113	0.004406
AI987944	chr7	41372922	41393379	-	197.305	-1.04724	0.307164	-3.40937	0.000651124	0.00447042
Clcn4	chr7	7282308	7300851	-	126.515	1.26153	0.370222	3.40749	0.000655629	0.00449694
Pde7a	chr3	19223107	19311322	-	1147.86	0.646966	0.189894	3.40698	0.000656853	0.00450092
Cul7	chr17	46650336	46664364	+	206.329	1.95015	0.573091	3.40286	0.000666837	0.00456487
Ndufc2	chr7	97400002	97407802	+	538.886	-0.749784	0.22067	-3.39777	0.000679383	0.00464621
Dzip1l	chr9	99629495	99669256	+	309.592	1.30111	0.383115	3.39614	0.000683434	0.00466935
Slc30a1	chr1	191906766	191913247	+	411.23	-1.12013	0.330077	-3.39355	0.000689926	0.00470912
Sidt2	chr9	45937856	45955258	-	362.641	1.30911	0.385824	3.39303	0.00069124	0.00471349
Rai1	chr11	60105012	60199197	+	990.186	0.93806	0.276547	3.39204	0.000693746	0.00472598
Tmem9	chr1	136008149	136035342	+	428.436	0.854341	0.25195	3.39092	0.000696591	0.00474074
Ndufb5	chr3	32736989	32751566	+	778.288	-0.748031	0.220632	-3.39041	0.000697894	0.004745
Polr2a	chr11	69733996	69758637	-	1781.65	-0.684744	0.202166	-3.38703	0.000706535	0.00479909
Mms19	chr19	41941085	41981157	-	793.193	-0.733974	0.216803	-3.38545	0.000710623	0.00482218
Bche	chr3	73635807	73708415	-	112.793	1.46185	0.431846	3.38512	0.00071146	0.00482319
Mettl5	chr2	69871197	69885615	-	384.68	-0.813293	0.240284	-3.38471	0.000712524	0.00482573
Thnsl2	chr6	71128165	71144439	-	58.6267	1.6735	0.494562	3.38381	0.000714887	0.00483706
Zfp566	chr7	30077336	30090527	-	226.326	-0.961288	0.28459	-3.3778	0.000730687	0.00493919
Fam117a	chr11	95337017	95381872	+	929.779	0.766082	0.227093	3.37343	0.000742369	0.00501332
Whamm	chr7	81571265	81596836	+	229.144	-1.01899	0.302228	-3.3716	0.000747335	0.00504199
Slc39a14	chr14	70303468	70351425	-	323.964	0.94248	0.279559	3.37131	0.000748106	0.00504234
Creb1	chr1	64532644	64604548	+	877.996	0.676706	0.201219	3.36303	0.000770934	0.0051912
Brca2	chr5	150522629	150570329	+	1041.65	-0.966089	0.287323	-3.36237	0.000772752	0.00519844
St3gal5	chr6	72097591	72154571	+	533.648	0.737716	0.219642	3.35871	0.000783058	0.00526272
Aebp1	chr11	5861946	5872088	+	52.8067	1.7328	0.51624	3.35657	0.000789151	0.00529859
Dcaf12l1	chrX	44786569	44790197	-	53.5516	2.18491	0.651446	3.35393	0.000796718	0.00534427
Dhcr24	chr4	106561037	106589113	+	1803.29	0.714314	0.213051	3.35279	0.00080002	0.00536128
Tmem50b	chr16	91574502	91597800	-	179.213	-1.04993	0.313398	-3.35015	0.00080769	0.00540751
Fancl	chr11	26386134	26471876	+	727.67	-0.876995	0.261911	-3.34845	0.000812645	0.0054303
Gid8	chr2	180710116	180718733	+	268.197	-1.0192	0.304372	-3.34853	0.000812419	0.0054303
Spag9	chr11	93996090	94126085	+	1254.06	0.656808	0.196205	3.34756	0.000815269	0.00544264
Wtap	chr17	12966795	12994169	-	1095.89	-0.630684	0.18848	-3.34616	0.000819402	0.00546205
Rhoc	chr3	104788374	104794459	+	178.445	1.26536	0.378167	3.34604	0.000819736	0.00546205
Sema3b	chr9	107597673	107609229	-	49.0669	1.83814	0.549412	3.34564	0.000820923	0.00546476
Pola1	chrX	93304766	93632155	-	3772.99	-0.708359	0.211821	-3.34414	0.00082537	0.00548914
Vps13d	chr4	144972621	145195005	-	1219.8	-0.73127	0.2187	-3.3437	0.000826678	0.00549262
Rab11fip4	chr11	79591211	79698023	+	506.599	-0.992351	0.297042	-3.34078	0.000835438	0.00554557
Crebzf	chr7	90442728	90447994	+	364.724	0.806403	0.241402	3.3405	0.000836291	0.00554597
Agrp	chr8	105566697	105637393	-	463.79	0.792099	0.237229	3.33897	0.000840898	0.00557125
Sestd1	chr2	77180339	77280592	-	540.558	0.910943	0.272966	3.3372	0.000846264	0.0056015
Etl4	chr2	19909779	20810713	+	4928.41	0.80745	0.242178	3.33412	0.000855694	0.00565575
Ncoa3	chr2	165992635	166073242	+	1528.74	-0.570609	0.171161	-3.33375	0.000856846	0.00565575
Atp6ap2	chrX	12587800	12617049	+	563.581	-0.763992	0.22917	-3.33374	0.000856882	0.00565575
Asxl2	chr12	3426856	3506852	+	1873.02	-0.590962	0.177679	-3.326	0.000881014	0.00580409
Orc1	chr4	108579422	108614833	+	1121.72	-0.691603	0.20793	-3.32614	0.00088058	0.00580409
G3bp2	chr5	92052145	92083719	-	1629.54	-0.66098	0.198884	-3.32345	0.000889123	0.00584695
Prr14	chr7	127459610	127476759	+	214.898	1.02529	0.308504	3.32343	0.00088919	0.00584695
Trim24	chr6	37870810	37966296	+	2187.71	-0.554256	0.166924	-3.3204	0.000898882	0.00590513
Tceal8	chrX	136168983	136172342	-	518.475	1.07791	0.325505	3.3115	0.000927973	0.00609053
Zcchc10	chr11	53324678	53333301	+	289.703	-0.890925	0.269143	-3.31023	0.000932181	0.00610716
Rhod	chr19	4425458	4439432	-	81.1477	1.44928	0.437822	3.31021	0.000932251	0.00610716
Eif2ak2	chr17	78852563	78882573	-	329.892	-0.863738	0.260999	-3.30936	0.000935092	0.00612005
Jade1	chr3	41555730	41616864	+	3549.76	-0.519054	0.156871	-3.3088	0.000936964	0.00612657
Ube4b	chr4	149328415	149426749	-	1630.66	0.616209	0.186282	3.30793	0.000939876	0.00613988
Etv4	chr11	101769741	101785371	-	237.165	-1.30911	0.396621	-3.30067	0.000964556	0.00629523
Hadhb	chr5	30155247	30184593	+	288.88	-0.923854	0.28048	-3.29383	0.00098834	0.00644445
Gpd2	chr2	57237634	57370719	+	885.351	0.6471	0.19653	3.29262	0.000992581	0.00646608
Gata2	chr6	88193890	88207032	+	124.697	3.02026	0.917982	3.29011	0.00100148	0.00651798
Inpp5a	chr7	139389108	139579652	+	894.972	0.637187	0.193746	3.28878	0.00100623	0.00654283
Ube2j1	chr4	33031415	33052363	+	197.688	0.96825	0.294484	3.28795	0.0010092	0.00654999
Zfp715	chr7	43296196	43313294	-	177.546	-1.07798	0.327848	-3.28804	0.00100889	0.00654999
Lemd3	chr10	120923412	120979332	-	1118.14	-0.685206	0.208439	-3.28732	0.00101146	0.0065586
Chek2	chr5	110839978	110874145	+	555.603	-0.899426	0.27387	-3.28413	0.00102298	0.00662712
Ilk	chr7	105736591	105742925	+	254.968	1.98614	0.605348	3.28099	0.00103444	0.00669517
Acadl	chr1	66830838	66863277	-	101.214	1.33368	0.406695	3.27932	0.00104059	0.00672878
Tead3	chr17	28331670	28350817	-	97.308	1.27129	0.388236	3.27452	0.00105842	0.00683773
Alg6	chr4	99715663	99763460	+	949.64	-0.66889	0.204461	-3.27147	0.0010699	0.00690553
Tbl1x	chrX	77511012	77662983	+	2318.42	0.570414	0.174383	3.27104	0.00107151	0.00690959
Pdlim1	chr19	40221172	40271842	-	337.988	0.929111	0.284157	3.26971	0.00107656	0.00693575
Hscb	chr5	110829069	110839777	-	88.0805	-1.49078	0.456287	-3.26721	0.00108613	0.006991
Rnf216	chr5	142990892	143112994	-	982.853	-0.813411	0.249001	-3.2667	0.00108808	0.00699711
Plekha8	chr6	54595110	54645839	+	617.026	-0.682156	0.20893	-3.265	0.00109466	0.00703291
Sema4b	chr7	80186840	80226527	+	594.072	-0.970218	0.297385	-3.2625	0.00110435	0.00708872
Spint2	chr7	29256322	29281912	-	1073.72	0.773139	0.23711	3.26068	0.00111147	0.00712785
Xlr3a	chrX	73086292	73097095	-	87.2173	-1.60305	0.491756	-3.25985	0.00111472	0.00714215
Pdss1	chr2	22895521	22940266	+	859.663	-0.850338	0.261154	-3.25608	0.00112961	0.00723097
Wwtr1	chr3	57455648	57575910	-	569.16	0.835297	0.257294	3.24647	0.00116844	0.00747269
Slc12a4	chr8	105943589	105966097	-	335.977	1.16447	0.358907	3.24449	0.0011766	0.00751745
Foxo4	chrX	101254527	101260873	+	101.409	1.42897	0.440462	3.24425	0.00117759	0.00751745
Mboat1	chr13	30136488	30246717	+	433.488	1.35852	0.418785	3.24395	0.00117883	0.00751851
Gnpda1	chr18	38327534	38339003	-	243.234	-1.09199	0.336722	-3.243	0.00118279	0.00753692
Plxnb1	chr9	109095388	109119917	+	225.329	1.83201	0.565009	3.24244	0.00118511	0.00754484
Fignl1	chr11	11787430	11808962	-	844.253	-0.648233	0.200233	-3.2374	0.00120624	0.00766784
Tmed3	chr9	89699205	89705068	-	129.048	1.10337	0.340829	3.23731	0.00120662	0.00766784
Ccng1	chr11	40748551	40755311	-	1303.81	0.807845	0.249626	3.23623	0.00121121	0.00769004
Nr3c1	chr18	39410544	39519421	-	435.31	0.792921	0.245376	3.23146	0.00123161	0.00780979
Sorl1	chr9	41964719	42124297	-	1362.76	-0.809727	0.250589	-3.2313	0.0012323	0.00780979
Gas5	chr1	161034421	161038539	+	5270.21	-0.827342	0.256706	-3.22292	0.0012689	0.00802721
Calm1	chr12	100199434	100209814	+	983.967	0.690386	0.214195	3.22316	0.00126784	0.00802721
Dock3	chr9	106892824	107231909	-	790.86	0.862943	0.267868	3.22152	0.00127511	0.00805918
Lbr	chr1	181815334	181843046	-	2701.39	0.566322	0.17582	3.22102	0.00127733	0.00806144
Gm26938	chr5	139807977	139826407	-	88.2201	1.88128	0.584082	3.22093	0.00127777	0.00806144
Fam171a1	chr2	3114223	3227806	+	288.909	0.846902	0.262959	3.22067	0.00127893	0.00806151
Pgrmc1	chrX	36598205	36606079	+	647.686	0.656022	0.203955	3.2165	0.00129765	0.00817214
Sdc3	chr4	130792536	130826319	+	85.3412	1.43506	0.446231	3.21595	0.00130015	0.00817322
Akap9	chr5	3928053	4081310	+	1124	0.61137	0.190091	3.21619	0.00129906	0.00817322
Plk4	chr3	40700299	40816883	+	889.56	0.67908	0.211271	3.21426	0.00130782	0.00821406
Ptpra	chr2	130450277	130556124	+	704.479	0.644518	0.200642	3.21227	0.0013169	0.00826364
Arntl2	chr6	146796054	146833529	+	179.535	1.2158	0.378542	3.21178	0.00131913	0.00827028
Cept1	chr3	106502259	106547802	-	587.855	-0.682644	0.212701	-3.2094	0.00133012	0.00833167
Mgat4b	chr11	50210889	50235103	+	317.258	1.06604	0.332189	3.20914	0.00133131	0.00833172
Ahr	chr12	35497973	35535038	-	117.909	1.29637	0.404132	3.20779	0.00133758	0.00836344
Tmem41b	chr7	109972186	109986929	-	382.771	-0.755452	0.235849	-3.20312	0.00135948	0.00849279
Gm14164	chr2	152345668	152375324	+	142.352	-1.51501	0.474255	-3.19451	0.00140067	0.00874231
Tpd52	chr3	8925592	9004723	-	894.308	-0.936662	0.293247	-3.1941	0.00140267	0.00874698
Trabd	chr15	89075123	89087077	+	167.828	1.05531	0.330524	3.19285	0.00140877	0.00877723
Zmym4	chr4	126861938	126968135	-	2395.95	-0.555051	0.174098	-3.18815	0.00143186	0.00891318
Sms	chrX	157443854	157492287	-	653.039	-0.83687	0.262595	-3.18692	0.00143797	0.00894325
Fat1	chr8	44935446	45052257	+	4304.95	0.689952	0.216562	3.18594	0.00144284	0.00896561
Kctd10	chr5	114363566	114380508	-	176.316	1.43559	0.450691	3.18531	0.00144598	0.00897714
Mlxip	chr5	123394797	123457932	+	311.4	0.882481	0.277141	3.18423	0.00145142	0.00900291
Nfxl1	chr5	72513300	72559684	-	573.904	0.658777	0.206914	3.18383	0.00145343	0.0090074
Aldh9a1	chr1	167349990	167368532	+	303.949	0.81241	0.255399	3.18094	0.00146797	0.00908947
Vegfa	chr17	46016992	46032369	-	580.808	-0.714918	0.224857	-3.17943	0.00147565	0.00912893
Ddc	chr11	11814100	11898144	-	427.045	-0.921322	0.289922	-3.17782	0.00148384	0.00917154
Fbxl20	chr11	98082555	98150403	-	740.759	0.632445	0.199166	3.17547	0.00149592	0.00923803
Trp53inp1	chr4	11156430	11174379	+	920.619	0.6454	0.203468	3.17199	0.00151397	0.00934127
Aldh7a1	chr18	56509686	56572951	-	473.63	0.702279	0.221622	3.16882	0.00153061	0.00942046
Ryr3	chr2	112631354	113217096	-	121.749	1.16853	0.368764	3.16877	0.00153084	0.00942046
Slc9a8	chr2	167421711	167477000	+	759.434	-0.946837	0.298794	-3.16886	0.00153039	0.00942046
Ranbp17	chr11	33211794	33513746	-	6990.3	-0.792539	0.250189	-3.16776	0.00153616	0.0094449
Tmem121	chr12	113185929	113189523	+	56.7215	1.66453	0.526373	3.16226	0.00156549	0.00961679
Tmem191c	chr16	17276076	17283229	+	182.475	-1.03277	0.326672	-3.16149	0.00156965	0.00963387
Glul	chr1	153899943	153909723	+	249.401	1.3112	0.415126	3.15855	0.00158556	0.00972303
Apaf1	chr10	90989310	91082770	-	952.297	0.590912	0.187235	3.156	0.00159949	0.00979986
Casd1	chr6	4600838	4643355	+	488.085	0.759782	0.240813	3.15507	0.00160462	0.00982266
Usp9x	chrX	13071497	13173328	+	3570.07	-0.514991	0.163281	-3.15401	0.00161045	0.00984979
D10Wsu102e	chr10	83360220	83488505	+	1903.61	-0.737789	0.234005	-3.15288	0.00161668	0.00987062
Baz1a	chr12	54892988	55014348	-	695.344	0.691917	0.219447	3.15301	0.00161597	0.00987062
Tomm6	chr17	47686645	47688386	-	380.232	-0.929619	0.294894	-3.15238	0.00161946	0.00987896
Gm5914	chr8	105624335	105637485	-	207.324	0.934831	0.29665	3.15129	0.00162551	0.00990725
Snhg12	chr4	132308622	132311024	+	2178.45	-0.576841	0.18311	-3.15024	0.00163139	0.00993444
Gigyf2	chr1	87326997	87450796	+	2221.9	-0.577432	0.1834	-3.14849	0.00164119	0.00998546
Hs6st1	chr1	36068399	36106446	+	1080.34	-0.587471	0.186678	-3.14698	0.00164968	0.0100284
Tmem127	chr2	127247907	127261107	+	219.331	0.886264	0.281777	3.14527	0.00165932	0.0100783
Sgcb	chr5	73632748	73647790	-	107.549	1.17299	0.372992	3.14481	0.00166196	0.0100856
Gtf3c2	chr5	31156004	31180144	-	1137.86	-0.643189	0.204688	-3.14229	0.00167629	0.0101637
Nif3l1	chr1	58445150	58481816	+	756.51	-0.61361	0.195345	-3.14115	0.00168284	0.0101946
Mxra7	chr11	116803061	116828046	-	147.619	1.15633	0.368446	3.13841	0.00169868	0.0102654
Tgif1	chr17	70844204	70853546	-	461.165	-0.856273	0.272832	-3.13846	0.00169838	0.0102654
Zfp534	chr4	147673501	147702553	-	32.8735	-2.21619	0.70616	-3.13837	0.00169893	0.0102654
Hif1a	chr12	73901374	73947530	+	826.487	0.65586	0.209117	3.13633	0.00171074	0.0103279
Sdc2	chr15	32920722	33034935	+	241.015	0.881887	0.28121	3.13605	0.00171241	0.010329
Abcg2	chr6	58584522	58695676	+	911.969	0.689817	0.220123	3.13379	0.00172567	0.0104001
Gm29609	chr5	31144738	31179911	-	1317.49	-0.607606	0.194005	-3.13191	0.00173674	0.0104578
Cul4a	chr8	13105620	13147940	+	802.707	0.64572	0.206313	3.12981	0.00174922	0.0105239
Klhl7	chr5	24100604	24160792	+	549.098	1.04851	0.335091	3.12903	0.00175386	0.0105337
Setd1b	chr5	123142192	123168629	+	251.878	0.870254	0.278123	3.12903	0.00175386	0.0105337
Arl4d	chr11	101665540	101667832	+	52.3033	-2.11936	0.677778	-3.12693	0.00176643	0.010599
Clock	chr5	76209867	76304792	-	917.892	-0.7126	0.227908	-3.12671	0.00176777	0.010599
Dnajb6	chr5	29735687	29818134	+	1028.26	-0.607853	0.194482	-3.1255	0.00177502	0.0106334
2610037D02Rik	chr15	96134818	96284495	-	387.016	0.942082	0.301561	3.12402	0.00178398	0.010678
Ubald2	chr11	116434093	116439077	+	150.294	-1.28995	0.413072	-3.12282	0.0017913	0.0107126
Top3b	chr16	16870735	16892990	+	459.496	-0.948178	0.304064	-3.11835	0.00181868	0.0108671
Pmpca	chr2	26389338	26397122	+	579.734	0.703814	0.225863	3.11611	0.00183254	0.0109406
Senp3	chr11	69673114	69682084	-	1064.92	-0.603511	0.193709	-3.11555	0.001836	0.0109519
Abca5	chr11	110269368	110337716	-	363.639	0.792074	0.254305	3.11466	0.00184155	0.0109663
Smpd1	chr7	105554359	105558389	+	139.241	1.59761	0.512923	3.11473	0.00184116	0.0109663
Txnip	chr3	96557956	96561883	+	500.964	1.08876	0.350176	3.10918	0.00187609	0.011153
Gm26920	chr7	30056033	30090410	-	384.745	-0.75753	0.243627	-3.10939	0.00187475	0.011153
Gpr107	chr2	31152315	31218775	+	956.119	-0.591988	0.190461	-3.10818	0.00188243	0.0111812
Igf2bp1	chr11	95957162	96005940	-	5456.11	0.478876	0.154102	3.10753	0.00188658	0.0111964
Spint1	chr2	119237361	119249527	+	437.78	0.94451	0.303981	3.10714	0.00188909	0.0112018
Tspan7	chrX	10485157	10596605	+	278.531	1.30413	0.420162	3.10388	0.00191001	0.0113163
Phospho1	chr11	95824498	95832140	+	69.9598	-1.51673	0.489248	-3.10013	0.00193435	0.0114373
Retsat	chr6	72598474	72608425	+	213.269	-0.890915	0.287369	-3.10025	0.00193359	0.0114373
Klc3	chr7	19394436	19404104	-	69.0309	2.32385	0.749634	3.09998	0.00193534	0.0114373
Stt3a	chr9	36729343	36767679	-	1929.9	-0.543745	0.175459	-3.099	0.00194178	0.0114657
Atr	chr9	95857596	95951781	+	1140.49	-0.822027	0.265357	-3.09781	0.00194957	0.011502
Capns1	chr7	30186935	30198811	-	511.132	-1.18889	0.384896	-3.08886	0.00200925	0.0118441
Nxt2	chrX	142226769	142239692	+	204.36	-1.21875	0.394638	-3.08828	0.00201321	0.0118575
Ccnt1	chr15	98538688	98570923	-	1049.01	-0.574721	0.186183	-3.08687	0.00202277	0.0119037
Kirrel	chr3	87078592	87174747	-	925.874	0.588752	0.190768	3.08622	0.00202717	0.0119196
Creb3l2	chr6	37327254	37442146	-	433.506	-0.832109	0.269791	-3.08427	0.00204053	0.0119881
Zdbf2	chr1	63273264	63314576	+	1544.34	0.633359	0.205404	3.08348	0.00204592	0.0120097
Lmbr1	chr5	29229801	29378390	-	926.888	-0.962148	0.312258	-3.08126	0.00206127	0.0120897
Fanci	chr7	79391928	79450264	+	1143.29	-0.901312	0.292573	-3.08064	0.00206553	0.0121045
Larp7	chr3	127536713	127553349	-	405.295	1.39451	0.452727	3.08026	0.00206822	0.0121102
Chtf8	chr8	106883862	106893601	-	785.401	0.628516	0.204078	3.07979	0.0020715	0.0121192
Hmgb3	chrX	71555917	71560676	+	116.776	1.62422	0.527481	3.07921	0.00207551	0.0121326
Aen	chr7	78895853	78911209	+	399.062	0.730421	0.237233	3.07892	0.00207754	0.0121343
Hps3	chr3	19995944	20035315	-	194.165	0.97372	0.316413	3.07737	0.00208836	0.0121794
Ppp1r9a	chr6	4902916	5165661	+	3021.17	1.05519	0.342893	3.07731	0.00208875	0.0121794
Socs2	chr10	95385361	95417180	-	328.532	-0.913964	0.297485	-3.07231	0.0021241	0.012365
Surf4	chr2	26920039	26933928	-	1141.02	0.578582	0.188314	3.07243	0.0021232	0.012365
Rnf215	chr11	4135201	4141172	+	101.535	1.29087	0.420236	3.07178	0.00212785	0.0123765
Bbs9	chr9	22475714	22888280	+	881.853	-0.628122	0.204561	-3.07058	0.0021364	0.0124159
A430073D23Rik	chr5	109769406	109796298	-	146.515	-1.08574	0.353695	-3.06971	0.00214269	0.0124421
Pot1a	chr6	25743736	25809246	-	964.515	-0.709624	0.231214	-3.06913	0.00214685	0.012456
Kank4os	chr4	98793767	98798900	+	40.4428	-2.57299	0.839801	-3.06381	0.00218535	0.0126689
Orc2	chr1	58462770	58505109	-	1155.15	-0.559656	0.18277	-3.06207	0.00219809	0.0127322
Slc16a6	chr11	109450854	109473598	-	400.14	0.734718	0.24016	3.05928	0.00221869	0.0128303
Slc30a9	chr5	67306954	67358443	+	698.562	0.634208	0.207291	3.05951	0.00221698	0.0128303
Deptor	chr15	55112316	55259271	+	420.378	-1.36001	0.444991	-3.05627	0.00224111	0.0129492
Ccm2	chr11	6546886	6596744	+	660.562	1.01607	0.332739	3.05366	0.00226068	0.0130516
Nodal	chr10	61417971	61425338	+	208.789	-1.03995	0.340745	-3.05199	0.00227328	0.0131135
Gatm	chr2	122594466	122611303	-	35.0581	2.0781	0.681168	3.05079	0.00228237	0.0131551
Plpp3	chr4	105157346	105232764	+	480.772	-0.879014	0.288169	-3.05034	0.00228583	0.0131642
Sh3pxd2b	chr11	32347819	32428173	+	217.226	0.932003	0.305609	3.04966	0.002291	0.0131831
Pipox	chr11	77880614	77894096	-	116.236	-1.97173	0.646684	-3.04899	0.00229615	0.0132019
Cebpg	chr7	35046421	35056573	-	339.472	0.757415	0.248701	3.04548	0.00232308	0.0133349
Prss35	chr9	86743648	86758443	+	56.2756	-1.99302	0.654379	-3.04567	0.00232164	0.0133349
Parg	chr14	32201948	32297550	+	1337.31	-0.585722	0.192366	-3.04483	0.00232811	0.0133528
Sec61a1	chr6	88503578	88518905	-	2611.07	0.494139	0.162547	3.03998	0.00236591	0.013552
Ctu2	chr8	122476142	122484138	+	429.612	0.721349	0.237295	3.03988	0.00236672	0.013552
Nsun4	chr4	116032841	116053876	-	207.426	-0.928542	0.305625	-3.03817	0.00238016	0.0136179
Chm	chrX	113040592	113185517	-	1487.81	-0.55734	0.183532	-3.03675	0.00239147	0.0136714
Ndufs1	chr1	63143595	63176833	-	883.049	-0.67871	0.223916	-3.03109	0.00243673	0.0139188
Sesn2	chr4	132492031	132510501	-	429.433	0.681259	0.22504	3.02729	0.00246761	0.0140837
Aff4	chr11	53350832	53421830	+	2630.78	0.506939	0.167667	3.02348	0.00249884	0.0142503
Pacsin1	chr17	27655508	27711482	+	91.4265	1.26131	0.417701	3.01964	0.00253072	0.0144204
Gins1	chr2	150905399	150931280	+	324.707	-0.789605	0.261606	-3.0183	0.00254198	0.0144728
Wapl	chr14	34673927	34747983	+	2121.05	-0.505707	0.167576	-3.01777	0.00254642	0.0144862
Tinagl1	chr4	130164453	130175122	-	135.606	1.36059	0.450954	3.01714	0.00255168	0.0144927
Cpe	chr8	64592541	64693054	-	265.792	1.38922	0.460414	3.01733	0.00255011	0.0144927
Pofut1	chr2	153241532	153270247	+	308.739	-0.861537	0.285652	-3.01604	0.00256101	0.0145338
Rdh11	chr12	79174336	79192293	-	359.602	0.992579	0.329223	3.01491	0.00257053	0.014576
Cul1	chr6	47453397	47526139	+	2490.24	0.504112	0.167303	3.01317	0.00258538	0.0146484
Cgrrf1	chr14	46832124	46854193	+	55.9435	1.51809	0.503879	3.01281	0.00258837	0.0146535
B130055M24Rik	chr7	127448635	127460360	+	166.15	1.04486	0.346913	3.01188	0.00259635	0.0146868
Uba2	chr7	34140687	34169599	-	1486.04	-0.529256	0.175815	-3.01029	0.00260996	0.0147519
Pcgf2	chr11	97688822	97700497	-	456.973	-0.768501	0.255331	-3.00982	0.002614	0.0147628
Helb	chr10	120083607	120112987	-	321.769	-0.92777	0.308333	-3.00899	0.00262121	0.0147916
Tspan17	chr13	54789376	54796776	+	63.1008	-1.63219	0.542548	-3.00838	0.00262641	0.014809
Zfp811	chr17	32795675	32809931	-	150.428	-0.991215	0.329747	-3.00598	0.00264725	0.0149057
Snhg5	chr9	88495267	88523562	-	598.145	-0.68637	0.22834	-3.00592	0.00264781	0.0149057
Fam126b	chr1	58522805	58586323	-	413.911	-0.966166	0.321606	-3.00419	0.0026629	0.0149785
Fam168a	chr7	100706634	100841656	+	1116.85	0.544315	0.181265	3.00286	0.00267454	0.015032
Mob2	chr7	142008534	142061065	-	398.719	0.715691	0.238491	3.00092	0.00269169	0.0151162
Med21	chr6	146642546	146650732	+	377.378	-0.842193	0.281322	-2.99369	0.00275621	0.0154538
Zfp280c	chrX	48541624	48594504	-	473.383	0.707955	0.236467	2.99389	0.00275448	0.0154538
Mef2a	chr7	67231162	67372858	-	846.833	0.652478	0.217995	2.99309	0.00276168	0.015472
Hus1	chr11	8993136	9011191	-	330.035	-0.935352	0.312625	-2.99193	0.00277222	0.0155154
Klf3	chr5	64803387	64832901	+	700.81	-0.599791	0.200493	-2.99159	0.00277529	0.0155154
Fam120c	chrX	151344174	151471842	+	623.547	-0.616125	0.205958	-2.9915	0.00277606	0.0155154
Fbxo7	chr10	86021971	86051873	+	555.225	-0.644325	0.21542	-2.99101	0.00278057	0.0155282
Phb	chr11	95666956	95680773	+	414.555	-0.687609	0.229945	-2.99031	0.00278693	0.0155513
Pak1	chr7	97788540	97912381	+	708.91	0.667024	0.223348	2.98648	0.00282208	0.0157349
Rac3	chr11	120721469	120723969	+	69.2297	1.94892	0.65265	2.98617	0.00282494	0.0157383
Hes6	chr1	91411482	91414038	-	46.8135	1.76356	0.590931	2.98438	0.00284151	0.0158168
Kntc1	chr5	123749715	123821593	+	1273.6	-0.886165	0.296956	-2.98416	0.00284355	0.0158168
Map3k1	chr13	111746427	111808993	-	505.898	0.761895	0.255566	2.98121	0.00287116	0.0159577
Pdia6	chr12	17266544	17284770	+	2140.97	0.543045	0.182218	2.98019	0.00288068	0.0159979
Tnrc6c	chr11	117654288	117763439	+	1539.33	0.513443	0.172432	2.97765	0.00290467	0.0161184
Tomm7	chr5	23838943	23844161	-	734.103	-0.843819	0.283524	-2.97618	0.00291863	0.016183
Wsb1	chr11	79239371	79254671	-	1520.91	-0.769032	0.258577	-2.9741	0.00293852	0.0162804
Lgmn	chr12	102394083	102439813	-	285.67	-0.923409	0.310604	-2.97294	0.00294961	0.0163045
Uhrf2	chr19	30030512	30093722	+	1216.65	0.615186	0.206929	2.97293	0.00294974	0.0163045
F3	chr3	121723536	121735048	+	140.838	1.31492	0.442301	2.97292	0.00294984	0.0163045
Hmgn2	chr4	133964737	133968650	-	370.095	1.04591	0.351995	2.97137	0.00296478	0.0163741
Ccdc57	chr11	120826528	120932872	-	400.971	-0.762025	0.256511	-2.97073	0.00297096	0.0163953
Pknox1	chr17	31564733	31607693	+	339.346	-0.749474	0.252475	-2.96851	0.00299247	0.016488
Chek1	chr9	36708481	36727065	-	439.685	-0.694887	0.234077	-2.96862	0.00299138	0.016488
Ash2l	chr8	25815995	25847694	-	1585.12	-0.553306	0.186616	-2.96495	0.00302735	0.0166671
Hsd17b10	chrX	152001844	152004442	+	261.637	-0.898783	0.30321	-2.96422	0.00303448	0.0166932
Helz	chr11	107547929	107693826	+	3424.68	0.462871	0.156235	2.96265	0.00304999	0.0167646
Zmiz1	chr14	25459184	25666743	+	681.227	0.67209	0.226871	2.96243	0.00305225	0.0167646
Acvr2a	chr2	48814108	48903269	+	756.206	0.59947	0.202501	2.96032	0.00307315	0.0168662
Mphosph9	chr5	124250958	124327972	-	523.964	-0.656153	0.221722	-2.95935	0.00308291	0.0169065
Cul2	chr18	3382987	3436377	+	803.063	-0.592781	0.200681	-2.95385	0.0031384	0.0171973
Tspan4	chr7	141475239	141493427	+	288.326	0.913007	0.309261	2.95222	0.00315499	0.0172747
Lrpprc	chr17	84705246	84790789	-	1876.16	-0.555574	0.188301	-2.95045	0.0031731	0.0173603
Qdpr	chr5	45434020	45450236	-	208.193	-0.938004	0.318117	-2.94862	0.00319201	0.0174489
Tle3	chr9	61372365	61418497	+	453.425	1.08355	0.367506	2.9484	0.00319427	0.0174489
Rreb1	chr13	37778399	37952005	+	1157.06	-0.549806	0.186651	-2.94564	0.00322283	0.0175912
Cbs	chr17	31608893	31637238	-	100.294	-1.25434	0.426152	-2.94342	0.00324611	0.0177044
Gmcl1	chr6	86691767	86733383	-	685.26	-0.640102	0.21777	-2.93935	0.00328901	0.0179244
Mknk1	chr4	115839197	115879250	+	160.028	-1.1745	0.399778	-2.93789	0.00330452	0.017981
Gpat4	chr8	23171264	23208346	-	875.181	0.548823	0.186796	2.93808	0.00330252	0.017981
Lca5	chr9	83390292	83441127	-	261.022	0.839344	0.285907	2.93573	0.00332767	0.0180929
Ctsz	chr2	174427492	174439039	-	356.579	0.744843	0.25376	2.93522	0.0033331	0.0181084
Fkbp5	chr17	28399093	28517527	-	1227.29	-1.11192	0.378902	-2.9346	0.00333978	0.0181306
Agap1	chr1	89454805	89897617	+	2272.95	0.55364	0.188782	2.9327	0.00336029	0.0182278
Sh3bp5l	chr11	58330723	58347728	+	234.182	0.838571	0.286165	2.93037	0.00338559	0.0183509
Phlda3	chr1	135766118	135769136	+	237.642	1.26241	0.430853	2.93003	0.00338931	0.0183568
Mbd3	chr10	80392538	80399550	-	325.54	0.808224	0.275932	2.92907	0.00339973	0.0183848
Elovl1	chr4	118428092	118432953	+	205.633	1.23167	0.420467	2.9293	0.00339729	0.0183848
Mtcl1	chr17	66336981	66449750	-	1551.19	0.601127	0.205288	2.92822	0.0034091	0.0184212
Prmt1	chr7	44975988	44986568	-	629.469	0.615124	0.210191	2.9265	0.00342795	0.0185088
Eif4g3	chr4	137993021	138208508	+	1975.07	0.569296	0.194553	2.92618	0.00343157	0.0185141
Gzf1	chr2	148681022	148692949	+	193.006	1.00271	0.342824	2.92486	0.00344607	0.018578
Tmem109	chr19	10870659	10882001	-	144.867	1.0024	0.342759	2.92451	0.00345	0.0185849
Pcyt2	chr11	120610086	120617936	-	285.257	0.798434	0.273164	2.92291	0.00346779	0.0186663
Ipo11	chr13	106794438	106936958	-	2620.27	-0.615704	0.210803	-2.92075	0.00349186	0.018767
Acadm	chr3	153922356	153944632	-	328.818	-0.798983	0.273546	-2.92083	0.00349098	0.018767
Rac1	chr5	143503633	143528036	-	904.958	0.963776	0.330465	2.91642	0.00354075	0.0190152
Sft2d2	chr1	165174336	165194438	-	349.333	0.717336	0.246054	2.91536	0.00355278	0.0190519
Raf1	chr6	115618066	115676635	-	2416.01	-0.481859	0.165284	-2.91534	0.00355303	0.0190519
Man1a2	chr3	100562207	100685503	-	1161.7	0.524628	0.180044	2.91389	0.00356959	0.0191115
Rrp9	chr9	106475962	106485424	+	223.303	-0.877439	0.301112	-2.914	0.00356832	0.0191115
She	chr3	89831369	89858834	+	104.534	-1.25756	0.431624	-2.91355	0.00357343	0.0191174
Lmbrd1	chr1	24678629	24766301	+	492.608	0.683244	0.234564	2.91282	0.00358178	0.0191387
Ctxn1	chr8	4257659	4259274	-	44.5884	2.51242	0.862567	2.91273	0.00358287	0.0191387
Txlng	chrX	162778918	162829454	-	1909.94	-0.49628	0.170398	-2.91247	0.00358578	0.0191396
Rogdi	chr16	5008729	5013553	-	104.241	-1.27655	0.438775	-2.90935	0.00362182	0.0193173
Nop56	chr2	130274429	130279313	+	2442.62	-0.509159	0.175058	-2.90852	0.00363145	0.0193539
Top2b	chr14	16365178	16435462	+	621.713	0.621468	0.213757	2.90735	0.00364501	0.0194114
Prdm10	chr9	31280537	31381723	+	675.729	-0.688913	0.236976	-2.9071	0.00364796	0.0194123
Mrpl39	chr16	84717575	84735742	-	321.255	-0.772164	0.265667	-2.90652	0.00365477	0.0194338
Raver2	chr4	101068982	101152370	+	352.242	1.13797	0.391611	2.90588	0.00366219	0.0194585
Ndufaf5	chr2	140170648	140203689	+	311.796	-0.982199	0.338383	-2.90262	0.00370054	0.0196474
Ahsa2	chr11	23487881	23498030	-	515.296	0.692537	0.238852	2.89944	0.00373836	0.0198331
Otud7b	chr3	96104526	96161129	+	603.538	0.675249	0.232944	2.89876	0.00374647	0.0198611
Atrx	chrX	105797614	105929403	-	6459.59	-0.49434	0.170677	-2.89636	0.00377521	0.0199983
Hmgn3	chr9	83109947	83146685	-	160.709	0.949519	0.328054	2.8944	0.00379889	0.0201086
Tmc6	chr11	117765987	117782198	-	179.888	-0.966774	0.334076	-2.89387	0.00380523	0.0201269
Mis18bp1	chr12	65132733	65172604	-	1000.11	-0.627324	0.216825	-2.89323	0.00381298	0.0201527
Papola	chr12	105784693	105838944	+	2944.07	-0.474928	0.164187	-2.8926	0.00382063	0.0201779
Zfp777	chr6	48024187	48048911	-	286.651	0.772077	0.266984	2.89185	0.00382979	0.020211
Atxn3	chr12	101918900	101958246	-	648.707	-0.789884	0.273483	-2.88823	0.00387413	0.0204037
Dnajc19	chr3	34056019	34081321	-	1498.64	-0.494903	0.17137	-2.88792	0.00387796	0.0204037
Ndufc1	chr3	51404676	51408988	-	312.298	-0.766979	0.265569	-2.88806	0.00387623	0.0204037
Mdfic	chr6	15720660	15802169	+	342.491	-1.2766	0.442021	-2.88811	0.00387564	0.0204037
Ank3	chr10	69398772	70027438	+	815.972	0.72473	0.251225	2.88478	0.00391682	0.0205618
Hspa4l	chr3	40645662	40796103	+	468.926	0.647929	0.22459	2.88494	0.00391489	0.0205618
Ssr2	chr3	88575875	88588419	+	1377.64	-0.834352	0.289186	-2.88518	0.0039119	0.0205618
Fam126a	chr5	23915275	24030690	-	410.133	0.813222	0.281966	2.88412	0.00392514	0.0205901
Apoc1	chr7	19689480	19692660	-	47.5346	-2.10228	0.728977	-2.88387	0.00392818	0.0205906
St6galnac6	chr2	32599708	32620806	+	79.3268	-1.35402	0.469691	-2.88279	0.00394165	0.0206458
Mtif2	chr11	29526407	29545279	+	687.966	-0.692893	0.240532	-2.88067	0.00396828	0.0207697
B3gntl1	chr11	121616196	121673153	-	886.433	-0.67691	0.235304	-2.87675	0.00401791	0.0210138
Rhobtb3	chr13	75869536	75943925	-	342.033	1.1462	0.39847	2.8765	0.00402112	0.0210149
Hmgcr	chr13	96648966	96670936	-	2332.86	0.564228	0.196219	2.8755	0.00403384	0.0210656
Dctn1	chr6	83165919	83200117	+	394.203	0.843051	0.293411	2.87328	0.00406238	0.0211989
Abce1	chr8	79683461	79711740	-	2193.4	-0.477092	0.166128	-2.87184	0.00408095	0.0212799
Robo1	chr16	72308305	73046095	+	1339.23	-0.714098	0.24869	-2.87143	0.00408615	0.0212911
Aif1l	chr2	31950138	31973442	+	93.3761	2.3567	0.821226	2.86973	0.00410816	0.0213899
Pten	chr19	32757496	32826160	+	1880.08	0.745172	0.259723	2.8691	0.00411636	0.0214167
Ap2b1	chr11	83299023	83405035	+	1504.76	0.497007	0.173316	2.86764	0.00413549	0.0215002
Grn	chr11	102430314	102437048	+	489.228	-0.648745	0.226345	-2.86617	0.00415468	0.0215674
Gm14401	chr2	177074319	177087347	+	107.89	-1.15366	0.402514	-2.86615	0.00415498	0.0215674
Pdcd6ip	chr9	113651743	113708259	-	984.946	0.594918	0.207582	2.86595	0.00415765	0.0215674
Rrbp1	chr2	143947394	144011263	-	1408.48	0.593414	0.207443	2.86061	0.00422829	0.0219176
Aard	chr15	52040106	52045722	+	91.9892	-1.56124	0.546013	-2.85934	0.00424517	0.0219889
Tex10	chr4	48430857	48473459	-	1181.36	-0.559582	0.1958	-2.85792	0.00426432	0.0220717
Ilkap	chr1	91373860	91398815	-	593.927	0.60458	0.211642	2.85661	0.00428189	0.0221463
Evc2	chr5	37338498	37425055	+	354.34	0.69796	0.244471	2.85498	0.00430399	0.0222415
Gla	chrX	134588148	134601125	-	289.61	-0.732338	0.25653	-2.85478	0.00430665	0.0222415
Ccnt2	chr1	127774163	127808061	+	1874.82	-0.521249	0.182633	-2.85408	0.00431622	0.0222745
Epb41l5	chr1	119545036	119649000	-	1359.4	0.573721	0.201181	2.85176	0.00434778	0.0224208
Hsd17b11	chr5	103989761	104021919	-	168.817	-0.887168	0.311382	-2.84913	0.00438393	0.0225906
Atp8b2	chr3	89939480	89963508	-	377.81	-0.712719	0.250178	-2.84884	0.00438787	0.0225943
Tomm22	chr15	79670860	79673400	+	340.116	-0.742332	0.260684	-2.84763	0.00440455	0.0226635
Dguok	chr6	83480216	83506969	-	377.064	0.768567	0.270354	2.84281	0.00447172	0.0229923
Myo9a	chr9	59750895	59928866	+	1569.27	-0.511807	0.180111	-2.84162	0.00448854	0.0230618
Slc9a1	chr4	133369705	133423702	+	655.423	-0.610132	0.215072	-2.83687	0.00455581	0.0233903
Ccdc163	chr4	116708508	116751206	+	263.544	-0.831128	0.293036	-2.83626	0.00456452	0.0234178
Fmn1	chr2	113327735	113716767	+	258.144	0.837136	0.295245	2.8354	0.00457689	0.0234641
Srsf10	chr4	135855746	135869908	+	1678.17	-0.678356	0.239301	-2.83474	0.00458635	0.0234954
Pank4	chr4	154964122	154980938	+	258.562	0.779908	0.275232	2.83364	0.00460217	0.0235451
Gtf2h1	chr7	46796102	46823800	+	480.037	-0.633886	0.223704	-2.83359	0.00460278	0.0235451
Fnbp1	chr2	31026205	31142008	-	982.291	-0.536273	0.189434	-2.83092	0.00464144	0.0237256
Rab2a	chr4	8535643	8607778	+	776.861	0.743562	0.262983	2.82742	0.00469249	0.023969
Btbd11	chr10	85386813	85660292	+	639.019	-0.673216	0.23813	-2.82709	0.0046973	0.0239761
Crlf3	chr11	80046492	80080991	-	882.98	-0.54636	0.193447	-2.82434	0.00473778	0.0241526
Setdb2	chr14	59402008	59440884	-	381.956	-1.00089	0.35439	-2.82427	0.00473878	0.0241526
Actr2	chr11	20062303	20112913	-	1961.01	-0.519916	0.184168	-2.82306	0.00475683	0.0242094
Ywhag	chr5	135908408	135934616	-	2117.36	-0.523065	0.185269	-2.82328	0.00475355	0.0242094
Ccnd3	chr17	47505050	47599691	+	598.742	-0.906417	0.321162	-2.82231	0.00476794	0.0242483
Slc16a13	chr11	70216788	70221064	-	70.7817	1.34191	0.475659	2.82115	0.0047852	0.0243184
B3gnt5	chr16	19760207	19772753	+	314.687	1.26762	0.449512	2.81998	0.00480261	0.0243892
Rec8	chr14	55618036	55625395	+	159.146	1.01927	0.361569	2.81901	0.0048172	0.0244455
Ergic1	chr17	26561488	26656934	+	951.923	0.52077	0.184849	2.81726	0.00484347	0.0245484
Mta3	chr17	83706162	83821516	+	981.233	0.520849	0.184882	2.8172	0.00484448	0.0245484
Zfp654	chr16	64780346	64851652	-	460.4	-0.689092	0.244633	-2.81683	0.00484995	0.0245584
Utf1	chr7	139943788	139945112	+	160.944	0.894832	0.317723	2.81639	0.00485668	0.0245746
Sall4	chr2	168748331	168767943	-	826.54	0.540577	0.192184	2.8128	0.00491115	0.0248323
Cops7a	chr6	124958412	124965538	-	478.451	-0.626925	0.222996	-2.81138	0.00493302	0.0249249
Sec23a	chr12	58958382	59012017	-	566.492	-0.632109	0.224993	-2.80946	0.00496248	0.0250377
Dnajc10	chr2	80315465	80354043	+	1103.73	0.55681	0.19818	2.80962	0.00496005	0.0250377
Renbp	chrX	73922120	73930850	-	92.7973	-1.2281	0.437551	-2.80675	0.00500443	0.0252311
Mapk6	chr9	75369061	75410005	-	679.09	0.620547	0.221141	2.80611	0.00501434	0.0252629
Arpc5	chr1	152766541	152775597	+	479.944	0.605127	0.216146	2.79963	0.00511617	0.0257574
Ambra1	chr2	91730133	91918849	+	2147.86	-0.533439	0.190575	-2.79911	0.00512439	0.0257802
Ints4	chr7	97480955	97541395	+	552.693	-0.770447	0.275274	-2.79883	0.00512875	0.0257837
Nat10	chr2	103721255	103761270	-	859.323	-0.541387	0.193454	-2.79853	0.00513361	0.0257896
Ttll4	chr1	74661744	74703730	+	758.068	0.584878	0.209082	2.79736	0.00515215	0.0258642
Ift74	chr4	94614490	94693229	+	414.882	-0.786356	0.281579	-2.79267	0.00522755	0.0262239
Fam76a	chr4	132899212	132922558	-	206.261	-0.835177	0.299189	-2.79147	0.0052469	0.0262833
St7	chr6	17692932	17943025	+	1416.43	0.675547	0.241991	2.79162	0.00524444	0.0262833
Flii	chr11	60714122	60727263	-	216.347	0.876569	0.314054	2.79114	0.00525231	0.0262916
Tcea1	chr1	4857813	4897909	+	628.55	-0.58972	0.211346	-2.7903	0.00526587	0.0263406
Rbm26	chr14	105106750	105177327	-	3010.41	-0.518169	0.185804	-2.7888	0.00529043	0.0264446
Slc35b4	chr6	34153379	34177111	-	365.536	0.841082	0.301662	2.78816	0.00530081	0.0264776
Dtymk	chr1	93792575	93801934	-	770.48	-0.560304	0.200976	-2.78792	0.00530477	0.0264785
Rnaseh2b	chr14	62292588	62372992	+	528.223	-0.647977	0.232458	-2.7875	0.00531158	0.0264936
Hspa5	chr2	34771969	34777547	+	3332.28	0.458267	0.164434	2.78694	0.00532088	0.0265211
Mterf4	chr1	93299210	93305915	-	120.432	1.05147	0.378359	2.77902	0.00545236	0.0271571
Clgn	chr8	83389866	83428552	+	341.228	0.67058	0.241392	2.77798	0.00546988	0.027225
Anapc5	chr5	122787458	122821339	-	1210.64	-0.514971	0.185645	-2.77395	0.00553803	0.0275446
Grtp1	chr8	13172021	13200620	-	1872	-0.464595	0.167536	-2.77311	0.00555236	0.0275963
F11r	chr1	171437534	171464603	+	682.613	0.804298	0.29031	2.77048	0.00559744	0.0277718
Flot2	chr11	78037930	78060434	+	467.816	0.691528	0.249577	2.7708	0.0055919	0.0277718
Gdf3	chr6	122605402	122610087	-	576.514	-1.57873	0.569867	-2.77035	0.00559956	0.0277718
Npepps	chr11	97205841	97280638	-	2976.3	-0.441508	0.159555	-2.76712	0.00565543	0.028029
Pctp	chr11	89982664	90002894	-	70.6822	1.43209	0.517933	2.76502	0.00569194	0.02819
Sfi1	chr11	3131849	3193463	-	1416.37	-0.512594	0.185465	-2.76383	0.0057127	0.0282728
Parm1	chr5	91517614	91626894	+	252.024	-0.791058	0.286398	-2.76209	0.00574321	0.0284037
Pgm2	chr5	64092949	64128351	+	171.624	-0.973504	0.35249	-2.7618	0.00574844	0.0284095
Arhgap21	chr2	20847918	20968881	-	4310.16	0.869441	0.314837	2.76156	0.00575266	0.0284103
Ift122	chr6	115853469	115926699	+	219.785	1.02998	0.373268	2.75936	0.0057915	0.028582
Eif4ebp1	chr8	27260328	27276674	+	1603.61	-0.479826	0.174012	-2.75744	0.00582566	0.0287303
Edem1	chr6	108828640	108859356	+	987.485	0.534661	0.193964	2.7565	0.00584237	0.0287925
Traf3ip1	chr1	91494646	91529307	+	301.895	-0.984343	0.357245	-2.75537	0.00586258	0.0288718
Platr20	chr11	51189832	51220418	-	224.75	-0.790032	0.286795	-2.75469	0.0058748	0.0289116
Med1	chr11	98152153	98193293	-	1868.18	-0.488513	0.177445	-2.75304	0.00590442	0.0289962
1810037I17Rik	chr3	122924202	122926184	+	145.245	-1.17839	0.428009	-2.75319	0.00590174	0.0289962
Il17rc	chr6	113471426	113483140	+	73.1441	-1.31774	0.478583	-2.75343	0.00589745	0.0289962
Mia3	chr1	183326724	183369553	-	800.747	0.580763	0.211035	2.75197	0.00592374	0.0290504
Fkbp14	chr6	54577603	54597308	-	182.092	-0.866706	0.314929	-2.75207	0.00592206	0.0290504
Ocel1	chr8	71371297	71379361	+	183.495	0.903104	0.328415	2.74989	0.00596154	0.0292153
Npc1	chr18	12189691	12236400	-	564.203	0.596527	0.217063	2.74817	0.00599286	0.0293483
Mrpl35	chr6	71812996	71826969	-	283.904	-0.769439	0.280022	-2.74778	0.00600005	0.0293629
Rest	chr5	77265490	77286432	+	856.086	-0.539869	0.196562	-2.74656	0.00602246	0.029452
Desi2	chr1	178187416	178257301	+	592.788	0.564129	0.205449	2.74584	0.00603558	0.0294956
Rilpl1	chr5	124493079	124531391	-	115.706	1.0048	0.366143	2.74428	0.00606435	0.0296155
Gas6	chr8	13465373	13494490	-	109.047	1.14028	0.415848	2.74207	0.00610527	0.0297946
Mtmr14	chr6	113237842	113281392	+	435.972	0.646071	0.235634	2.74184	0.00610967	0.0297953
Bvht	chr18	61639541	61647472	+	76.5158	-1.32397	0.483184	-2.74011	0.00614195	0.0299319
Plaa	chr4	94567513	94603244	-	926.179	-0.53826	0.196464	-2.73973	0.0061489	0.0299449
Phyh	chr2	4919018	4938730	+	104.708	-1.88794	0.689516	-2.73806	0.00618023	0.0300765
Cd1d1	chr3	86995833	86999441	-	54.7187	-1.52012	0.555514	-2.73642	0.00621117	0.0302061
Celsr2	chr3	108390850	108415552	-	164.165	1.00503	0.367362	2.73581	0.00622267	0.0302201
1600020E01Rik	chr6	86526246	86582466	+	486.475	-0.636199	0.232539	-2.73588	0.00622132	0.0302201
Cenpu	chr8	46552027	46580007	+	567.499	-0.599279	0.219072	-2.73553	0.00622793	0.0302247
Zfp365	chr10	67886102	67912662	-	139.848	0.970394	0.355029	2.73328	0.00627061	0.0304107
Sccpdh	chr1	179668209	179687189	+	351.47	-0.706427	0.258533	-2.73245	0.0062866	0.0304672
Dusp1	chr17	26505589	26562128	-	192.539	0.892846	0.326993	2.73048	0.00632428	0.0305865
Dido1	chr2	180657963	180709999	-	1455.7	-0.487744	0.17863	-2.73047	0.00632434	0.0305865
Stk40	chr4	126103956	126141029	+	306.347	0.714503	0.261634	2.73093	0.00631568	0.0305865
Dtl	chr1	191537355	191575544	-	1403.31	-0.564984	0.206972	-2.72977	0.0063379	0.030631
Wipi2	chr5	142627697	142670588	+	447.226	0.652173	0.239388	2.72433	0.00644323	0.0310971
Gm21983	chr7	27168429	27181086	-	204.886	-0.794986	0.291803	-2.72439	0.00644205	0.0310971
Eif4e2	chr1	87213913	87240488	+	618.211	-0.590297	0.216707	-2.72394	0.00645091	0.0311128
Nr4a2	chr2	57106829	57124003	-	55.0629	1.39601	0.512558	2.7236	0.00645742	0.0311227
Cln6	chr9	62838784	62852006	+	293.741	0.743184	0.27295	2.72279	0.00647339	0.0311782
Nmnat1	chr4	149467571	149485202	-	81.8914	1.30561	0.4796	2.72229	0.00648308	0.0312034
4932438A13Rik	chr3	36863103	37053033	+	1669.84	0.474165	0.174215	2.72172	0.00649432	0.0312361
Gm43552	chr5	65427426	65492833	-	362.111	-0.669956	0.246273	-2.72038	0.00652063	0.0313411
Slc9b1	chr3	135348028	135397827	+	332.339	-0.774505	0.285002	-2.71755	0.00657681	0.0315894
Zfp949	chr9	88548019	88571061	+	174.566	0.91244	0.335942	2.71606	0.0066064	0.0317098
Tlcd1	chr11	78176710	78181909	+	1941.03	-0.698717	0.257329	-2.71527	0.00662219	0.0317638
Grsf1	chr5	88659447	88676171	-	366.47	-0.66737	0.245882	-2.71419	0.0066439	0.0318461
Ralgps1	chr2	33133416	33371486	-	928.306	0.525565	0.193665	2.71379	0.00665186	0.0318625
Dhx16	chr17	35879818	35892670	+	328.415	-1.00694	0.371098	-2.71339	0.00665983	0.0318789
Lrfn4	chr19	4611784	4615667	-	80.8349	1.52617	0.562566	2.71288	0.00667019	0.0319067
Abcb7	chrX	104280656	104413856	-	1837.31	-0.587471	0.216572	-2.71259	0.00667589	0.0319121
Maml1	chr11	50255633	50292311	-	676.679	0.602261	0.222155	2.71099	0.00670819	0.0320446
Tmem98	chr11	80810174	80822033	+	75.9375	1.20297	0.4438	2.71061	0.00671591	0.0320597
Ppp2r2c	chr5	36868512	36955078	+	376.649	-0.680511	0.251136	-2.70973	0.0067338	0.0321232
Actn3	chr19	4861215	4877909	-	53.2425	1.8215	0.672343	2.70918	0.00674491	0.0321337
BC052040	chr2	115581715	115778768	+	1566.53	-0.639767	0.236149	-2.70917	0.00674518	0.0321337
Ppp5c	chr7	17004639	17027924	-	367.877	0.758491	0.280033	2.70858	0.00675723	0.0321692
Tmem115	chr9	107533944	107538673	+	181.011	1.12704	0.416255	2.70757	0.00677768	0.0322446
Cdc42	chr4	137319695	137357720	-	1268.14	0.520094	0.192233	2.70553	0.00681945	0.0324213
Arhgap35	chr7	16493718	16614993	-	1527.58	0.471726	0.174373	2.70527	0.00682497	0.0324255
Dtx3	chr10	127190377	127195728	-	128.238	1.31847	0.487426	2.70496	0.00683127	0.0324335
Zfp958	chr8	4613166	4630231	+	300.493	-0.78404	0.289986	-2.70372	0.00685686	0.032521
Prps2	chrX	167346321	167382749	-	351.19	0.70245	0.259819	2.70361	0.00685899	0.032521
Abca3	chr17	24351949	24410201	+	434.056	0.642581	0.237868	2.70142	0.00690439	0.0327084
Tnfrsf1a	chr6	125349361	125362484	+	120.711	1.04091	0.385344	2.70125	0.00690785	0.0327084
Rps27	chr3	90212521	90213651	-	1386.19	-0.538433	0.199439	-2.69973	0.00693954	0.0328362
Rgp1	chr4	43578714	43587487	+	136.313	1.30838	0.484873	2.69841	0.00696724	0.032945
Entpd6	chr2	150749041	150771675	+	374.28	0.693068	0.25691	2.69771	0.00698188	0.032992
Spata5l1	chr2	122630645	122632930	+	48.9007	1.62954	0.604198	2.69704	0.00699596	0.0330362
1700030C10Rik	chr12	20804380	20815779	-	113.495	-1.40792	0.522575	-2.6942	0.00705585	0.0332966
Mrps36	chr13	100735954	100744659	-	100.409	-1.06859	0.396801	-2.69302	0.00708079	0.0333918
Kbtbd2	chr6	56777523	56797813	-	600.632	0.732958	0.272479	2.68996	0.00714599	0.0336766
Adam9	chr8	24949610	25016927	-	584.191	-0.592962	0.220585	-2.68814	0.00718517	0.0338384
Rapgef6	chr11	54522846	54699285	+	2470.23	-0.523398	0.194758	-2.68743	0.00720051	0.0338879
Ccdc43	chr11	102684685	102697782	-	446.984	-0.629146	0.234183	-2.68656	0.0072193	0.0339535
Myo5a	chr9	75071014	75223688	+	1369.01	0.550601	0.204976	2.68617	0.00722772	0.0339703
Nav1	chr1	135434579	135688105	-	543.602	0.636751	0.237076	2.68585	0.00723451	0.0339794
Pex13	chr11	23646478	23665959	-	670.451	-0.567382	0.211353	-2.68452	0.00726339	0.0340922
Gm42715	chr7	127519583	127567054	+	1730.08	-0.469747	0.175573	-2.67551	0.00746149	0.0349985
Ssbp1	chr6	40471351	40484700	+	743.704	-0.561893	0.21012	-2.67416	0.00749175	0.0350935
Zdhhc7	chr8	120080889	120101482	-	179.478	1.33753	0.500146	2.67428	0.00748899	0.0350935
Hdgf	chr3	87906320	87916132	+	756.913	0.627423	0.234671	2.67363	0.00750347	0.0351248
Lsm14b	chr2	180024986	180035465	+	300.813	0.717038	0.268244	2.67308	0.00751584	0.0351593
Etnk1	chr6	143167220	143232307	+	3878.07	-0.561723	0.210202	-2.67231	0.00753312	0.0352166
Ttc19	chr11	62281472	62328451	+	1649.6	-0.486575	0.182248	-2.66985	0.00758853	0.0354519
Ank	chr15	27466676	27594909	+	333.675	0.863337	0.323487	2.66885	0.00761125	0.0355344
Dusp7	chr9	106368631	106375724	+	74.4733	1.27553	0.477989	2.66852	0.00761855	0.0355448
Paip1	chr13	119428600	119458218	+	356.505	0.729828	0.273649	2.66702	0.00765272	0.0356804
Dync1h1	chr12	110601451	110666945	+	2986.08	0.425257	0.159576	2.66492	0.00770069	0.0358802
Srcap	chr7	127511982	127561219	+	1909.26	-0.450941	0.169229	-2.66468	0.00770616	0.0358818
Prkx	chrX	77761410	77796278	-	164.007	1.08646	0.408019	2.66276	0.00775025	0.0360631
Foxp1	chr6	98925337	99522721	-	1552.8	0.842553	0.316654	2.6608	0.00779556	0.0362499
Rpa1	chr11	75298165	75348324	-	1484.81	-0.468731	0.176182	-2.66049	0.00780268	0.0362589
Iqgap3	chr3	88081970	88121048	+	489.109	-0.588354	0.221174	-2.66014	0.00781084	0.0362728
Wdr35	chr12	8973891	9028847	+	375.564	0.724441	0.27241	2.65937	0.00782863	0.0363313
Hspa4	chr11	53259813	53300457	-	3800.47	-0.434895	0.163678	-2.65701	0.00788367	0.0365625
Col5a1	chr2	27886424	28039514	+	326.766	0.954936	0.359628	2.65534	0.00792274	0.0367193
Zfp867	chr11	59461196	59472474	-	185.298	0.815474	0.307151	2.65496	0.00793176	0.0367368
Wrap53	chr11	69561757	69580255	-	301.231	-0.684985	0.258088	-2.65407	0.00795263	0.0368092
Ltbp1	chr17	75005567	75392512	+	754.573	0.891321	0.335875	2.65373	0.00796075	0.0368125
Hells	chr19	38930914	38971051	+	3032.39	-0.500683	0.188681	-2.6536	0.00796386	0.0368125
Vkorc1l1	chr5	129941969	129986692	+	1403.21	-0.711258	0.268087	-2.65309	0.00797587	0.0368437
Alg8	chr7	97371605	97392185	+	284.653	0.675499	0.254772	2.65139	0.00801616	0.0370054
Twf1	chr15	94577950	94589889	-	355.159	-0.64839	0.244787	-2.64879	0.00807814	0.037251
Anxa2	chr9	69453619	69491795	+	205.377	4.36215	1.6469	2.64871	0.00808001	0.037251
Zfp60	chr7	27731388	27753702	+	280.384	-0.70955	0.267942	-2.64814	0.0080935	0.0372887
Sdcbp	chr4	6365649	6408423	+	338.461	0.684703	0.258797	2.64572	0.00815177	0.0375325
Rad54l	chr4	116094263	116123690	-	486.284	-0.86013	0.3253	-2.64412	0.00819047	0.0376858
Mybl2	chr2	163054686	163084688	+	796.02	-0.52645	0.199139	-2.64364	0.00820209	0.0377145
Paxip1	chr5	27740079	27791691	-	952.419	-0.521168	0.197498	-2.63886	0.00831859	0.0382251
Lamtor4	chr5	138255481	138259398	+	107.954	-0.987779	0.374758	-2.63578	0.00839438	0.0385481
Usp37	chr1	74435510	74544284	-	2074.65	-0.431567	0.163795	-2.6348	0.00841873	0.0386346
Bsg	chr10	79704490	79711969	+	2189.39	0.435087	0.165164	2.63427	0.00843174	0.0386689
Pex2	chr3	5560187	5576239	-	149.722	0.859718	0.326761	2.63103	0.00851265	0.0390145
Nenf	chr1	191306788	191318194	-	102.936	0.993425	0.377631	2.63068	0.00852148	0.0390294
Hnrnph1	chr11	50376989	50386528	+	3043.78	0.489188	0.186075	2.62898	0.00856413	0.0391735
Tk1	chr11	117815525	117826092	-	382.617	-0.646777	0.246004	-2.62913	0.0085604	0.0391735
Zcchc14	chr8	121598702	121652901	-	591.926	0.621962	0.236606	2.62869	0.00857155	0.0391818
Creb3	chr4	43562331	43567060	+	99.2581	1.67589	0.637706	2.62801	0.00858872	0.0392347
Dmd	chrX	82948869	85206141	+	689.929	-0.717925	0.27339	-2.62601	0.00863921	0.0394396
Tdrkh	chr3	94413272	94434668	+	105.098	1.05773	0.402825	2.62578	0.00864515	0.039441
Brd7	chr8	88331038	88362194	-	828.702	0.501012	0.190839	2.62531	0.00865711	0.0394699
Ifrd1	chr12	40201566	40248504	-	857.925	0.544213	0.207564	2.6219	0.00874403	0.0398402
Lss	chr10	76531587	76557138	+	514.977	0.713496	0.272302	2.62024	0.00878686	0.0400094
Arl15	chr13	113794504	114157461	+	4381.59	-0.841404	0.32118	-2.61973	0.00880007	0.0400175
Rnf115	chr3	96727663	96791638	+	586.105	-0.617084	0.235551	-2.61974	0.00879964	0.0400175
Psmg3	chr5	139823591	139826885	-	105.223	1.11009	0.423788	2.61944	0.00880749	0.0400252
Far1	chr7	113513833	113571511	+	1371.17	-0.477968	0.182486	-2.6192	0.0088135	0.0400265
Foxn3	chr12	99190077	99563582	-	1370.47	0.612203	0.233885	2.61754	0.00885652	0.0401959
Ndufv3	chr17	31520114	31531331	+	227.525	-0.919431	0.351373	-2.61668	0.00887897	0.040233
Phf20	chr2	156196465	156309952	+	1038.89	-0.507822	0.19405	-2.61697	0.00887149	0.040233
E2f8	chr7	48866428	48881596	-	157.738	1.24237	0.474809	2.61657	0.00888193	0.040233
Rrp8	chr7	105731729	105737385	-	159.412	1.56025	0.596492	2.61571	0.00890432	0.0403083
Pikfyve	chr1	65186682	65278695	+	1147.59	-0.561423	0.214669	-2.61529	0.00891516	0.0403313
Zfp808	chr13	62129885	62236144	+	818.278	-0.753327	0.288129	-2.61455	0.00893444	0.0403924
Psmb3	chr11	97703398	97713500	+	549.283	-0.548601	0.209953	-2.61297	0.00897586	0.0405535
Card10	chr15	78775137	78803042	-	201.092	4.0681	1.55848	2.6103	0.00904623	0.0408451
Pcdhgb8	chr18	37761800	37841870	+	534.663	-0.711142	0.272666	-2.6081	0.00910452	0.0410818
Gcnt1	chr19	17326140	17372844	-	280.07	0.961061	0.36857	2.60754	0.00911946	0.0411165
Swap70	chr7	110221710	110283506	+	625.865	0.626704	0.240358	2.60737	0.00912395	0.0411165
Atg13	chr2	91674617	91710576	-	349.76	-0.706139	0.270888	-2.60676	0.00914038	0.041164
Cd302	chr2	60251992	60284488	-	113.765	-1.20539	0.462608	-2.60564	0.00917034	0.0412724
Bcl9	chr3	97203661	97297917	-	326.22	0.649861	0.249795	2.60158	0.0092795	0.0416833
Zfp326	chr5	105876564	105915818	+	586.413	0.607223	0.233403	2.6016	0.00927887	0.0416833
Usp26	chrX	51753958	51801233	-	612.591	-1.33192	0.511935	-2.60174	0.00927525	0.0416833
Ago2	chr15	73095843	73184935	-	1787.25	-0.629194	0.241912	-2.60092	0.00929752	0.0417375
Sp1	chr15	102406142	102436404	+	847.526	-0.612005	0.235411	-2.59973	0.00932964	0.0418281
Tbrg1	chr9	37648762	37657312	-	403.975	0.981291	0.377443	2.59984	0.00932672	0.0418281
Dcun1d4	chr5	73480999	73560794	+	424.619	-0.634681	0.244296	-2.598	0.00937691	0.0419862
Tgoln1	chr6	72608431	72617000	-	594.041	-0.560641	0.215785	-2.59815	0.00937269	0.0419862
Thoc2	chrX	41794990	41920674	-	1544.78	-0.592333	0.22808	-2.59704	0.00940307	0.0420765
Pde4dip	chr3	97689823	97888707	-	308.289	0.732801	0.28228	2.59601	0.00943141	0.0421763
Sptbn1	chr11	30099394	30268175	-	4133.64	0.421026	0.162291	2.59426	0.00947934	0.0423637
Gmfb	chr14	46808148	46822242	-	426.86	0.640417	0.247004	2.59274	0.00952156	0.0425252
Plcb4	chr2	135659010	136014593	+	1165.76	-0.656597	0.253337	-2.59179	0.0095477	0.0426148
Tsc22d2	chr3	58414714	58466783	+	816.304	0.498343	0.192536	2.58831	0.00964491	0.0430117
Plod1	chr4	147909752	147936767	-	144.121	0.94739	0.366047	2.58816	0.00964891	0.0430117
Pcdhgb7	chr18	37751599	37841873	+	583.162	-0.706739	0.273294	-2.586	0.00970974	0.0432553
Pdap1	chr5	145128768	145140238	-	433.496	0.622354	0.240728	2.5853	0.00972946	0.0433156
Spsb2	chr6	124808660	124810619	+	64.4794	1.59293	0.61624	2.58492	0.00974027	0.0433362
Kdm4c	chr4	74242496	74405860	+	1608.23	0.69656	0.269653	2.58317	0.00978968	0.0435283
Lyar	chr5	38220469	38234306	+	413.76	0.599046	0.231932	2.58285	0.00979886	0.0435415
Mfsd12	chr10	81357490	81366225	+	118.795	-1.02013	0.395032	-2.58238	0.00981205	0.0435448
Atp7a	chrX	106027275	106124926	+	778.429	-0.49955	0.193436	-2.58251	0.00980856	0.0435448
Pif1	chr9	65587159	65595967	+	240.403	-0.764157	0.296	-2.58161	0.00983409	0.043615
Crtap	chr9	114375133	114390675	-	270.957	-0.682649	0.264661	-2.57934	0.00989904	0.0438753
Atpaf1	chr4	115784811	115822655	+	275.725	-0.73081	0.283367	-2.57902	0.00990808	0.0438876
Rpl28	chr7	4792873	4795066	+	1142.68	-0.519556	0.201967	-2.57248	0.0100973	0.0446973
Shroom2	chrX	152609508	152769465	-	1913.11	0.663091	0.257814	2.57197	0.010112	0.0447344
B230307C23Rik	chr16	97997314	98031801	+	344.496	-0.676105	0.262941	-2.57132	0.0101313	0.0447912
Uimc1	chr13	55027879	55100300	-	629.811	-0.60518	0.235734	-2.56722	0.0102518	0.0452953
4933439C10Rik	chr11	59505661	59513647	+	78.4979	1.39826	0.54494	2.5659	0.0102907	0.0453817
Aspscr1	chr11	120672972	120709447	+	654.602	-0.579114	0.225671	-2.56618	0.0102825	0.0453817
Gm15738	chr16	13354373	13468755	-	713.215	0.579454	0.225825	2.56595	0.0102894	0.0453817
Pcdhga11	chr18	37755730	37841873	+	569.342	-0.721841	0.281439	-2.56482	0.0103229	0.0454949
Ptges3	chr10	128058953	128077272	+	1246.07	-0.488675	0.190613	-2.5637	0.0103563	0.0455688
a	chr2	154791401	155051012	+	3878.6	-0.417973	0.163024	-2.56387	0.0103512	0.0455688
Tex9	chr9	72450393	72492212	-	559.11	-0.801917	0.312809	-2.5636	0.0103592	0.0455688
Dnajc7	chr11	100582817	100620188	-	1647.82	-0.436346	0.170367	-2.56121	0.0104308	0.0458549
Naa50	chr16	44139829	44163366	+	1466.97	-0.460751	0.17993	-2.56073	0.0104453	0.0458611
Slc25a26	chr6	94500330	94604672	+	891.693	-0.602395	0.235229	-2.56088	0.0104406	0.0458611
Zfx	chrX	94074630	94123702	-	566.345	0.655148	0.255997	2.5592	0.0104913	0.0460342
Apbb1	chr7	105558482	105581653	-	99.3445	0.997101	0.389709	2.55858	0.01051	0.0460876
Ifitm7	chr16	13981698	13986888	-	58.1009	-1.52901	0.598403	-2.55515	0.0106141	0.0465146
Mknk2	chr10	80665326	80678112	-	190.19	1.47118	0.575966	2.55428	0.0106408	0.0466026
Chd7	chr4	8690405	8867659	+	1642.1	0.810209	0.317244	2.5539	0.0106524	0.0466241
Naa38	chr11	69395486	69396680	+	583.421	-0.792016	0.310158	-2.55359	0.010662	0.046637
C230035I16Rik	chr13	23427974	23431022	-	73.764	-1.15985	0.454294	-2.55307	0.0106778	0.0466768
Nxf3	chrX	136072098	136085255	-	229.406	-0.828423	0.325134	-2.54794	0.0108361	0.0473393
Fam3c	chr6	22306519	22356243	-	890.571	0.502928	0.197433	2.54733	0.0108551	0.0473928
Lrp5	chr19	3584827	3686564	-	723.264	0.658804	0.258746	2.54614	0.010892	0.0475244
Pcdhga12	chr18	37765579	37841873	+	511.834	-0.67754	0.266266	-2.54459	0.0109405	0.0476605
Kif1b	chr4	149176318	149307693	-	1377.12	0.486299	0.191118	2.54449	0.0109436	0.0476605
Suclg2	chr6	95473008	95718800	-	2527.64	-0.605655	0.238008	-2.54468	0.0109377	0.0476605
Acsf2	chr11	94557101	94601871	-	178.479	-0.807923	0.317882	-2.54158	0.0110353	0.0480301
Flrt3	chr2	140650913	140671469	-	116.51	1.01293	0.399001	2.53865	0.011128	0.0484032
Hnrnpf	chr6	117900323	117925622	+	2150.89	-0.422918	0.166706	-2.53691	0.0111836	0.0486148
Prr11	chr11	87089152	87108708	-	299.326	-0.674093	0.265807	-2.53602	0.0112119	0.0487079
Gtf2a2	chr9	70012549	70022866	+	553.087	-0.52628	0.207676	-2.53414	0.0112723	0.0489396
Nup98	chr7	102119397	102210176	-	2069.32	-0.421536	0.1664	-2.53327	0.0113004	0.0490315
Nvl	chr1	181087137	181144204	-	1411.13	-0.512069	0.20219	-2.53261	0.0113216	0.0490928
Wdr1	chr5	38526812	38563221	-	787.709	0.607894	0.240117	2.53166	0.0113524	0.0491961
Pcdhga10	chr18	37746992	37841873	+	596.219	-0.687516	0.271596	-2.5314	0.0113609	0.0492025
Galnt11	chr5	25221903	25265918	+	460.04	-0.715668	0.282831	-2.53037	0.0113941	0.0493157
Cnot4	chr6	35022064	35133724	-	2438.08	-0.42656	0.168696	-2.52858	0.0114526	0.04951
Ctsd	chr7	142375910	142388038	-	1050.08	0.647505	0.256076	2.52856	0.0114531	0.04951
Gk	chrX	85701936	85776819	-	313.62	-0.985767	0.390015	-2.52751	0.0114874	0.0496274
Uqcrb	chr13	66900616	66905378	-	283.631	-0.715951	0.283408	-2.52622	0.0115297	0.0497797
Hras	chr7	141189104	141194005	-	218.981	0.950067	0.376146	2.52579	0.0115437	0.0498094
Tnfrsf22	chr7	143634805	143649661	-	158.157	-0.873743	0.346103	-2.52452	0.0115856	0.0499595
Nfasc	chr1	132564689	132741797	-	466.146	0.968411	0.383887	2.52265	0.0116476	0.0501648
Taf10	chr7	105739392	105744361	-	401.72	0.903997	0.35835	2.52266	0.011647	0.0501648
Pygb	chr2	150786734	150831758	+	228.082	0.809708	0.321048	2.52207	0.0116666	0.0502157
S100a6	chr3	90612881	90624181	+	86.9736	1.58175	0.627688	2.51997	0.0117366	0.0504862
Golga7	chr8	23241345	23257074	-	494.426	-0.5456	0.216651	-2.51834	0.011791	0.0506891
Syngr1	chr15	80091333	80119501	+	215.896	-0.839958	0.333666	-2.51736	0.0118236	0.0507982
Tenm4	chr7	96171245	96911093	+	1355.09	-1.34422	0.53438	-2.51548	0.0118871	0.0510396
Smim14	chr5	65446843	65537184	-	375.724	-0.593076	0.236003	-2.513	0.0119709	0.0513679
Ipo7	chr7	110018273	110056609	+	2774.34	-0.404689	0.161073	-2.51246	0.0119893	0.0514154
Magt1	chrX	105968083	106011906	-	1348.3	-0.458656	0.182584	-2.51203	0.012004	0.0514467
Gpi1	chr7	34201329	34230336	-	1034.39	-0.529729	0.211066	-2.50978	0.0120808	0.0517443
Apoe	chr7	19696108	19699188	-	397.353	0.707964	0.282261	2.50819	0.0121352	0.0519455
Cystm1	chr18	36342519	36403097	+	333.871	-0.639659	0.255098	-2.50751	0.0121586	0.0519993
Tenm3	chr8	48227681	48843951	-	6136.14	-0.673525	0.268616	-2.50739	0.0121626	0.0519993
Furin	chr7	80388584	80405436	-	221.877	0.832984	0.332368	2.50621	0.0122032	0.0521411
Ctnnd1	chr2	84600070	84650765	-	1492.14	0.492512	0.196698	2.5039	0.0122833	0.0524514
Scyl2	chr10	89638720	89686285	-	573.747	0.846486	0.338429	2.50122	0.0123765	0.0528168
Tnk1	chr11	69851004	69858730	-	92.1611	0.999161	0.399586	2.50049	0.0124021	0.0528941
Ptprs	chr17	56412425	56476483	-	1291.07	0.559858	0.224279	2.49626	0.0125512	0.0534973
Map2k4	chr11	65688242	65788297	-	1319.49	0.432816	0.173479	2.49491	0.0125988	0.0536676
Ccdc9	chr7	16274041	16286795	-	180.088	0.883805	0.354274	2.4947	0.0126065	0.0536676
Sh3d19	chr3	85971108	86130526	+	801.872	0.581351	0.233216	2.49276	0.0126753	0.0539279
Rps6ka3	chrX	159210306	159368244	+	1378.77	0.456276	0.183081	2.49221	0.0126951	0.0539792
Lamc2	chr1	153122755	153186447	-	238.158	-0.796966	0.319902	-2.49128	0.0127283	0.0540344
Snap47	chr11	59407133	59451186	-	649.613	0.582453	0.233794	2.4913	0.0127275	0.0540344
Tcf12	chr9	71842687	72111871	-	2137.12	0.486892	0.195445	2.4912	0.0127312	0.0540344
Rab11fip1	chr8	27138772	27174646	-	345.249	0.997908	0.400642	2.49077	0.0127466	0.054067
Pou2f3	chr9	43123938	43210369	-	92.5322	-1.02767	0.412831	-2.48932	0.0127987	0.0542549
Hspbp1	chr7	4660520	4685068	-	240.36	-0.823094	0.330924	-2.48726	0.0128732	0.0545377
Fkbp4	chr6	128429734	128438677	-	1041.89	0.462875	0.186149	2.48658	0.0128977	0.0546085
Fbxo21	chr5	117976729	118010201	+	240.247	0.745088	0.30002	2.48346	0.0130111	0.0550555
Cdc123	chr2	5794293	5845164	-	738.277	0.484639	0.195379	2.48051	0.0131193	0.0554797
Ptgfrn	chr3	101040231	101110278	-	857.278	-0.51033	0.205814	-2.47957	0.013154	0.055593
Lpcat4	chr2	112239467	112247111	+	143.076	0.896711	0.362003	2.47709	0.013246	0.0559143
Polr1b	chr2	129100994	129126594	+	622.509	-0.615973	0.248655	-2.47722	0.0132409	0.0559143
Clcn3	chr8	60910388	60983300	-	2008.98	-0.547175	0.220942	-2.47655	0.0132659	0.0559647
Phf23	chr11	69995776	70000009	+	327.408	0.793784	0.320731	2.47492	0.0133266	0.0561012
Srsf2	chr11	116849900	116853094	-	2938.34	-0.462543	0.186868	-2.47524	0.0133146	0.0561012
Arid2	chr15	96287517	96404992	+	1838.22	0.572161	0.231193	2.47482	0.0133303	0.0561012
Ppfibp1	chr6	146888486	147032025	+	1095.93	0.64337	0.259917	2.47529	0.0133128	0.0561012
Pcdhgb6	chr18	37742093	37841873	+	602.951	-0.673582	0.272268	-2.47397	0.0133622	0.0562015
Mmadhc	chr2	50279880	50296801	-	345.961	0.749676	0.303243	2.4722	0.0134286	0.0564469
Kcnj3	chr2	55435969	55598145	+	849.38	3.09283	1.25156	2.47118	0.0134668	0.0565734
Rnasek	chr11	70238123	70239842	-	233.198	-0.86291	0.349329	-2.4702	0.0135039	0.0566954
Ntpcr	chr8	125729962	125748235	+	99.9899	-1.2099	0.490223	-2.46807	0.0135843	0.0569988
Scp2	chr4	108043838	108144998	-	315.498	-0.666324	0.270045	-2.46746	0.0136077	0.0570627
Kdelr2	chr5	143403837	143421901	+	1174.09	-0.546997	0.221895	-2.46512	0.0136969	0.0574023
Zfp646	chr7	127876220	127885996	+	206.532	0.84377	0.342359	2.46458	0.0137175	0.0574543
Arl13b	chr16	62793684	62847040	-	234.491	0.812271	0.329638	2.46413	0.0137346	0.0574574
9230114K14Rik	chr5	52190671	52279034	+	127.906	0.869232	0.352747	2.46418	0.0137327	0.0574574
Gart	chr16	91621185	91646952	-	1102.31	0.462348	0.187662	2.46373	0.01375	0.0574873
Rab4b	chr7	27168423	27178896	-	186.119	-0.744166	0.302113	-2.46321	0.01377	0.0575365
2700097O09Rik	chr12	55045660	55080110	-	474.03	-0.547501	0.222405	-2.46172	0.0138271	0.0577063
Sap30	chr8	57482706	57487860	-	154.467	-0.802542	0.325985	-2.4619	0.0138204	0.0577063
Mettl8	chr2	70964560	71055583	-	333.333	-0.609898	0.24782	-2.46105	0.0138531	0.0577802
Pfkl	chr10	77986946	78010083	-	237.368	0.714415	0.290595	2.45845	0.0139537	0.0581651
Slc7a7	chr14	54369441	54417780	-	275.165	0.946961	0.385477	2.4566	0.014026	0.0584321
Triobp	chr15	78947723	79005869	+	272.69	0.786208	0.320368	2.45408	0.0141246	0.0588079
Prim1	chr10	128015167	128030037	+	323.25	-0.799395	0.326078	-2.45155	0.0142244	0.0591528
Tob1	chr11	94211453	94215495	+	430.866	-0.686926	0.280177	-2.45175	0.0142162	0.0591528
Eno1	chr4	150236720	150248879	+	881.454	0.668274	0.27262	2.4513	0.014234	0.0591576
Cchcr1	chr17	35517099	35531015	+	186.185	-0.91114	0.371841	-2.45035	0.0142718	0.0592797
Fxr2	chr11	69632989	69653297	+	1018.79	-0.573555	0.234096	-2.45009	0.0142822	0.0592877
Gm12981	chr4	132503560	132509649	-	84.2924	1.15774	0.472894	2.4482	0.014357	0.059563
Rit1	chr3	88716837	88731049	+	134.606	0.912703	0.372849	2.44792	0.0143685	0.0595751
Hmgb2	chr8	57511906	57515999	+	625.538	0.540755	0.221027	2.44656	0.0144228	0.059765
Antxr1	chr6	87133852	87335821	-	266.273	1.00139	0.40948	2.44553	0.0144641	0.0599006
Rps29	chr12	69157721	69159186	-	2148.59	-0.661524	0.27054	-2.4452	0.0144772	0.0599197
Cdan1	chr2	120716153	120850128	-	876.486	-0.533111	0.218064	-2.44475	0.0144952	0.0599588
Pla2g1b	chr5	115466261	115474722	+	186.856	-0.766371	0.313843	-2.44189	0.0146105	0.0604
Il17ra	chr6	120463246	120487559	+	121.35	0.943777	0.386529	2.44167	0.0146194	0.060401
Fchsd2	chr7	101092862	101284405	+	856.658	-0.636274	0.260654	-2.44107	0.014644	0.0604669
Gm44790	chr6	86426657	86445630	+	586.095	0.524235	0.21488	2.43966	0.0147012	0.0606673
Arsa	chr15	89472475	89477425	-	79.7928	1.04902	0.430589	2.43625	0.0148405	0.0611702
Zbtb43	chr2	33450286	33468559	-	231.177	-0.802289	0.329288	-2.43644	0.0148328	0.0611702
Rnpepl1	chr1	92910782	92924384	+	116.609	1.24476	0.511032	2.43579	0.0148595	0.0612123
Mbd5	chr2	48949507	49325405	+	1495.34	-0.554503	0.227753	-2.43467	0.0149053	0.0613651
Krba1	chr6	48395585	48419781	+	564.178	0.551148	0.226558	2.43271	0.0149865	0.0616629
Rpl22l1	chr3	28805435	28807424	+	528.967	-0.608457	0.250255	-2.43135	0.0150428	0.0618584
Ndufa3	chr7	3617372	3620327	+	555.323	-0.7402	0.304489	-2.43096	0.0150591	0.0618888
Plekhf2	chr4	10988661	11007927	-	785.198	-0.552443	0.227379	-2.42961	0.015115	0.0620821
Samd10	chr2	181595217	181599212	-	51.8639	1.52174	0.626398	2.42935	0.0151257	0.0620899
Hebp1	chr6	135137521	135198022	-	188.75	-0.763965	0.314816	-2.42671	0.0152366	0.0625084
Fam98b	chr2	117249738	117271540	+	383.373	0.598629	0.247043	2.42318	0.0153854	0.0630452
Wdfy3	chr5	101832955	102069921	-	1407.91	0.494725	0.204146	2.42339	0.0153765	0.0630452
Sh3bgrl2	chr9	83548326	83638801	+	289.574	0.690945	0.285186	2.42279	0.015402	0.063076
Wdr26	chr1	181173227	181212001	-	1149.78	0.524193	0.216441	2.42188	0.0154405	0.0631969
Rsu1	chr2	13076820	13271415	-	757.51	0.49989	0.206646	2.41907	0.0155603	0.06365
Pus10	chr11	23665673	23732876	+	892.44	-0.511333	0.211421	-2.41856	0.0155822	0.0637025
Zfp512	chr5	31452430	31481754	+	359.334	0.604032	0.249916	2.41694	0.0156515	0.0639483
H13	chr2	152669460	152708670	+	619.759	0.523063	0.216646	2.41437	0.0157625	0.0643269
Chchd6	chr6	89383145	89595652	-	554.96	0.515468	0.213483	2.41456	0.0157543	0.0643269
Gna13	chr11	109362830	109401369	+	1020.54	-0.450556	0.186717	-2.41305	0.0158198	0.0645094
Mid1ip1	chrX	10715012	10719690	+	52.1315	1.34133	0.555897	2.41291	0.0158257	0.0645094
Gpbp1	chr13	111425679	111490111	-	1831.32	-0.410412	0.170241	-2.41077	0.0159191	0.0648525
Gm20707	chr4	147782318	147809840	-	259.856	-0.741928	0.307935	-2.40937	0.0159802	0.0650636
Ccdc102a	chr8	94902868	94918098	-	55.8311	1.23081	0.511001	2.40862	0.0160129	0.065159
Amn1	chr6	149157146	149188712	-	521.98	0.664118	0.275778	2.40816	0.016033	0.0652027
Ddt	chr10	75771229	75773414	-	193.404	-0.765272	0.318088	-2.40585	0.0161349	0.0655791
Mcu	chr10	59446983	59616692	-	793.746	0.506249	0.210565	2.40424	0.016206	0.0657099
Mib2	chr4	155654676	155669198	-	140.356	-0.810206	0.337045	-2.40385	0.0162234	0.0657099
Snrnp27	chr6	86675150	86684522	-	252.046	-0.657442	0.27349	-2.4039	0.0162213	0.0657099
Dgat2	chr7	99153657	99182719	-	79.6498	1.01462	0.422046	2.40404	0.016215	0.0657099
Tead1	chr7	112679317	112906807	+	6314.31	-0.362919	0.150952	-2.4042	0.0162077	0.0657099
Rbbp7	chrX	162760401	162779092	+	2902.75	0.670152	0.278705	2.40452	0.0161938	0.0657099
Tcp11	chr17	28066744	28080639	-	72.6287	-1.18356	0.49247	-2.4033	0.0162478	0.0657707
Dppa3	chr6	122626409	122630272	+	55.4532	-1.40302	0.584051	-2.40222	0.0162961	0.0659281
Wtip	chr7	34109542	34133268	-	438.656	0.540872	0.225254	2.40117	0.0163429	0.0660794
Zfyve16	chr13	92487107	92530868	-	368.546	0.563086	0.23478	2.39836	0.0164688	0.0665499
Cfap43	chr19	47736856	47919287	-	264.314	0.647907	0.270253	2.39741	0.0165114	0.0666834
Cyp4f16	chr17	32536557	32551798	+	128.416	-0.854305	0.356407	-2.39699	0.0165304	0.0667219
Aatf	chr11	84422854	84513522	-	1458.19	-0.462772	0.193125	-2.39623	0.0165645	0.066821
Ifnar1	chr16	91485237	91507441	+	397.466	0.637833	0.266207	2.396	0.0165751	0.0668251
Bach1	chr16	87698944	87733346	+	401.11	0.77284	0.322663	2.39519	0.0166116	0.0668954
Dhx35	chr2	158794806	158858214	+	658.953	-0.505592	0.211068	-2.39539	0.0166025	0.0668954
Bard1	chr1	71027497	71103146	-	1511	-0.484272	0.202209	-2.39491	0.0166243	0.0669081
Smc4	chr3	69004737	69034623	+	1649.03	0.428791	0.179094	2.39422	0.0166559	0.0669965
Plpp5	chr8	25720036	25724887	+	209.05	0.685087	0.28649	2.39131	0.0167883	0.0674905
Icmt	chr4	152297226	152307121	+	328.1	0.787789	0.329472	2.39107	0.0167996	0.067497
Ago3	chr4	126331703	126429556	-	722.208	-0.477246	0.199658	-2.39032	0.0168336	0.0675952
Golim4	chr3	75875083	75956949	-	365.286	0.593881	0.248973	2.38532	0.0170642	0.0684818
Ebp	chrX	8185328	8193512	-	209.033	-0.695053	0.291423	-2.38503	0.0170776	0.0684964
Actl6a	chr3	32706297	32726973	+	575.804	-0.516821	0.216934	-2.38239	0.0172006	0.0689499
Cisd2	chr3	135406411	135423925	-	299.53	0.610017	0.256268	2.38039	0.0172945	0.0692867
Cadm4	chr7	24482022	24504539	+	93.1811	-1.16193	0.488205	-2.38	0.0173125	0.0693191
Zfp938	chr10	82224849	82241280	-	127.615	-0.905165	0.38038	-2.37963	0.0173299	0.0693352
Dnm2	chr9	21424907	21507759	+	696.703	-0.535978	0.225248	-2.3795	0.0173363	0.0693352
Pianp	chr6	124996693	125003096	+	103.211	-1.05852	0.445043	-2.37846	0.0173854	0.0694918
Bcas2	chr3	103171654	103179166	+	590.525	-0.489008	0.205711	-2.37716	0.0174464	0.069696
Ttbk2	chr2	120732815	120850604	-	639.544	-0.539054	0.226888	-2.37586	0.0175082	0.0699031
Mprip	chr11	59661304	59780860	+	1523.25	0.410128	0.172771	2.37383	0.0176047	0.0702227
Sbno1	chr5	124368701	124426001	-	1898.54	-0.428062	0.180331	-2.37375	0.0176083	0.0702227
Uba3	chr6	97183669	97205647	-	1169.41	-0.439884	0.185377	-2.37292	0.0176482	0.0703415
Itgb5	chr16	33829664	33949338	+	283.656	0.856436	0.361239	2.37083	0.0177482	0.0706925
Stag1	chr9	100597797	100959375	+	5251.44	-0.365407	0.154148	-2.37049	0.0177644	0.0706925
Stk26	chrX	50841046	50893097	+	128.07	1.31046	0.552831	2.37045	0.0177665	0.0706925
Unc50	chr1	37430138	37439124	+	436.187	0.702158	0.296384	2.36908	0.0178322	0.0709136
Lima1	chr15	99778469	99875456	-	612.756	-0.77453	0.327245	-2.36682	0.0179417	0.0713087
Cant1	chr11	118406288	118419086	-	415.045	0.578208	0.244472	2.36513	0.0180238	0.0715941
Pdlim5	chr3	142239589	142395696	-	717.919	0.509339	0.215487	2.36366	0.0180953	0.0718375
Akirin1	chr4	123734558	123750345	-	288.847	-0.77773	0.329447	-2.36072	0.0182397	0.0723289
Gcsh	chr8	116981809	116993537	-	663.587	-0.505742	0.214232	-2.36072	0.0182397	0.0723289
Serpine1	chr5	137061503	137072268	-	108.57	1.43186	0.606785	2.35975	0.0182874	0.0724771
Setd6	chr8	95715880	95719010	+	306.68	-0.892079	0.378231	-2.35856	0.0183462	0.0726687
Mapre2	chr18	23752332	23893861	+	219.682	0.901101	0.382449	2.35613	0.0184664	0.0731035
Atp10d	chr5	72203328	72298775	+	359.963	0.575068	0.244215	2.35476	0.0185345	0.0733316
Umps	chr16	33954781	33967038	-	446.284	-0.733756	0.311724	-2.35386	0.0185795	0.0734682
Btbd10	chr7	113315625	113369392	-	569.923	-0.503203	0.213884	-2.3527	0.0186378	0.0736573
Syvn1	chr19	6046575	6053712	+	280.313	0.669355	0.28465	2.3515	0.0186979	0.073853
Arhgdia	chr11	120578103	120581624	-	1014.07	0.617362	0.262725	2.34985	0.0187812	0.0741403
Gk5	chr9	96119361	96184608	+	368.587	-0.660884	0.281584	-2.34702	0.0189243	0.0746632
Rab23	chr1	33719886	33742564	+	377.323	0.581115	0.247722	2.34583	0.0189847	0.074859
Tada2a	chr11	84078919	84129600	-	1358.73	-0.483191	0.206059	-2.34491	0.0190315	0.0750013
Mad2l2	chr4	148130383	148145699	+	164.921	-1.01682	0.433734	-2.34434	0.0190606	0.0750738
Chpf	chr1	75474568	75479307	-	120.624	0.875633	0.373665	2.34336	0.0191108	0.0752294
Dst	chr1	33908224	34308661	+	7417.29	0.509973	0.217785	2.34164	0.0191993	0.0755353
Mapkap1	chr2	34406770	34624950	+	1140.43	0.427261	0.182734	2.33815	0.0193793	0.0762006
Nt5c	chr11	115490419	115491862	-	123.687	0.828581	0.354426	2.33781	0.0193971	0.0762278
Evc	chr5	37289097	37336894	-	125.877	1.05161	0.450057	2.33661	0.0194595	0.07643
Eif2s3x	chrX	94188706	94212862	-	317.585	-0.842079	0.360999	-2.33264	0.0196671	0.0772023
Jmjd6	chr11	116837431	116843449	-	316.067	0.643536	0.276037	2.33134	0.0197354	0.0774271
Klhl42	chr6	147091378	147112778	+	206.166	0.691681	0.296857	2.33002	0.0198052	0.0776574
Fads6	chr11	115279621	115297663	-	103.861	-1.07612	0.462225	-2.32813	0.0199052	0.0780055
Ing1	chr8	11555570	11563251	+	257.635	0.660401	0.283886	2.32628	0.0200034	0.0783465
Gm14236	chr2	168010528	168011506	+	42.4529	2.01404	0.865986	2.32573	0.0200332	0.0784196
AI467606	chr7	127091358	127093986	+	62.354	-1.58199	0.680276	-2.32551	0.0200448	0.0784209
Usp45	chr4	21767155	21837872	+	739.175	-0.465749	0.200366	-2.32449	0.020099	0.0785892
Ctrc	chr4	141814961	141846359	-	46.486	-1.32216	0.568931	-2.32393	0.0201292	0.0786633
Zfp81	chr17	33329341	33358878	-	364.395	-0.669445	0.288287	-2.32215	0.020225	0.0789936
Limd2	chr11	106156255	106160860	-	192.886	0.738534	0.318548	2.31844	0.0204255	0.0796924
Bcl10	chr3	145922803	145934356	+	171.118	0.833995	0.359751	2.31826	0.0204353	0.0796924
Zfp850	chr7	27984853	28014115	-	343.047	-0.568263	0.24513	-2.31821	0.020438	0.0796924
Morc3	chr16	93832120	93876073	+	1387.5	-0.427392	0.184393	-2.31782	0.0204588	0.0797292
Cog4	chr8	110846599	110882227	+	700.085	-0.47394	0.204612	-2.31629	0.0205424	0.0800103
Tex264	chr9	106658745	106685927	-	314.864	-0.59558	0.257159	-2.316	0.0205584	0.0800282
Acly	chr11	100476352	100528000	-	2132.79	0.541241	0.233739	2.31558	0.0205812	0.080064
Trappc5	chr8	3676298	3681255	+	184.589	1.046	0.451755	2.31541	0.0205905	0.080064
Gm20427	chr17	34026033	34031580	-	612.604	0.476793	0.205962	2.31495	0.0206156	0.0801171
Foxm1	chr6	128362966	128376146	+	372.565	0.639118	0.276194	2.31402	0.0206667	0.0802711
Gtf2h2	chr13	100460217	100492579	-	478.222	-0.568171	0.245745	-2.31203	0.0207758	0.0806503
Sgsm2	chr11	74849260	74897060	-	326.023	0.596237	0.258013	2.31088	0.0208397	0.0808533
Ube2h	chr6	30211288	30304539	-	1508.93	0.419832	0.181699	2.31059	0.0208556	0.0808702
Dnajb12	chr10	59879555	59899302	+	253.761	0.959245	0.415403	2.30919	0.020933	0.0811256
Mfap1a	chr2	121491910	121506665	-	94.2236	-1.15528	0.500517	-2.30817	0.02099	0.0812781
Psmb4	chr3	94884092	94886961	-	585.576	0.540225	0.23406	2.30806	0.0209956	0.0812781
Sun2	chr15	79724069	79742536	-	138.565	-1.30026	0.563459	-2.30763	0.0210196	0.0813261
Arnt	chr3	95434387	95497240	+	845.464	-0.576004	0.249687	-2.3069	0.0210603	0.0814386
Fam135a	chr1	24011092	24100341	-	941.978	0.444986	0.192956	2.30616	0.0211019	0.0814587
Lrrc8d	chr5	105699968	105832436	+	1677.05	-0.43876	0.190261	-2.3061	0.0211051	0.0814587
Crlf2	chr5	109554708	109558993	-	77.1147	-1.00408	0.435465	-2.30577	0.0211236	0.0814587
Tmem43	chr6	91473702	91488463	+	413.582	0.54905	0.238118	2.30579	0.0211221	0.0814587
Prkaca	chr8	83972992	83996443	+	408.002	0.774424	0.335787	2.3063	0.0210941	0.0814587
Snx14	chr9	88376746	88438958	-	842.639	-0.457931	0.198651	-2.30521	0.021155	0.0815345
Usp46	chr5	73998452	74068431	-	473.158	-0.518938	0.225305	-2.30327	0.0212639	0.0818673
Tmem209	chr6	30479052	30509783	-	1850.51	-0.406122	0.176326	-2.30325	0.0212647	0.0818673
Nfs1	chr2	156123638	156144186	-	222.105	-0.730947	0.317517	-2.30207	0.0213313	0.0820786
Ehd3	chr17	73804133	73832094	+	30.4034	1.8113	0.787058	2.30135	0.0213716	0.0821887
Klc1	chr12	111758848	111807844	+	869.356	0.618785	0.268968	2.30059	0.0214149	0.0823099
Scap	chr9	110333287	110384950	+	404.076	0.556479	0.242034	2.29918	0.0214948	0.0825264
2010204K13Rik	chrX	7411816	7445143	-	96.3385	0.969115	0.42149	2.29926	0.0214903	0.0825264
Galnt2	chr8	124231390	124345724	+	1412.16	-0.396615	0.172632	-2.29746	0.0215925	0.0828559
G3bp1	chr11	55469684	55504838	+	3575.47	-0.415052	0.180746	-2.29632	0.0216575	0.0830598
Adipor2	chr6	119353149	119417704	-	1038.01	0.564832	0.24614	2.29476	0.0217471	0.0833579
Cap1	chr4	122859046	122886056	-	621.644	0.496934	0.216657	2.29365	0.0218105	0.0835554
Kdf1	chr4	133518962	133530790	+	94.2728	1.03604	0.451878	2.29273	0.0218634	0.0837121
Usp7	chr16	8689594	8792308	-	2725.12	-0.471708	0.205821	-2.29184	0.021915	0.0838636
Amt	chr9	108296852	108302302	+	227.827	-0.739364	0.322688	-2.29126	0.0219481	0.0839448
Tiparp	chr3	65528409	65555518	+	328.623	0.569377	0.248718	2.28925	0.0220649	0.0843454
Pcdhga9	chr18	37736935	37841870	+	619.467	-0.564306	0.246561	-2.28871	0.0220964	0.0843922
Csde1	chr3	103020425	103058186	+	1761.08	-0.452414	0.19768	-2.28862	0.0221013	0.0843922
Ppp2r1b	chr9	50845300	50894229	+	576.759	0.491607	0.214841	2.28823	0.0221239	0.0844325
Grhpr	chr4	44981394	44990734	+	121.553	-0.824063	0.360625	-2.2851	0.0223072	0.0850857
Gm4890	chr8	79295122	79308961	+	88.9406	0.944772	0.413603	2.28425	0.0223569	0.0852287
Pfdn5	chr15	102326115	102331873	+	140.279	-0.777773	0.340872	-2.28171	0.0225062	0.0857515
Orai3	chr7	127769814	127775150	+	85.8826	1.47309	0.645912	2.28064	0.0225699	0.0859471
Tmem208	chr8	105326353	105335219	+	296.42	0.773022	0.339105	2.2796	0.0226317	0.0861358
Tmem134	chr19	4125933	4132307	+	17.0957	-3.24915	1.42546	-2.27937	0.022645	0.0861394
Actr1b	chr1	36698113	36714422	-	364.572	0.610849	0.268107	2.27838	0.022704	0.0862703
Cdk18	chr1	132112236	132139684	-	116.059	-0.939249	0.412225	-2.27849	0.0226976	0.0862703
Chl1	chr6	103510585	103750211	+	53.0046	1.19712	0.525533	2.27792	0.0227312	0.0863269
Sirt3	chr7	140863665	140882309	-	195.419	-0.849934	0.373191	-2.27748	0.0227578	0.0863811
Gm29394	chr15	58028242	58076425	-	302.691	0.660879	0.290382	2.27589	0.0228524	0.0866929
Repin1	chr6	48593882	48599082	+	88.4891	1.08156	0.47546	2.27478	0.0229194	0.0869001
D930048N14Rik	chr11	51650953	51657681	+	102.112	1.07722	0.473871	2.27324	0.0230119	0.0871626
Vapb	chr2	173737510	173784339	+	499.628	0.505382	0.222321	2.27321	0.0230135	0.0871626
Snhg17	chr2	158353699	158361580	-	864.116	-0.553719	0.244008	-2.26927	0.0232519	0.0880177
Ninl	chr2	150934518	151039382	-	545.469	-0.697023	0.307208	-2.2689	0.0232746	0.0880564
Per3	chr4	151003651	151044665	-	207.024	0.852445	0.375928	2.26758	0.0233551	0.0883129
Cox7c	chr13	86044815	86046904	-	1190.88	-0.657048	0.289868	-2.26671	0.0234078	0.0884169
Casp3	chr8	46617290	46639689	+	277.093	0.602146	0.265638	2.26679	0.0234029	0.0884169
Gm4924	chr10	82354254	82422882	+	313.978	-0.601977	0.265611	-2.26638	0.0234278	0.0884449
Ahcyl1	chr3	107663117	107696560	-	717.989	0.495008	0.218598	2.26447	0.0235454	0.0888406
Pde6d	chr1	86542993	86582629	-	358.79	0.584311	0.258076	2.2641	0.0235679	0.0888778
Sin3a	chr9	57072039	57128366	+	1136.34	-0.522893	0.231117	-2.26247	0.0236687	0.0892097
Pcdhgb5	chr18	37731008	37841873	+	636.221	-0.553283	0.244606	-2.26193	0.0237016	0.0892859
Insr	chr8	3122060	3279617	-	718.621	0.714768	0.316102	2.2612	0.023747	0.0894087
Ech1	chr7	28825216	28832247	+	73.8024	-1.06969	0.473136	-2.26086	0.0237681	0.0894402
Zfp639	chr3	32510258	32520833	+	326.231	0.575631	0.254697	2.26006	0.0238177	0.0895786
Tmem144	chr3	79812563	79852773	-	123.241	0.833254	0.369055	2.25781	0.0239578	0.0900572
Gm20708	chr11	117809667	117839904	+	1043.61	-0.413786	0.183324	-2.25713	0.0240002	0.0901681
Zmym1	chr4	127047093	127061152	-	545.307	-0.501535	0.222329	-2.25582	0.0240817	0.0903774
Smim10l1	chr6	133104908	133110899	+	68.5351	1.29413	0.573657	2.25594	0.0240747	0.0903774
Itm2c	chr1	85894280	85908675	+	284.496	0.685478	0.30417	2.2536	0.0242212	0.0908118
Anxa6	chr11	54979107	55033445	-	471.33	0.577485	0.256254	2.25357	0.0242234	0.0908118
Pa2g4	chr10	128557765	128565987	-	1002.03	0.410127	0.182024	2.25315	0.0242497	0.0908617
R3hdm1	chr1	128103300	128237736	+	2082.92	-0.455029	0.202112	-2.25137	0.0243622	0.0912345
Bcar3	chr3	122294135	122530191	+	534.055	0.720004	0.320188	2.24869	0.0245323	0.0918225
Znrd1	chr17	36954355	36958559	-	155.549	-0.819707	0.364697	-2.24764	0.0245993	0.0919418
Birc6	chr17	74528294	74703356	+	4388.29	-0.373986	0.166411	-2.24737	0.0246167	0.0919418
Abhd12	chr2	150832492	150904741	-	539.841	-0.491731	0.218798	-2.24743	0.0246129	0.0919418
Tial1	chr7	128439776	128461717	-	1223.17	-0.433309	0.192764	-2.24787	0.0245843	0.0919418
Ipo13	chr4	117894485	117914999	-	245.793	0.720663	0.320749	2.24681	0.024652	0.0920245
Bicd1	chr6	149408885	149563329	+	903.936	0.473138	0.21066	2.24598	0.024705	0.0921733
2310057M21Rik	chr7	131338219	131362759	-	301.092	0.815902	0.363348	2.24551	0.0247353	0.0922372
Atp5c1	chr2	10056015	10080510	-	1284.71	-0.40636	0.181183	-2.24282	0.0249085	0.0928335
Acot9	chrX	155262442	155297654	+	619.398	-0.48428	0.216044	-2.24158	0.0249885	0.0930822
Cab39	chr1	85793440	85851576	+	731.446	0.436024	0.194599	2.24063	0.0250502	0.0932127
Syde2	chr3	145987869	146021720	+	335.425	0.568592	0.253745	2.2408	0.0250388	0.0932127
Sh3rf1	chr8	61223871	61396071	+	1292.59	0.741407	0.330995	2.23994	0.025095	0.0933301
Stx8	chr11	67966192	68207148	+	1429.46	-0.429581	0.191891	-2.23868	0.0251769	0.093585
Snx25	chr8	46033260	46152159	-	572.804	-0.528796	0.236359	-2.23726	0.0252696	0.0938797
Ccpg1	chr9	72985428	73016340	+	311.211	-0.597146	0.26695	-2.23692	0.0252917	0.093912
Cryz	chr3	154596710	154623182	+	185.175	-0.689307	0.308272	-2.23604	0.0253495	0.0940765
Necap1	chr6	122874473	122888941	+	535.534	-0.493668	0.220832	-2.23549	0.0253853	0.0941465
Irf2bp2	chr8	126588295	126593986	-	236.685	1.06382	0.475911	2.23534	0.0253952	0.0941465
Tbl1xr1	chr3	22076651	22216594	+	2380.81	-0.389732	0.174451	-2.23405	0.0254796	0.0944095
Fastkd2	chr1	63730613	63754655	+	401.293	-0.569603	0.255041	-2.23337	0.0255242	0.0945247
Brd4	chr17	32196273	32284722	-	2858.98	-0.357705	0.16027	-2.23189	0.0256221	0.0948035
Bcam	chr7	19756130	19771016	-	749.796	0.614741	0.275443	2.23182	0.0256266	0.0948035
Eif2b5	chr16	20498816	20509323	+	438.331	-0.532869	0.23888	-2.23069	0.0257014	0.0950301
Fnta	chr8	25998721	26015650	-	539.802	0.474026	0.212696	2.22866	0.0258366	0.0954795
Lrp1	chr10	127538160	127621148	-	580.69	0.490292	0.220062	2.22798	0.0258821	0.0955974
1700019D03Rik	chr1	52922323	53020179	-	234.583	-0.639306	0.286992	-2.22761	0.0259064	0.0956364
Dtwd2	chr18	49696144	49755601	-	346.322	-0.637523	0.286345	-2.22641	0.0259865	0.0958815
5031425E22Rik	chr5	23382307	23434269	-	623.768	0.513912	0.231094	2.22382	0.0261604	0.0964301
Mkrn2	chr6	115601901	115622624	+	670.82	-0.489751	0.220253	-2.22358	0.0261764	0.0964301
Rpl32	chr6	115805504	115808747	-	3528.78	-0.377702	0.169849	-2.22375	0.0261652	0.0964301
Mfap3	chr11	57518663	57533815	+	575.033	0.462562	0.208079	2.22301	0.0262149	0.0965212
Gnb1	chr4	155491360	155559269	+	2213.33	0.361361	0.1626	2.22239	0.0262569	0.096574
Smim20	chr5	53267082	53278540	+	174.829	-0.687359	0.309279	-2.22246	0.0262525	0.096574
Ctbp2	chr7	132987562	133124354	-	3167.67	-0.729482	0.328406	-2.22128	0.0263317	0.0967984
Rnpep	chr1	135262711	135284084	-	166.738	0.697544	0.314134	2.22053	0.0263826	0.0968973
Agfg2	chr5	137650462	137684726	-	279.06	-0.795555	0.358281	-2.22048	0.0263863	0.0968973
Ptgr1	chr4	58965438	58987119	-	103.496	1.15429	0.520136	2.21921	0.0264723	0.0971623
Myo19	chr11	84880147	84911226	+	531.586	-0.502129	0.226356	-2.21831	0.0265336	0.0971714
Ube2e1	chr14	18282721	18331859	-	367.545	0.575197	0.259313	2.21816	0.0265442	0.0971714
Ggta1	chr2	35400178	35463231	-	338.903	0.577849	0.260452	2.21864	0.0265113	0.0971714
Katnbl1	chr2	112379210	112414240	+	815.174	-0.426615	0.192326	-2.21819	0.0265419	0.0971714
Tnrc6a	chr7	123123884	123195296	+	1997.96	0.382229	0.172261	2.21889	0.0264941	0.0971714
Wdr82	chr9	106170927	106191139	+	710.945	-0.458046	0.206606	-2.217	0.0266231	0.0974093
Slc35d1	chr4	103170648	103215164	-	281.536	0.674682	0.304515	2.2156	0.0267191	0.0977048
Zfp212	chr6	47920475	47932639	+	172.379	0.739441	0.333771	2.21541	0.0267317	0.0977048
Acot8	chr2	164792764	164804882	-	190.91	-0.657008	0.29673	-2.21416	0.0268178	0.0979683
Leprot	chr4	101647717	101659364	+	377.175	-0.574393	0.259481	-2.21362	0.0268549	0.0980336
Gm12762	chr7	34230419	34234102	-	30.5905	-1.9824	0.895598	-2.21349	0.0268637	0.0980336
Zfp672	chr11	58315113	58330339	-	250.685	0.723885	0.327063	2.21329	0.0268779	0.0980343
Mapk13	chr17	28769296	28780233	+	95.9354	0.895876	0.405181	2.21105	0.0270322	0.0985458
Map2k1	chr9	64185769	64253631	-	1158.88	-0.533246	0.24127	-2.21017	0.0270935	0.0987178
Actn4	chr7	28893247	28962340	-	2518.82	0.429393	0.194343	2.20946	0.0271425	0.0988448
Pcgf1	chr6	83077868	83080855	+	98.3491	-1.09735	0.496767	-2.20898	0.0271762	0.0989163
Cdk5rap1	chr2	154335379	154373010	-	248.637	-0.977095	0.442713	-2.20706	0.0273098	0.0993511
Dmwd	chr7	19076226	19082776	+	181.5	0.688232	0.311866	2.20682	0.0273265	0.09936
Adgrb2	chr4	129984869	130022633	+	150.749	1.06115	0.481063	2.20584	0.0273951	0.0995579
Psrc1	chr3	108383838	108388231	+	305.981	0.600786	0.272415	2.20541	0.0274254	0.0996161
Usp50	chr2	126709095	126783470	-	854.089	-0.433484	0.19658	-2.20513	0.027445	0.0996356
Rfx1	chr8	84066833	84096992	+	204.695	0.689452	0.312753	2.20446	0.0274921	0.099755
Slc39a7	chr17	34028268	34031682	-	597.902	0.453815	0.205989	2.2031	0.0275878	0.10005
Crcp	chr5	130029289	130060789	+	273.816	-0.622412	0.282625	-2.20225	0.0276473	0.100214
Sacs	chr14	61138456	61240695	+	508.843	-0.500445	0.227389	-2.20083	0.0277478	0.100473
Eef1d	chr15	75894204	75909556	-	596.357	0.565004	0.256719	2.20086	0.0277458	0.100473
Gm27021	chr8	120608785	120668079	-	811.583	0.482673	0.219333	2.20064	0.0277618	0.100473
Rad51d	chr11	82876433	82890614	-	178.471	0.73905	0.33609	2.19897	0.0278803	0.10085
St6gal1	chr16	23224739	23360350	+	268.915	0.998035	0.454013	2.19825	0.0279313	0.100982
Gdf15	chr8	70629392	70632456	-	55.3679	-1.35329	0.615805	-2.1976	0.0279778	0.101098
Tsn	chr1	118294777	118311739	-	530.769	-0.484223	0.220513	-2.19589	0.0280996	0.101352
Rnf5	chr17	34601090	34603690	-	125.749	-0.782123	0.356149	-2.19606	0.0280878	0.101352
Lck	chr4	129548343	129573641	-	86.6779	-0.941705	0.428865	-2.19581	0.0281058	0.101352
Wnk3	chrX	151198077	151320152	+	802.554	-0.455841	0.207594	-2.19582	0.0281046	0.101352
Qsox1	chr1	155776028	155812889	-	140.799	0.778254	0.354624	2.19459	0.0281929	0.101493
Hint1	chr11	54866382	54870501	+	1559.62	-0.559662	0.255152	-2.19345	0.0282753	0.101493
Pfas	chr11	68985696	69008460	-	1498.82	-0.432695	0.197145	-2.1948	0.0281777	0.101493
Ccser2	chr14	36874935	36968777	-	622.892	-0.46555	0.212197	-2.19395	0.0282392	0.101493
Trib1	chr15	59648349	59657099	+	43.6151	1.38513	0.631433	2.19363	0.0282619	0.101493
Eif4h	chr5	134619720	134639490	-	1036.65	0.451035	0.205565	2.19412	0.0282266	0.101493
Lpl	chr8	68880490	68907448	+	419.211	0.591458	0.269595	2.19387	0.0282444	0.101493
Rfx7	chr9	72532239	72622937	+	1728.76	-0.377025	0.171869	-2.19368	0.0282586	0.101493
C330007P06Rik	chrX	36823736	36874111	-	302.506	-0.616496	0.281054	-2.19352	0.0282699	0.101493
Uqcr11	chr10	80402996	80406830	-	366.252	-0.547067	0.249637	-2.19145	0.0284193	0.101801
Cdkal1	chr13	29191745	29855674	-	2593.08	-0.43937	0.20046	-2.19181	0.0283936	0.101801
Zfp97	chr17	17121414	17146831	+	49.124	-1.26074	0.575299	-2.19145	0.0284195	0.101801
Man2b1	chr8	85083269	85098282	+	344.891	0.544517	0.248466	2.19152	0.0284145	0.101801
Srebf1	chr11	60199088	60222581	-	848.867	0.520557	0.237615	2.19076	0.0284695	0.101883
Atp13a2	chr4	140986872	141007330	+	189.568	0.771202	0.35203	2.19073	0.0284713	0.101883
P4htm	chr9	108578861	108597667	-	140.555	-1.07272	0.489943	-2.18947	0.0285626	0.102105
Pbdc1	chrX	105079755	105117090	+	1124.37	-0.41983	0.191738	-2.1896	0.0285535	0.102105
Igf2r	chr17	12682405	12769664	-	1380.52	0.400423	0.182909	2.18919	0.0285833	0.102127
Mov10l1	chr15	88982908	89055152	+	181.329	-0.728653	0.333026	-2.18798	0.0286714	0.10239
Zfp932	chr5	109996520	110010411	+	120.351	-0.953585	0.436427	-2.18498	0.0288902	0.103118
Npl	chr1	153503014	153550045	-	89.9319	-0.9022	0.413062	-2.18418	0.0289492	0.103276
Rnf220	chr4	117271462	117497052	-	996.827	-0.448715	0.205597	-2.1825	0.0290728	0.103664
Svil	chr18	4920539	5119299	+	915.547	0.417166	0.191318	2.18049	0.0292211	0.10414
Thra	chr11	98740637	98769006	+	123.366	0.832416	0.382052	2.1788	0.0293463	0.104533
Rarg	chr15	102234937	102257517	-	151.453	0.740707	0.340028	2.17837	0.0293784	0.104594
Atp5h	chr11	115415688	115419962	-	652.902	-0.510844	0.234586	-2.17764	0.0294331	0.104736
Elk1	chrX	20933394	20950608	-	134.329	-0.795469	0.365328	-2.17741	0.0294498	0.104742
Clip1	chr5	123577794	123684618	-	486.472	0.684362	0.314339	2.17715	0.0294696	0.104759
Dnase2a	chr8	84908559	84922915	+	389.834	-0.507141	0.232983	-2.17673	0.0295006	0.104816
Pnma5	chrX	73033980	73037103	-	130.6	-0.776726	0.356896	-2.17634	0.02953	0.104868
Aurka	chr2	172356189	172370535	-	366.48	0.554821	0.255122	2.17473	0.0296504	0.105242
Mycn	chr12	12936092	12941914	-	109.287	-0.813961	0.374528	-2.1733	0.0297578	0.105569
Ttc23	chr7	67647409	67762912	+	347.433	0.603013	0.277588	2.17233	0.0298306	0.105774
Akap10	chr11	61871306	61930252	-	1324.79	-0.539288	0.248367	-2.17133	0.0299059	0.105987
Psma3	chr12	70974620	70996347	+	862.617	-0.496009	0.228462	-2.17108	0.029925	0.106001
Rnaseh2c	chr19	5601872	5607019	+	190.415	0.697184	0.321245	2.17025	0.0299876	0.106169
Cox6b2	chr7	4751791	4753094	-	145.353	-1.14067	0.525724	-2.16971	0.0300291	0.106263
N4bp2	chr5	65763520	65830108	+	1103.37	0.434785	0.20049	2.16861	0.030112	0.106502
Wbp1l	chr19	46599083	46657389	+	584.743	0.477037	0.220026	2.16809	0.0301519	0.106581
Ccdc90b	chr7	92561148	92582294	+	106.644	0.849497	0.391849	2.16792	0.0301646	0.106581
Ap1b1	chr11	4986823	5042791	+	704.967	0.480878	0.22191	2.16699	0.0302355	0.106777
Foxn2	chr17	88440710	88490533	+	810.591	-0.443511	0.204863	-2.16492	0.0303938	0.107282
Echs1	chr7	140105709	140116476	-	226.562	-0.763504	0.352716	-2.16464	0.030415	0.107303
Sik2	chr9	50892800	51009073	-	524.158	0.483725	0.22359	2.16345	0.0305069	0.107573
Ina	chr19	47014697	47025327	+	83.8568	1.01103	0.467407	2.16306	0.0305365	0.107599
Ndufb6	chr4	40270590	40279421	-	582.176	-0.458831	0.212132	-2.16295	0.0305449	0.107599
Myo1d	chr11	80482125	80780025	-	398.458	0.635495	0.293892	2.16234	0.030592	0.10771
Pfn1	chr11	70651849	70654644	-	1648.96	0.446746	0.20673	2.16101	0.0306945	0.108017
Zfp960	chr17	17064112	17089628	+	123.876	-0.817034	0.378415	-2.1591	0.0308427	0.108484
Mcm10	chr2	4989713	5012791	-	601.612	-0.466862	0.216258	-2.15881	0.0308645	0.108506
Tpi1	chr6	124810585	124814296	-	368.995	0.699674	0.32419	2.15822	0.0309107	0.108614
Mre11a	chr9	14784653	14837123	+	890.209	-0.470364	0.217984	-2.15779	0.0309445	0.108678
Cacnb1	chr11	98001507	98023034	-	244.738	-0.675841	0.313307	-2.15712	0.0309963	0.108806
Zmat5	chr11	4704677	4737669	+	219.619	-0.65222	0.302486	-2.1562	0.031068	0.109003
Elavl2	chr4	91250762	91400785	-	1003.13	-0.857771	0.397917	-2.15566	0.0311105	0.109097
Endov	chr11	119491346	119511437	+	182.474	0.674964	0.31331	2.1543	0.0312165	0.109414
[truncated: 5,008 more rows]
